# Supplementary material for: Methylome-wide association analyses of lipids and modifying effects of behavioral factors in diverse race and ethnicity participants
Source: Clin Epigenetics. 2025 Apr 2;17:54. doi: 10.1186/s13148-025-01859-3 (PMC11967142; doi:10.1186/s13148-025-01859-3)
Supplement: Supplementary file 2 — Supplementary material 2. [file 13148_2025_1859_MOESM2_ESM.xlsx]

## Sheet: TableS1
Table S1. Medication adjustment of lipid levels
Medication	Constants (mg/dL)
	HDL-c	LDL-c	TC	TG
Statins	-2.3	49.9	52.1	18.4
Fibrates	-5.9	40.1	46.1	57.1
Bile acid sequestrants	-1.9	40.5	0	0
Niacin	-9.9	24.7	34.6	89.4
Cholesterol absorption inhibitors	0	40.5	40.5	0

## Sheet: TableS2
Table S2. Stratification of smoking and alcohol intake across studies and population groups
Study	Population	Smoking			Alcohol intake 1
		Non	Past	Current	Non	Light	Moderate	Heavy
Discovery studies
ARIC	White	460	421	208	688	153	161	87
	African American	993	682	577	1690	191	219	154
WHI	White	1238	934	153	1097	996	291	237
	African American	575	546	139	865	441	63	46
	Hispanic/Latino	361	181	47	398	235	49	26
JHS	African American	753	266	161	609	401	99	36
Replication studies
CHS	White	187	182	39	233	121	28	37
	African American	146	123	52	201	91	13	15
GENOA	African American	570	215	157	766	126	37	13
MESA	White	161	180	53	103	86	76	37
	African American	84	62	34	60	32	17	5
	Hispanic/Latino	151	101	35	80	41	32	11
1 Definitions of non, light, moderate, and heavy drinkers are 0, ≤3, ≤7 (female) and ≤14 (male), and >7 (female) and >14 (male) alcohol drinks per week, respectively.

## Sheet: TableS3
Table S3. Lambda values in the methylome-wide association analyses
	Discovery stage		Replication stage
	METAL output	After BACON adjustment	METAL output	After BACON adjustment
Population-combined meta-analysis
HDL	1.655	1.183	1.219	1.02
LDL	1.084	1.172	1.058	1.032
TC	1.124	1.165	1.097	1.023
TG	1.723	1.201	1.08	1.042
Population-specific meta-analysis in White participants
HDL	1.699	1.052	1.229	1.02
LDL	1.105	1.02	1.138	1.035
TC	1.418	1.095	1.132	1.03
TG	1.243	1.076	1.032	1.043
Population-specific meta-analysis in African American participants
HDL	2.001	1.068	0.817	0.997
LDL	1.104	1.199	0.877	1.001
TC	1.147	1.133	0.939	1.001
TG	1.623	1.088	1	1.01
Population-specific meta-analysis in Hispanic/Latino participants
HDL	1.187	1.055	1.48	1.258
LDL	1.103	1.033	0.951	1.053
TC	1.288	1.051	0.943	1.038
TG	1.322	1.048	1.377	1.087

## Sheet: TableS4
Table S4. Potentially novel CpG sites identified in the population-combined meta-analysis in the discovery stage
CpG	Chr	Pos	Beta	SE	P	Trait	Gene	Number of CpG sites at this locus	Beta_replication	SE_replication	P_replication
cg17514528	1	11862907	-0.962093	0.17472	3.85549e-08	HDL	MTHFR	1	0.0645992	0.233685	0.782059
cg05046721	1	15208255	1.82798	0.320244	1.16434e-08	HDL	KIAA1026;KIAA1026	1	0.659886	0.460043	0.15136
cg26530485	1	23496304	-1.8931	0.343895	3.8907e-08	HDL	LUZP1;LUZP1	1	-0.657016	0.400665	0.101036
cg26856289	1	24307516	-1.70597	0.265475	1.39938e-10	HDL	SFRS13A;SFRS13A	2	-1.34743	0.394979	0.000645719
cg06092310	1	26097918	-1.76815	0.284825	5.72094e-10	HDL	MAN1C1	2	-0.766854	0.378139	0.0425543
cg05957749	1	39875787	1.72999	0.294557	4.36353e-09	HDL	KIAA0754;KIAA0754;MACF1;MACF1	1	0.638957	0.384809	0.0967485
cg06619077	1	47656003	1.24228	0.22055	1.80729e-08	HDL	PDZK1IP1	3	0.503294	0.347739	0.147707
cg05042706	1	48703955	1.93076	0.337445	1.07494e-08	HDL	SLC5A9;SLC5A9	1	0.768885	0.459278	0.0940341
cg17438457	1	53094893	-3.01552	0.428539	2.12659e-12	HDL		1	-3.57939	0.82331	1.37e-05
cg01002030	1	65211677	-1.60615	0.288107	2.61221e-08	HDL	RAVER2	1	-0.327492	0.297218	0.270536
cg23722790	1	67467602	-2.16964	0.376259	8.56677e-09	HDL	SLC35D1	1	-1.43691	0.577815	0.0128844
cg08709013	1	112806763	1.92826	0.362453	1.05364e-07	HDL		1	1.04661	0.474041	0.027224
cg02976588	1	150135546	-1.54545	0.255856	1.63378e-09	HDL		2	-0.298183	0.244183	0.222035
cg11810135	1	157771971	2.21483	0.379654	5.5276e-09	HDL	FCRL1;FCRL1;FCRL1	1	1.70715	0.55518	0.00210151
cg08894273	1	161109487	-1.6022	0.289578	3.31943e-08	HDL		1	-0.412965	0.313403	0.187611
cg14556762	1	170532470	0.931907	0.171099	5.21956e-08	HDL		1	0.166602	0.235325	0.478809
ch.1.171672612F	1	173405989	8.10294	1.20199	1.61804e-11	HDL		1	2.56999	1.04945	0.0143107
cg14830367	1	178459176	2.25602	0.362566	5.01671e-10	HDL		1	0.70008	0.456872	0.125352
cg17611742	1	197745238	-1.53886	0.268077	9.98604e-09	HDL	DENND1B;DENND1B	1	-1.37365	0.380763	0.000308677
cg15288326	1	200994098	1.61087	0.271246	2.93278e-09	HDL	KIF21B	1	0.646565	0.389074	0.0964772
cg18113803	1	220977858	1.7572	0.321829	4.83956e-08	HDL	MOSC1	1	1.17892	0.421552	0.00515576
cg24686918	1	221613658	1.55973	0.265475	4.31005e-09	HDL		1	0.968635	0.371578	0.00912572
cg13378649	1	222927856	-1.19444	0.208442	1.05935e-08	HDL		1	-0.539508	0.287814	0.0608517
cg26221105	1	223914343	5.97092	1.04345	1.07138e-08	HDL	CAPN2;CAPN2	1	3.19128	1.16044	0.00594922
cg00583068	1	224972796	-1.29682	0.224171	7.67211e-09	HDL		1	-0.292752	0.320948	0.361718
cg23712594	1	226591890	-1.8224	0.314586	7.3149e-09	HDL	PARP1	1	-0.508003	0.466495	0.276176
cg24152264	1	232820610	2.16333	0.372411	6.41176e-09	HDL		1	0.293216	0.535934	0.584141
cg25286679	1	245879613	1.69261	0.295802	1.0723e-08	HDL		2	0.761142	0.375733	0.0427473
cg13139542	2	8242815	-2.13741	0.380446	2.03614e-08	HDL		1	-1.80458	0.713521	0.0114299
cg15124757	2	17699904	-1.69583	0.286409	3.3919e-09	HDL	RAD51AP2	2	-0.867206	0.406352	0.0328241
cg17953136	2	20232577	-1.56237	0.268417	6.20343e-09	HDL	LAPTM4A	1	-0.397102	0.350254	0.256908
cg25800638	2	24527092	-1.30456	0.243069	8.41198e-08	HDL	ITSN2;ITSN2;ITSN2	1	-0.576073	0.308591	0.0619222
cg18773591	2	51001003	1.66406	0.304515	4.71649e-08	HDL	NRXN1;NRXN1	1	1.1034	0.407664	0.00678661
cg07469838	2	60703084	2.23456	0.391422	1.15947e-08	HDL	BCL11A;BCL11A;BCL11A	2	1.73674	0.548072	0.00152767
cg17863076	2	79312664	1.93896	0.355551	5.02435e-08	HDL	REG1B	1	1.34264	0.493396	0.006494
cg00522451	2	113464048	1.67811	0.300102	2.28789e-08	HDL		1	2.43176	0.621884	9.19e-05
cg05616969	2	118982661	-1.65914	0.308136	7.6407e-08	HDL		1	-0.34751	0.345443	0.314442
cg17099569	2	121549866	1.44225	0.26638	6.25451e-08	HDL		1	0.0384383	0.373655	0.917924
cg05014837	2	135059316	2.18385	0.392441	2.67145e-08	HDL	MGAT5	1	2.46268	0.805486	0.00222873
cg07784959	2	136873409	-1.34404	0.247935	6.23598e-08	HDL	CXCR4;CXCR4	1	-0.427736	0.388855	0.27135
cg16671674	2	142150452	1.67724	0.303949	3.48523e-08	HDL	LRP1B	1	1.13378	0.400119	0.00459493
cg14754555	2	157292018	-1.13837	0.204255	2.63572e-08	HDL	GPD2;GPD2;GPD2	1	-0.377734	0.21422	0.0778412
cg17360854	2	161224771	-2.04075	0.356569	1.10401e-08	HDL	RBMS1;RBMS1	1	-0.623622	0.455341	0.170819
cg16797009	2	173472347	-1.71263	0.279167	9.07082e-10	HDL		1	-1.39964	0.502909	0.00538139
cg17178175	2	178109973	1.47061	0.249066	3.61165e-09	HDL	NFE2L2;NFE2L2;NFE2L2	1	0.470367	0.331992	0.156441
cg10440877	2	208378475	-1.77898	0.305986	6.45785e-09	HDL		1	-0.596671	0.368407	0.105311
cg20023788	2	221851321	1.57771	0.295802	9.77437e-08	HDL		1	0.541389	0.345005	0.116512
cg17316300	2	237381593	2.00643	0.362227	3.09274e-08	HDL	IQCA1	1	1.16282	0.477212	0.0148032
cg09589308	3	19307629	1.75122	0.320471	4.71983e-08	HDL	KCNH8	1	1.11707	0.448233	0.0126801
cg16258657	3	29338542	1.34395	0.230508	5.64202e-09	HDL	RBMS3;RBMS3;RBMS3	1	0.422141	0.316464	0.182118
cg25123427	3	39054994	1.11228	0.202444	3.9905e-08	HDL		1	0.590942	0.31723	0.0624315
cg23024967	3	40150853	1.86916	0.344348	5.78885e-08	HDL	MYRIP	1	0.85239	0.462559	0.0653043
cg22583147	3	44331824	1.69754	0.288786	4.23354e-09	HDL	C3orf77	1	0.730924	0.365235	0.0453216
cg17642041	3	45928007	-2.32898	0.359964	1.04809e-10	HDL	CCR9;CCR9	2	-1.7001	0.642005	0.00809021
cg06189394	3	66534050	1.36109	0.24454	2.65404e-08	HDL	LRIG1	1	0.384143	0.376499	0.307445
cg18194850	3	67699305	-1.60268	0.262533	1.0952e-09	HDL	SUCLG2	1	-1.72747	0.425598	4.92e-05
cg18337222	3	99595254	-1.86427	0.348082	8.94873e-08	HDL	C3orf26;FILIP1L;MIR548G;FILIP1L;FILIP1L	1	-0.70765	0.380545	0.0629366
cg22870429	3	114027859	1.66255	0.263438	2.84357e-10	HDL	TIGIT	2	0.840646	0.37803	0.0261349
cg09025210	3	141132146	1.96885	0.345366	1.21543e-08	HDL	ZBTB38	1	1.07321	0.476446	0.0242599
cg05684266	3	149825195	1.79527	0.311078	8.03022e-09	HDL		1	0.846292	0.40493	0.0365821
cg06197751	3	153912866	1.53682	0.280978	4.58823e-08	HDL	SGEF	1	0.717045	0.494489	0.146942
cg01671681	3	155421735	1.4341	0.239561	2.1927e-09	HDL	PLCH1	1	1.36793	0.371578	0.000231366
cg15711521	3	167767619	2.07923	0.380333	4.65786e-08	HDL	GOLIM4	1	0.896726	0.541948	0.097923
cg03055671	3	172231528	1.24015	0.202218	8.84065e-10	HDL	TNFSF10	1	0.370633	0.253368	0.143421
cg17578639	3	176862949	2.58094	0.435895	3.26748e-09	HDL	TBL1XR1	1	0.823961	0.738125	0.264168
cg01317029	3	184063497	-2.65752	0.402852	4.50561e-11	HDL	FAM131A;FAM131A	1	-2.0664	0.645067	0.00135711
cg27235662	3	190105986	2.19164	0.324658	1.51711e-11	HDL	CLDN16	1	1.15973	0.430081	0.00699561
cg01552919	4	901847	1.96156	0.326921	2.01558e-09	HDL	GAK	2	1.38812	0.539761	0.0101048
cg12044923	4	5207312	1.99264	0.328618	1.36059e-09	HDL	STK32B	1	0.476204	0.412257	0.247916
cg02387843	4	9892887	2.09668	0.302818	4.53763e-12	HDL	SLC2A9;SLC2A9	1	1.69428	0.454357	0.000191795
cg18101225	4	15964913	2.36682	0.395157	2.15013e-09	HDL	FGFBP2	1	1.45445	0.616526	0.018296
cg19719391	4	26789915	-1.4231	0.257667	3.51042e-08	HDL		1	-1.50328	0.419474	0.000338348
cg16565913	4	40632362	-1.78104	0.293991	1.46309e-09	HDL	RBM47	1	-0.902435	0.389402	0.0204704
cg23884217	4	41147318	1.95343	0.365509	9.21344e-08	HDL	APBB2;APBB2;APBB2	1	1.06825	0.498973	0.0322468
cg07939743	4	57507828	1.2617	0.232658	5.95762e-08	HDL		1	0.0611593	0.3274	0.851667
cg14622819	4	76944817	1.99627	0.350911	1.30349e-08	HDL		1	2.31325	0.670655	0.000560939
cg14155327	4	87235054	1.65441	0.307005	7.20443e-08	HDL	MAPK10;MAPK10;MAPK10	1	0.722486	0.40154	0.0719115
cg04757345	4	128918835	1.60112	0.252009	2.16019e-10	HDL	C4orf29	1	0.858441	0.375186	0.0221089
cg15442888	4	175789139	2.13135	0.345366	6.93588e-10	HDL		1	1.8793	0.525436	0.000347216
cg05573654	5	1518179	-1.86577	0.351364	1.15068e-07	HDL	LPCAT1	1	-1.24059	0.589516	0.0353328
cg15108958	5	7873542	1.82021	0.313568	6.57189e-09	HDL	MTRR;MTRR	1	0.849853	0.440579	0.053687
cg00602326	5	31427700	1.57787	0.289691	5.21576e-08	HDL	RNASEN;RNASEN	1	1.62486	0.501925	0.00120446
cg18721397	5	32584912	1.08462	0.162838	2.80552e-11	HDL	SUB1	1	0.398432	0.25315	0.115426
cg04092800	5	40681444	-1.4023	0.218174	1.38728e-10	HDL	PTGER4	1	-1.31145	0.379123	0.000541297
cg04551630	5	90334399	1.87374	0.346724	6.61854e-08	HDL	GPR98;GPR98	1	1.00135	0.441454	0.0232829
cg05635169	5	113589213	1.4694	0.264909	2.96036e-08	HDL		1	0.744473	0.393886	0.0586942
cg05162564	5	139491931	-1.78668	0.31255	1.14927e-08	HDL		1	-1.33263	0.508377	0.00875417
cg15555712	5	149573484	1.85456	0.337445	3.95401e-08	HDL	SLC6A7	1	0.386236	0.48924	0.429689
cg22798121	5	152896564	1.43171	0.267172	8.51204e-08	HDL	GRIA1;GRIA1	1	1.23997	0.393448	0.00162094
cg22479226	5	154153028	-2.06437	0.315152	6.14824e-11	HDL	LARP1;LARP1	1	-0.778988	0.358127	0.0296094
cg01823925	5	156967901	2.09054	0.374675	2.45346e-08	HDL	ADAM19	1	0.0442843	0.400556	0.911825
cg00718518	5	171766029	2.2151	0.351137	2.89194e-10	HDL	SH3PXD2B	1	0.920089	0.520624	0.0771165
cg12807330	5	176004772	-2.83862	0.532534	1.02935e-07	HDL	PCDH24	1	-1.94788	0.833043	0.0193668
cg02193425	6	3848280	2.0605	0.38667	1.00383e-07	HDL	FAM50B	1	0.931474	0.511658	0.0686225
cg05021589	6	6588931	-1.66405	0.263438	2.85149e-10	HDL	LY86;LOC285780	1	-0.742454	0.378358	0.0497174
cg15348319	6	14282571	2.1343	0.375467	1.33751e-08	HDL		1	1.38344	0.494489	0.00513818
cg04424621	6	27101941	2.05139	0.359398	1.16605e-08	HDL	HIST1H2BJ	1	0.570487	0.578034	0.323528
cg25728685	6	28351148	-1.25488	0.212176	3.53248e-09	HDL	ZSCAN12	2	-0.383566	0.253806	0.130716
cg00170295	6	46720370	1.77133	0.319113	2.89387e-08	HDL	LOC100287718	1	1.14678	0.399353	0.00407722
cg27178772	6	89794756	-2.53385	0.466787	5.98632e-08	HDL	PNRC1	1	-1.0375	0.816859	0.204046
cg27644327	6	90845852	-2.1233	0.354419	2.21425e-09	HDL	BACH2;BACH2	1	-0.33528	0.363048	0.355766
cg18471993	6	100917416	-1.45836	0.264456	3.68296e-08	HDL		1	-0.444744	0.325213	0.171451
cg15786205	6	108495578	-1.87074	0.333484	2.13835e-08	HDL	NR2E1	1	-0.803265	0.430081	0.0617934
cg27158519	6	113580203	1.83016	0.305194	2.05803e-09	HDL		1	0.174646	0.319745	0.584764
cg05915981	6	131571669	-2.32269	0.38203	1.27841e-09	HDL	AKAP7;AKAP7;AKAP7;AKAP7;AKAP7	2	-0.677122	0.455669	0.137275
cg15985157	6	132468790	1.95779	0.298518	5.59406e-11	HDL		1	1.31336	0.442328	0.00298067
cg22985172	6	151258337	-1.34413	0.207763	1.05149e-10	HDL	MTHFD1L	1	-0.716743	0.326087	0.0279406
cg02841912	6	152955983	1.42627	0.260722	4.56403e-08	HDL	SYNE1;SYNE1	1	0.439346	0.319417	0.168884
cg09473207	6	155079453	-1.88198	0.326695	8.85952e-09	HDL	RBM16	2	-0.987558	0.49263	0.0449898
cg14239348	6	164094293	1.74092	0.284259	9.31524e-10	HDL		1	1.02184	0.376061	0.00657314
cg24458314	7	18679329	1.77974	0.30361	4.66967e-09	HDL	HDAC9;HDAC9;HDAC9;HDAC9;HDAC9	1	0.483927	0.367094	0.187305
cg24469729	7	27160520	-1.76385	0.310173	1.36809e-08	HDL	HOXA3;HOXA3	2	-0.509641	0.561522	0.364114
cg06892898	7	37024713	-2.17391	0.36268	2.17266e-09	HDL	ELMO1;ELMO1;ELMO1	2	-0.0484958	0.47076	0.918072
cg17871993	7	65673056	-1.80491	0.330429	4.94629e-08	HDL	TPST1	1	-0.35872	0.456544	0.432066
cg14797899	7	69882555	2.47172	0.441892	2.26559e-08	HDL	AUTS2;AUTS2	1	1.05247	0.625274	0.0922614
cg24306397	7	93718680	1.94194	0.361209	7.72825e-08	HDL		1	1.29108	0.517781	0.0126322
cg15857470	7	104945248	1.72204	0.318094	6.27764e-08	HDL	SRPK2	1	0.628559	0.444297	0.157048
cg14761417	7	130636860	2.01672	0.31685	2.00508e-10	HDL	FLJ43663;FLJ43663	1	1.34435	0.439595	0.00222293
cg21108554	7	150061328	-1.82204	0.337784	7.2409e-08	HDL		1	-0.166788	0.358237	0.641593
cg17429236	7	150694028	-2.18023	0.300894	4.66229e-13	HDL	NOS3;NOS3;NOS3;NOS3	3	-0.572291	0.356269	0.10819
cg12364136	7	158331217	2.07046	0.337784	9.02137e-10	HDL	PTPRN2;PTPRN2;PTPRN2	1	0.993633	0.487819	0.0416189
cg01556246	8	8204802	-2.2894	0.300781	2.95994e-14	HDL	PRAGMIN	1	-1.29083	0.453264	0.00439896
cg24531955	8	23154691	1.58124	0.289125	4.60069e-08	HDL	LOXL2	1	0.624118	0.478852	0.192339
cg19391527	8	28173732	1.68301	0.300102	2.08255e-08	HDL	PNOC	1	0.865919	0.421005	0.0396655
cg20321319	8	61088307	1.48972	0.273056	4.95857e-08	HDL		1	1.46395	0.379342	0.000113466
cg22199118	8	69350927	1.46245	0.27068	6.66521e-08	HDL	C8orf34;C8orf34	1	0.179892	0.346646	0.603634
cg12635790	8	96112814	1.62904	0.260156	3.90051e-10	HDL		1	0.612241	0.375077	0.102537
cg05316065	8	130799007	1.58948	0.281091	1.59029e-08	HDL	GSDMC;GSDMC	1	0.83571	0.415537	0.044265
cg04445427	8	133699791	-1.35179	0.231979	5.96553e-09	HDL		1	-0.607906	0.347958	0.0806164
cg14286682	9	6328493	2.28112	0.337897	1.51403e-11	HDL	TPD52L3;TPD52L3;TPD52L3;TPD52L3;TPD52L3;TPD52L3	1	1.20101	0.475243	0.0114834
cg13803727	9	89445247	1.68235	0.302591	2.74854e-08	HDL		1	0.758334	0.370922	0.0408667
cg03822255	9	98786502	-2.5963	0.415639	4.47246e-10	HDL		1	-1.23373	0.682465	0.0706342
cg13844237	9	128284824	1.83533	0.336879	5.17763e-08	HDL	MAPKAP1;MAPKAP1;MAPKAP1;MAPKAP1;MAPKAP1;MAPKAP1	1	0.988599	0.525983	0.0601179
cg13916080	9	129624994	-1.81127	0.329976	4.25385e-08	HDL	ZBTB34	1	-0.310027	0.335273	0.355147
cg01413354	9	136017755	0.814523	0.140772	7.34627e-09	HDL	RALGDS	1	0.670291	0.228655	0.00336803
cg16905822	10	924646	-2.24093	0.400928	2.40337e-08	HDL	LARP4B	1	-3.50151	0.755075	3.52e-06
cg27367170	10	5488628	-1.46493	0.246237	2.857e-09	HDL	NET1;NET1;NET1	1	-0.493821	0.3391	0.145314
cg14704968	10	26730696	2.40733	0.422428	1.22953e-08	HDL	APBB1IP	1	1.22831	0.588969	0.0369836
cg20057782	10	28238789	1.71892	0.277017	5.59868e-10	HDL	ARMC4	1	0.905087	0.402415	0.0244752
cg11039729	10	35668325	-2.07042	0.349214	3.23524e-09	HDL	CCNY;CCNY	1	-1.0287	0.468135	0.0279811
cg02076355	10	45474372	1.82721	0.32115	1.29758e-08	HDL	C10orf10;RASSF4	1	0.452349	0.497114	0.362701
cg24385652	10	50329828	1.89577	0.329524	8.93633e-09	HDL		1	0.599183	0.458622	0.191275
cg12680205	10	80303482	1.74674	0.314813	2.93214e-08	HDL		1	1.1561	0.466823	0.0132493
cg21480743	10	89621419	-1.63042	0.306099	1.05211e-07	HDL	KILLIN;KILLIN	1	-0.498705	0.40657	0.219972
cg03593014	10	98977821	1.38018	0.252801	4.85328e-08	HDL		1	0.986181	0.398588	0.0133362
cg26878209	10	112375475	-1.45108	0.262533	3.42755e-08	HDL		1	-1.01066	0.430409	0.0188604
cg12880685	10	120489658	-1.64238	0.280638	5.13376e-09	HDL	C10orf46	1	-0.619664	0.372453	0.0961561
cg11261261	10	128772459	2.20238	0.388707	1.48973e-08	HDL	DOCK1	2	1.58368	0.515485	0.00212084
cg15092239	10	129678749	-1.67236	0.30757	5.69033e-08	HDL	CLRN3	1	-1.85192	0.516578	0.000336752
cg19323289	11	19463903	2.14613	0.343782	4.40656e-10	HDL	NAV2	1	0.703922	0.422645	0.0957353
cg19222784	11	20044428	2.13881	0.357022	2.13534e-09	HDL	NAV2;NAV2;NAV2;NAV2	1	0.953054	0.441344	0.0307827
cg23330212	11	27672697	1.69041	0.296141	1.16416e-08	HDL	BDNFOS	1	1.35212	0.420677	0.00130572
cg13562284	11	32110323	1.77167	0.322281	3.92325e-08	HDL		1	1.38171	0.533309	0.00956097
cg00271311	11	58389290	-1.73833	0.28573	1.24747e-09	HDL	CNTF;ZFP91-CNTF	2	-1.31077	0.426035	0.00209167
cg10981907	11	60775545	-1.15859	0.217834	1.09766e-07	HDL	CD6	1	-0.262154	0.260914	0.315034
cg27209729	11	64428925	1.22369	0.176078	3.78094e-12	HDL	NRXN2;NRXN2	3	0.829652	0.26485	0.00172975
cg16061668	11	70257149	-1.67012	0.309721	7.31248e-08	HDL	CTTN;CTTN	1	-0.162511	0.344677	0.637368
cg01117339	11	73737124	1.61841	0.274754	3.93348e-09	HDL		1	1.12603	0.366438	0.00211602
cg10548968	11	76802004	1.23702	0.19837	4.6023e-10	HDL	CAPN5	1	0.946561	0.328493	0.00395094
cg19574327	11	96466206	1.76575	0.320697	3.73459e-08	HDL		1	1.05264	0.431284	0.0146395
cg16061656	11	115088907	1.91728	0.320584	2.27192e-09	HDL	CADM1;CADM1	1	0.643959	0.502581	0.199973
cg26894079	11	122954435	1.62931	0.246124	3.69973e-11	HDL	ASAM	1	0.853604	0.353535	0.0157373
cg24854010	12	1726033	-1.88085	0.306213	8.65294e-10	HDL	WNT5B	3	-1.28355	0.499082	0.0101121
cg06225767	12	11912232	-1.36278	0.240806	1.60522e-08	HDL	ETV6	1	-0.761084	0.419036	0.0693192
cg19491035	12	12502846	-2.20057	0.36913	2.65107e-09	HDL	MANSC1	1	-0.228509	0.463215	0.621867
cg17859258	12	39800627	1.85231	0.346158	8.88237e-08	HDL	KIF21A	1	0.792857	0.501488	0.113793
cg22580629	12	56390979	-2.31746	0.403304	9.65034e-09	HDL	SUOX;SUOX;SUOX	1	-0.93948	0.479836	0.0502302
cg02667103	12	83125178	1.39962	0.25959	7.09464e-08	HDL	TMTC2	1	0.842592	0.463543	0.0690464
cg00639475	12	95228478	2.30961	0.378069	1.0261e-09	HDL		1	1.64981	0.533747	0.00199111
cg03546806	12	114297307	-1.68224	0.29037	7.29602e-09	HDL	RBM19;RBM19;RBM19	1	-0.505099	0.410398	0.218419
cg06383241	12	116997022	5.32883	0.991739	7.85783e-08	HDL	MAP1LC3B2	1	1.29763	1.30818	0.321085
cg04929759	12	133016214	-2.37801	0.36268	5.89102e-11	HDL		2	-0.587594	0.413241	0.155047
cg12261451	13	22243030	-1.81891	0.315944	9.05009e-09	HDL		1	0.00560334	0.41171	0.989008
ch.13.39564907R	13	40666907	6.64662	1.15729	9.46845e-09	HDL		1	2.93614	0.960547	0.0022335
cg09244312	13	42120657	2.09298	0.345932	1.47879e-09	HDL		1	0.886258	0.560975	0.114057
cg03753191	13	43566902	2.18052	0.409641	1.03656e-07	HDL	EPSTI1;EPSTI1	1	1.29511	0.532325	0.0149578
cg17594256	13	46014654	-1.09288	0.205273	1.06615e-07	HDL		1	-0.719293	0.29689	0.0153974
cg03998636	13	111210121	1.74572	0.313228	2.54411e-08	HDL	RAB20	1	1.26819	0.518437	0.0144194
cg01811815	13	114881103	-1.07995	0.198936	5.97404e-08	HDL	RASA3	1	-0.723783	0.302905	0.0168665
cg14539658	14	21495146	-1.14728	0.198031	7.29614e-09	HDL	NDRG2;NDRG2;NDRG2;NDRG2	1	-0.861056	0.318214	0.00680833
cg18680181	14	35629311	1.23152	0.215797	1.1728e-08	HDL	KIAA0391	1	0.554748	0.437954	0.205154
cg13097800	14	47104140	1.63858	0.303157	6.58466e-08	HDL		1	1.41543	0.428113	0.000943709
cg02048220	14	91141833	-2.28875	0.420731	5.60805e-08	HDL	TTC7B	1	-0.671085	0.769728	0.383323
cg16139785	14	103088924	2.11534	0.318094	3.01638e-11	HDL	RCOR1	1	1.14163	0.483773	0.0182601
cg24125648	15	44092606	-2.35888	0.442232	1.009e-07	HDL	SERINC4;C15orf63	1	0.189012	0.76776	0.805386
cg24263283	15	59587546	1.43171	0.25993	3.69021e-08	HDL	MYO1E	1	1.70212	0.481258	0.000404042
cg10207553	15	65277977	-2.13217	0.397759	8.72429e-08	HDL	SPG21;SPG21;SPG21	1	-0.245139	0.387215	0.526737
cg13795321	15	71398102	1.8795	0.347177	6.27536e-08	HDL		1	1.03681	0.416412	0.0127619
cg13061976	15	85359001	-1.7621	0.304402	7.50227e-09	HDL	ALPK3	2	-0.795683	0.419583	0.0579022
cg23669118	16	1538347	-1.76087	0.290144	1.3681e-09	HDL	C16orf38	2	-1.76435	0.441563	6.44e-05
cg04813880	16	21171067	-1.92761	0.280412	6.71652e-12	HDL	TMEM159;DNAH3	1	-0.725776	0.306951	0.0180496
cg08944236	16	53242355	-1.65367	0.290483	1.31981e-08	HDL	CHD9	1	-0.49824	0.38645	0.197304
cg02162324	16	67196462	-1.83618	0.334276	4.16123e-08	HDL	HSF4;FBXL8;HSF4	1	-0.161474	0.366657	0.659732
cg08305942	16	79692354	1.73988	0.28143	6.4703e-10	HDL		1	1.40786	0.445828	0.00158626
cg22787468	17	27309113	-1.91795	0.359851	1.03253e-07	HDL	SEZ6;SEZ6	1	-1.35171	0.522593	0.00969002
cg04433322	17	42346894	1.52467	0.286409	1.03437e-07	HDL	SLC4A1	1	0.855338	0.43194	0.0476319
cg05091997	17	60897721	1.9353	0.364943	1.15645e-07	HDL		1	0.949767	0.566224	0.0933967
cg27537795	18	52265510	2.16215	0.3276	4.23077e-11	HDL	C18orf26	1	0.929281	0.456982	0.0419577
cg12459502	18	60904237	-1.53158	0.284259	7.49197e-08	HDL	BCL2	2	-0.641972	0.367532	0.080678
cg27384695	19	19271486	-1.45708	0.25959	2.09762e-08	HDL	LOC729991-MEF2B;LOC729991-MEF2B;MEF2B;LOC729991-MEF2B	1	-0.954284	0.360752	0.00815874
cg07458272	19	34744396	-1.96857	0.304289	1.0526e-10	HDL	KIAA0355	1	-1.57726	0.434236	0.000280638
cg19851291	19	36400437	-2.23724	0.412131	5.97971e-08	HDL	TYROBP;TYROBP	1	-0.64014	0.562069	0.254755
cg21066748	19	46005805	-1.83745	0.320697	1.06418e-08	HDL		1	-1.3844	0.527951	0.00873199
cg24140775	19	55173997	-2.74268	0.510015	7.93275e-08	HDL	LILRB4;LILRB4	1	-2.31264	0.855023	0.0068316
cg14928764	20	23064608	-1.9471	0.343895	1.58044e-08	HDL	CD93	1	-2.20236	0.667812	0.000973344
cg15829728	20	31174419	-1.87441	0.301799	5.6154e-10	HDL		1	-0.459135	0.330899	0.165275
cg24403644	20	42574624	-2.5466	0.429784	3.30462e-09	HDL	TOX2;TOX2;TOX2;TOX2	1	-3.27881	0.756606	1.46e-05
cg12760968	20	45192183	2.37677	0.421976	1.80901e-08	HDL	SLC13A3;SLC13A3	3	1.11827	0.682137	0.101062
cg01692482	20	52198378	1.35649	0.251443	6.96957e-08	HDL	ZNF217	1	0.88437	0.392027	0.0240493
cg14929076	20	55041057	-1.05064	0.193618	6.05102e-08	HDL		1	-0.78464	0.269552	0.00360163
cg10333278	22	30107178	1.26916	0.215684	4.07991e-09	HDL		1	0.343475	0.336804	0.30768
cg05251389	22	43525330	-1.38839	0.260269	1.00686e-07	HDL	BIK	1	-0.800133	0.390714	0.0405637
cg24974982	22	46403316	-2.89666	0.414168	2.8866e-12	HDL	LOC730668	2	-1.12064	0.562287	0.0462521
cg03607951	1	79085586	0.759356	0.121196	3.46726e-10	LDL	IFI44L	2	0.595674	0.200897	0.00302507
cg17611742	1	197745238	1.34655	0.230042	4.53075e-09	LDL	DENND1B;DENND1B	1	0.598986	0.351317	0.0881862
cg22417733	6	153303409	0.933685	0.168583	2.89029e-08	LDL	FBXO5;FBXO5	1	1.14482	0.430784	0.00786915
cg13026729	6	159240774	1.35055	0.243253	2.67355e-08	LDL	EZR;EZR	1	0.346654	0.299826	0.247584
cg24638828	7	72974572	1.31443	0.220469	2.34061e-09	LDL		2	0.660286	0.316246	0.0368005
cg10549018	10	98176740	-1.04864	0.192994	5.24357e-08	LDL	TLL2	1	-0.614725	0.323646	0.0575077
cg03935116	12	31476565	2.0481	0.381393	7.47895e-08	LDL	FAM60A;FAM60A;FLJ13224;FAM60A	1	0.70114	0.549377	0.201848
cg03566156	12	49319558	1.54417	0.285566	6.07112e-08	LDL	FKBP11;FKBP11;FKBP11	1	1.75083	0.683173	0.0103805
cg19371652	12	113415883	1.28534	0.236264	5.04843e-08	LDL	OAS2;OAS2;OAS2	1	0.814834	0.41629	0.0502941
cg03753191	13	43566902	2.18795	0.351525	4.52172e-10	LDL	EPSTI1;EPSTI1	1	1.09589	0.491398	0.0257312
cg25865120	15	48625058	1.25665	0.214916	4.70785e-09	LDL	DUT;DUT;DUT	1	0.518524	0.321923	0.107228
cg16705273	18	42262885	1.25852	0.217884	7.20779e-09	LDL	SETBP1;SETBP1	2	0.910933	0.402302	0.0235499
cg03607951	1	79085586	0.848368	0.123844	6.36432e-12	TC	IFI44L	2	0.555216	0.203525	0.00637296
cg07986907	2	113416953	-1.98155	0.340178	4.983e-09	TC	SLC20A1	1	0.778718	0.433302	0.0723125
cg00676801	2	191876673	1.53378	0.271846	1.52339e-08	TC	STAT1;STAT1	1	-0.190293	0.550352	0.729539
cg02734358	4	90227074	1.04467	0.195331	8.14052e-08	TC	GPRIN3	1	0.280816	0.319546	0.379514
cg24638828	7	72974572	1.28955	0.224912	8.88717e-09	TC		1	0.719617	0.318413	0.0238231
cg12635790	8	96112814	1.21081	0.22856	1.07734e-07	TC		1	-0.0294018	0.348062	0.932696
cg01904393	12	51815083	3.82586	0.622081	6.88697e-10	TC		1	0.882961	0.428051	0.0391401
cg00159243	12	109023799	1.52603	0.286834	9.50348e-08	TC	SELPLG	1	1.03706	0.872574	0.234641
cg19371652	12	113415883	1.66726	0.241378	4.25537e-12	TC	OAS2;OAS2;OAS2	1	0.882698	0.420433	0.0357763
cg03753191	13	43566902	2.81387	0.359109	3.83991e-15	TC	EPSTI1;EPSTI1	1	0.614002	0.388314	0.113837
cg02297838	13	92002454	1.46161	0.27017	5.76385e-08	TC	MIR19A;MIR17HG;MIR92A1;MIR17HG;MIR20A;MIR17;MIR19B1;MIR18A	1	1.41448	0.492599	0.00408646
cg26763362	17	18266135	1.15481	0.214756	6.92084e-08	TC	SHMT1;SHMT1	1	0.914509	0.397579	0.0214396
cg19821297	19	12890029	1.15951	0.219489	1.16839e-07	TC		1	0.904803	0.329738	0.00607032
cg06635946	22	46470016	1.42047	0.225405	2.5996e-10	TC		1	0.785044	0.369269	0.0335111
cg11726288	1	11902283	1.80422	0.332005	5.74632e-08	TG	CLCN6	1	-0.437255	0.219549	0.046321
cg07167185	1	24120017	1.29451	0.240533	7.69521e-08	TG	LYPLA2	1	0.713973	0.337692	0.0344385
cg06092310	1	26097918	1.88443	0.301115	4.12693e-10	TG	MAN1C1	1	0.784225	0.28315	0.00559674
cg24931632	1	47899667	1.92161	0.30794	4.62771e-10	TG	MGC12982	6	0.952887	0.321054	0.00298831
cg10092518	1	57670054	-2.30882	0.331167	3.3808e-12	TG	DAB1	1	-1.19907	0.518845	0.0207773
cg16664584	1	94454989	-1.74635	0.323145	6.8244e-08	TG		1	0.483224	0.331293	0.144566
ch.1.171672612F	1	173405989	-8.17912	1.27546	1.52683e-10	TG		1	-0.444528	0.296145	0.133169
cg24362829	1	178455607	-1.89863	0.31656	2.12062e-09	TG		1	-0.756093	0.374711	0.0435217
cg18113803	1	220977858	-1.89961	0.341104	2.69409e-08	TG	MOSC1	1	-1.30388	0.398832	0.00107332
cg24686918	1	221613658	-1.5197	0.281121	6.76274e-08	TG		1	-0.813757	0.329422	0.013463
cg03992323	1	224023297	-1.22008	0.22868	9.98844e-08	TG	TP53BP2;TP53BP2	1	0.865282	0.361026	0.0165089
cg07040244	1	231555522	1.18136	0.22006	8.29141e-08	TG	EGLN1	1	-0.644615	0.334247	0.0536823
cg25286679	1	245879613	-1.75336	0.313327	2.30829e-08	TG		2	-2.77186	0.928113	0.00281018
cg07490719	2	39744451	-2.50062	0.436767	1.08853e-08	TG		1	-0.946845	0.408677	0.0204587
cg22363368	2	59126860	-2.00419	0.30782	7.99196e-11	TG		1	-0.391532	0.515892	0.447643
cg05564251	2	231090640	-2.11196	0.375945	2.03616e-08	TG	SP140;SP140	1	-0.99196	0.363192	0.00628841
cg27574595	3	25583274	-0.969641	0.179232	6.61021e-08	TG	RARB;RARB	1	-0.543408	0.329226	0.0986784
cg16171771	3	34187750	-1.8419	0.331526	2.9044e-08	TG		1	-2.03047	0.601545	0.000733398
cg17642041	3	45928007	2.30432	0.370557	5.31317e-10	TG	CCR9;CCR9	1	-0.516878	0.530856	0.32998
cg03660603	3	86998418	-2.19634	0.393186	2.4438e-08	TG	VGLL3	1	-0.132354	0.364767	0.716522
cg22870429	3	114027859	-1.97881	0.278487	1.29795e-12	TG	TIGIT	2	-0.473788	0.334739	0.156763
cg14500070	3	141119541	-1.54893	0.282917	4.59672e-08	TG	ZBTB38	1	-0.669491	0.617002	0.277658
cg15715853	3	150916446	-2.54892	0.427308	2.58942e-09	TG	GPR171;MED12L	1	-0.787594	0.402277	0.0501505
cg07546334	3	152557119	-1.80036	0.332604	6.50216e-08	TG		1	2.47763	0.568958	1.32e-05
cg01671681	3	155421735	-1.40255	0.253583	3.34742e-08	TG	PLCH1	1	-0.874882	0.336314	0.0092558
cg03194038	3	193592384	-2.32388	0.392228	3.30811e-09	TG		1	-0.709346	0.242883	0.00348106
cg02387843	4	9892887	-1.82737	0.320391	1.23666e-08	TG	SLC2A9;SLC2A9	1	-1.59386	0.404345	8.03e-05
cg17593512	4	40441513	-2.36466	0.40456	5.35126e-09	TG	RBM47;RBM47	2	-1.10713	0.377664	0.00336007
cg03671075	4	78573680	-0.861203	0.156125	3.64083e-08	TG		1	-0.424653	0.206357	0.0395195
cg03252770	4	154354354	-1.51925	0.258253	4.26446e-09	TG		1	-0.460561	0.570139	0.418958
cg26118045	4	174427715	1.61082	0.262443	8.84607e-10	TG		1	0.458422	0.268382	0.0875288
cg13583523	5	24764190	-2.02021	0.350682	8.83257e-09	TG		1	-1.66887	0.415175	5.79e-05
cg00960906	5	31769846	-1.63306	0.303629	7.87302e-08	TG		1	0.994773	0.337692	0.00321157
cg18721397	5	32584912	-1.23163	0.172408	9.8523e-13	TG	SUB1	1	-0.930101	0.393318	0.0179939
cg04092800	5	40681444	1.45409	0.230476	2.97677e-10	TG	PTGER4	1	-1.85249	0.389479	1.95e-06
cg18156471	5	83011366	-1.76141	0.321828	4.64148e-08	TG	HAPLN1	1	0.801293	0.343206	0.0195204
cg04551630	5	90334399	-1.95912	0.367085	9.89877e-08	TG	GPR98;GPR98	1	-0.643787	0.4454	0.148157
cg07398791	5	118676053	-1.80626	0.279684	1.13234e-10	TG	TNFAIP8	1	-0.396458	0.370576	0.284455
cg07870237	5	131348431	1.97418	0.333561	3.42147e-09	TG	ACSL6;ACSL6	2	-0.736163	0.224177	0.00101919
cg18722504	5	139712966	-2.39237	0.4309	2.96821e-08	TG	HBEGF	1	-2.43638	0.579	2.56e-05
cg15930777	6	12343201	-1.92168	0.32961	5.84882e-09	TG		1	-1.56257	0.513037	0.0023117
cg23902105	6	22009091	-2.01862	0.33835	2.5736e-09	TG	FLJ22536	2	0.524022	0.309929	0.0907871
cg04424621	6	27101941	-2.10747	0.380375	3.16958e-08	TG	HIST1H2BJ	1	-1.20655	0.415667	0.00368598
cg18471993	6	100917416	1.67412	0.279205	2.13233e-09	TG		2	1.24236	0.383867	0.00120588
cg15786205	6	108495578	1.94479	0.353077	3.79293e-08	TG	NR2E1	1	-0.867763	0.382981	0.0234044
cg22443940	6	122144734	-1.15024	0.21539	9.72222e-08	TG		1	-1.10768	0.393417	0.00485229
cg14458292	6	124236421	-1.94434	0.337872	9.15734e-09	TG	NKAIN2	1	0.520872	0.289155	0.0715651
cg15985157	6	132468790	-1.90933	0.31656	1.72235e-09	TG		1	-0.76823	0.267791	0.00410552
cg24587080	6	160016373	-1.20319	0.211798	1.41229e-08	TG		1	-0.439297	0.415076	0.289659
cg05788125	6	170559721	1.34717	0.251548	8.9007e-08	TG		1	-0.344718	0.257355	0.180218
cg11647481	7	4781704	4.87527	0.785174	5.63868e-10	TG	FOXK1	1	-0.017656	0.295259	0.952193
cg20848988	7	36247779	1.98633	0.310813	1.7531e-10	TG	EEPD1	1	3.24548	1.20939	0.00726602
cg22131234	7	54609968	1.66369	0.304946	5.09787e-08	TG	VSTM2A	1	-1.39714	0.390069	0.000339415
cg14761417	7	130636860	-2.37586	0.334878	1.40392e-12	TG	FLJ43663;FLJ43663	2	0.720549	0.337988	0.0329645
cg21887193	7	150786082	1.32694	0.229279	7.50798e-09	TG	AGAP3;AGAP3	3	0.439182	0.195232	0.0244347
cg07811198	7	153585368	1.54331	0.290938	1.17723e-07	TG	DPP6	1	0.688781	0.347045	0.0471127
cg01556246	8	8204802	1.90086	0.318595	2.55679e-09	TG	PRAGMIN	1	0.720311	0.403459	0.0741233
cg04652282	8	68944366	-1.46442	0.273578	9.07154e-08	TG	PREX2;PREX2	1	-0.866383	0.315344	0.00598591
cg15707869	8	88884985	-1.90067	0.339428	2.25969e-08	TG	DCAF4L2;DCAF4L2	1	0.181249	0.337988	0.591738
cg15449956	8	106331995	1.859	0.343618	6.57846e-08	TG	ZFPM2	1	-0.908399	0.435259	0.0368051
cg14334810	9	19126294	-4.98069	0.826959	1.81605e-09	TG	PLIN2	1	-2.61697	0.976256	0.00732456
cg06417385	10	11847111	-2.07903	0.364451	1.22934e-08	TG		1	0.859081	0.367622	0.0194095
cg03891590	10	21814313	1.74949	0.321828	5.68863e-08	TG	C10orf140	1	0.492916	0.34291	0.15048
cg18382353	10	45495981	1.85766	0.342661	6.17994e-08	TG	C10orf25;ZNF22	1	-0.866406	0.481827	0.0720265
cg09127607	10	69914213	1.79929	0.290459	6.18282e-10	TG	MYPN	1	0.970135	0.35502	0.00626697
cg25023095	10	99125814	1.97173	0.346731	1.35918e-08	TG	RRP12;RRP12	1	-0.833809	0.370379	0.0243108
cg05181041	10	128076941	1.6325	0.290699	2.05021e-08	TG	ADAM12;ADAM12;ADAM12;ADAM12	1	0.298558	0.299197	0.318235
cg17689490	10	128952444	-1.83798	0.336914	5.12952e-08	TG	DOCK1;FAM196A	1	0.402333	0.326666	0.217969
cg00476955	11	3648013	1.7487	0.321948	5.83328e-08	TG	TRPC2	1	0.486258	0.347341	0.161419
cg02663352	11	35167041	-2.20777	0.411744	8.62442e-08	TG	CD44;CD44;CD44;CD44;CD44	1	-1.16386	0.479267	0.0151223
cg27124616	11	60635029	2.59724	0.450416	8.50946e-09	TG	ZP1;ZP1	1	-0.919002	0.669379	0.169583
cg15296767	11	64122743	2.36988	0.381692	5.64836e-10	TG	CCDC88B	1	0.902641	0.391152	0.0209798
cg04420335	11	103800408	-2.52112	0.460832	4.70258e-08	TG	PDGFD;PDGFD	1	0.831668	0.481335	0.0839295
cg20759281	12	21796914	-1.48036	0.274895	7.58574e-08	TG	LDHB	1	-1.25602	0.491475	0.010568
cg11326574	12	59271109	-1.48168	0.269627	4.09608e-08	TG	LRIG3;LRIG3	1	-0.823425	0.455737	0.0706712
cg15319470	12	62546183	-1.58306	0.284473	2.75793e-08	TG	FAM19A2	1	-0.564112	0.279901	0.0437727
cg10524576	12	63322644	-1.49951	0.278487	7.61481e-08	TG	PPM1H	1	-0.35927	0.325878	0.270027
cg06700060	12	65859647	-1.92981	0.353077	4.84008e-08	TG	MSRB3;MSRB3	1	-0.667058	0.322432	0.0384794
cg03247245	12	67272574	-1.9012	0.341224	2.65247e-08	TG		1	-1.02724	0.334936	0.00215345
cg25006194	12	94288553	1.97015	0.34733	1.47765e-08	TG		1	0.908405	0.360337	0.0116767
cg24727480	12	109901083	2.03022	0.351281	7.87248e-09	TG	KCTD10	1	0.624345	0.357777	0.0808862
cg12261451	13	22243030	1.80072	0.334519	7.64536e-08	TG		1	-0.290841	0.216497	0.178944
ch.13.39564907R	13	40666907	-7.0201	1.22793	1.14271e-08	TG		1	0.637603	0.366933	0.082184
cg08119452	13	53602385	-1.20479	0.218862	3.88188e-08	TG	OLFM4	1	-0.429403	0.475625	0.366378
cg19635644	13	100007277	-2.07559	0.389594	1.04237e-07	TG	UBAC2;MIR623;UBAC2;UBAC2	1	-2.33278	0.842262	0.00559205
cg23302649	14	29243690	1.47202	0.269507	4.92342e-08	TG	C14orf23;C14orf23	1	-0.733667	0.430336	0.0880792
cg16139785	14	103088924	-1.82725	0.337512	6.46742e-08	TG	RCOR1	1	0.75669	0.280295	0.00692423
cg22377043	15	43809486	1.89408	0.355232	1.01327e-07	TG	MAP1A	1	0.848584	0.437523	0.0523693
cg18587504	15	57598576	2.00074	0.366127	4.84898e-08	TG	LOC283663	1	0.928285	0.437917	0.0339717
cg11787522	15	74495109	1.84041	0.315004	5.40809e-09	TG	STRA6;STRA6;STRA6;STRA6;STRA6;STRA6	1	0.978804	0.387903	0.0115995
cg27636559	15	82431147	-2.50656	0.459994	5.3119e-08	TG	EFTUD1;EFTUD1	1	-0.0444794	0.56502	0.937125
cg07968770	16	21170927	1.60589	0.283276	1.5062e-08	TG	TMEM159;DNAH3	3	0.187128	0.311504	0.547968
cg08944236	16	53242355	1.66023	0.308299	7.55607e-08	TG	CHD9	1	0.529674	0.282953	0.0611379
cg27369423	16	56228901	1.82549	0.297763	9.24904e-10	TG	DKFZP434H168;GNAO1;GNAO1	1	0.921822	0.344486	0.00743352
cg01718742	16	62070184	1.72297	0.31644	5.41717e-08	TG	CDH8	1	0.518411	0.251645	0.0393315
cg26960562	17	11501660	1.93987	0.338111	1.00943e-08	TG	DNAH9	2	0.769294	0.35059	0.0281674
cg17742559	17	27068495	2.31775	0.364092	2.06193e-10	TG	NEK8	1	1.12779	0.24495	4.11e-06
cg00760203	17	37254921	2.1801	0.336435	9.75811e-11	TG	PLXDC1	1	-1.40004	0.499155	0.00501646
cg12198934	17	64378035	-2.30383	0.398214	7.6351e-09	TG	PRKCA	1	0.302236	0.369	0.412655
cg04927537	17	76976091	1.1053	0.184979	2.42169e-09	TG	LGALS3BP	1	0.692407	0.436834	0.112854
cg24673765	19	36247869	1.88544	0.354274	1.07027e-07	TG	HSPB6;C19orf55	1	0.856741	0.453276	0.0586697
cg08425610	19	46029456	2.14914	0.392587	4.59141e-08	TG	VASP	3	1.59638	0.42817	0.0001918
cg24403644	20	42574624	2.83624	0.455085	4.86675e-10	TG	TOX2;TOX2;TOX2;TOX2	1	-1.54216	0.419113	0.000232284
cg04945608	20	43118723	-2.33576	0.361458	1.10417e-10	TG	TTPAL;TTPAL	1	-1.0793	0.544738	0.0474599
cg09029902	20	52199594	-2.7098	0.454247	2.58289e-09	TG	ZNF217;ZNF217	1	2.62479	0.668198	8.51e-05
cg03803086	21	34185960	1.43226	0.253823	1.75394e-08	TG	C21orf62;C21orf62;C21orf62;C21orf62;C21orf62;C21orf62	1	0.54116	0.313572	0.084296
cg10333278	22	30107178	-1.22569	0.22844	8.45968e-08	TG		1	1.37992	0.481138	0.0041186
cg08362785	22	40814878	2.75414	0.409469	1.86265e-11	TG	MKL1	2	-0.145793	0.299001	0.625614
cg24974982	22	46403316	2.53507	0.438922	8.05191e-09	TG	LOC730668	1	0.87263	0.498662	0.0800421

## Sheet: TableS5
Table S5. Potentially novel CpG sites identified in the population-specific meta-analysis in the discovery stage
CpG	Chr	Pos	Beta	SE	P	Trait	Ancestry	Gene	Number of CpG sites at this locus
cg26161997	4	124281050	-2.7343	0.515149	5.45709e-08	HDL	EA		1
cg13077865	8	105655901	-2.24658	0.422298	1.02129e-07	TG	EA		1
cg03584506	11	39689828	-1.94326	0.355852	4.65701e-08	TG	EA		1
cg22778120	22	45094531	1.23526	0.232237	1.03273e-07	TG	EA	PRR5;PRR5;PRR5;PRR5	1
cg19413693	1	108442921	2.12459	0.385635	3.56633e-08	TG	AA	VAV3	1
cg21195376	1	204449827	2.29578	0.38671	2.87672e-09	TG	AA	PIK3C2B	1
ch.2.105901354F	2	106534922	-6.53644	1.16034	1.78151e-08	TG	AA		1
cg17112958	2	133426934	1.60979	0.299783	7.80428e-08	TG	AA	LYPD1;LYPD1	1
cg20959460	5	77253544	1.62443	0.296775	4.36567e-08	TG	AA		1
cg19767800	5	92914085	2.05563	0.364898	1.74857e-08	TG	AA	FLJ42709;FLJ42709	1
cg24453118	13	47229927	1.88439	0.320951	4.27853e-09	TG	AA	LRCH1;LRCH1;LRCH1	1
cg14007559	14	50506110	-2.68725	0.498027	6.86846e-08	TG	AA		1
ch.14.97331099F	14	98261346	-15.7565	2.88211	4.60827e-08	TG	AA		1
cg03669394	16	75685254	-1.33931	0.235099	1.22946e-08	TG	AA	TERF2IP	1
cg15052890	17	4636830	2.33785	0.43807	9.37477e-08	TG	AA	MED11;CXCL16	1
cg15679064	19	49134105	2.11264	0.397992	1.09627e-07	TG	AA	DBP	1

## Sheet: TableS6
Table S6. Potentially novel EPIC CpG sites identified in the population-combined meta-analysis
CpG	Chr	Pos	Beta	SE	P	Trait	Gene	Number of CpG sites at this locus
cg10014405	1	16012344	-2.62642	0.493336	9.90521e-08	HDL	PLEKHM2	1
cg01355089	1	93495018	-2.50606	0.382923	5.74008e-11	HDL		1
cg09837467	1	183523933	-2.21455	0.390753	1.4084e-08	HDL		1
cg00358010	1	221338314	2.56158	0.46481	3.45742e-08	HDL		1
cg17808676	2	182332122	-2.00405	0.310768	1.08642e-10	HDL	ITGA4	1
cg02011576	3	38060265	-2.90137	0.460894	2.96408e-10	HDL	PLCD1;PLCD1;PLCD1	2
cg13882016	3	111335380	-1.50841	0.261211	7.48042e-09	HDL	CD96;CD96	1
cg18718503	4	1286565	-2.53417	0.478346	1.14287e-07	HDL	MAEA;MAEA;MAEA;MAEA;MAEA	1
cg20376277	5	16615924	-1.79902	0.249017	4.79766e-13	HDL	LOC101929524;FAM134B	2
cg22681041	5	42621512	-1.75817	0.316362	2.66156e-08	HDL	GHR;GHR;GHR;GHR;GHR;GHR;GHR;GHR;GHR;GHR;GHR	1
cg11997486	6	14100671	-3.32779	0.580481	9.58887e-09	HDL		1
cg08836972	6	26532914	-1.52495	0.26714	1.10709e-08	HDL		1
cg16956116	6	82456876	-2.06354	0.333701	6.04527e-10	HDL	FAM46A	1
cg07821355	6	116706621	2.76018	0.509892	6.00422e-08	HDL	DSE;DSE	1
cg26080684	7	72775853	-2.23777	0.395452	1.48119e-08	HDL		1
cg12765376	8	6502531	2.45959	0.436284	1.66899e-08	HDL	MCPH1-AS1	1
cg18353028	8	65669513	2.21745	0.323857	7.19347e-12	HDL	CYP7B1	1
cg04492909	8	102166926	-2.01797	0.370729	5.09383e-08	HDL		1
cg17144383	9	96868748	-2.97406	0.546361	5.08965e-08	HDL	PTPDC1;PTPDC1;PTPDC1;PTPDC1	1
cg02066340	9	97715233	-2.93061	0.504635	6.15499e-09	HDL	C9orf3;C9orf3	1
cg10913741	10	121244710	-3.00211	0.567169	1.17223e-07	HDL		1
cg17418742	11	15602030	-2.81818	0.522869	6.8696e-08	HDL		1
cg12284518	11	64005787	-3.46847	0.517611	1.98858e-11	HDL	VEGFB;VEGFB	2
cg08110170	11	72474129	2.23268	0.416259	7.916e-08	HDL	STARD10	1
cg27444020	11	78108461	-2.00495	0.342762	4.78334e-09	HDL	GAB2	1
cg19120513	11	102189303	2.84208	0.470627	1.49477e-09	HDL	BIRC3;BIRC3	1
cg20803896	12	99006941	-2.242	0.404849	2.97808e-08	HDL		1
cg17736802	13	44875634	1.67497	0.309538	6.07387e-08	HDL		1
cg08110950	13	49109917	-3.29893	0.587305	1.88762e-08	HDL		1
cg07136393	13	109776430	-1.83209	0.342874	8.89304e-08	HDL	MYO16;MYO16	1
cg26236214	13	111867078	-2.37751	0.382475	4.92132e-10	HDL	ARHGEF7;ARHGEF7;ARHGEF7;ARHGEF7;ARHGEF7	1
cg07426444	15	72209354	-2.41468	0.437067	3.21011e-08	HDL	MYO9A	1
cg17256791	15	85547764	-1.43363	0.243536	3.81704e-09	HDL	PDE8A;PDE8A;PDE8A	1
cg00889210	16	14280183	-1.69171	0.310656	5.02635e-08	HDL	MKL2;MKL2	1
cg17866022	17	19209889	5.40715	0.847061	1.66162e-10	HDL	EPN2-AS1;EPN2;EPN2;EPN2	1
cg05472536	17	73687477	2.24113	0.404178	2.84934e-08	HDL	SAP30BP;SAP30BP;SAP30BP;SAP30BP;SAP30BP	1
cg00353899	18	59999037	-2.87083	0.494231	6.10741e-09	HDL	TNFRSF11A;TNFRSF11A;TNFRSF11A;TNFRSF11A;TNFRSF11A	1
cg09651208	18	77838622	-4.82265	0.864513	2.35935e-08	HDL	RBFADN	1
cg14115749	19	19596444	-2.95575	0.530924	2.51744e-08	HDL	GATAD2A;GATAD2A	1
cg15370819	19	54379397	-2.74106	0.43964	4.36741e-10	HDL	MYADM;MYADM;MYADM;MYADM;MYADM;MYADM;MYADM;MYADM;MYADM;MYADM;MYADM;MYADM	1
cg08949269	20	31443298	-2.56228	0.405073	2.43474e-10	HDL		1
cg26326160	20	41921081	-1.65733	0.289178	9.68196e-09	HDL		1
cg26436204	21	47892256	-3.31324	0.495126	2.11807e-11	HDL	DIP2A;DIP2A;DIP2A;DIP2A;DIP2A;DIP2A	1
cg20456582	22	17762633	-2.45688	0.435053	1.58337e-08	HDL		2
cg04323816	22	40784430	-3.34306	0.561799	2.58678e-09	HDL	SGSM3;SGSM3	1
cg09650086	6	111805847	1.7625	0.306529	8.36617e-09	LDL	REV3L;REV3L;REV3L;TRAF3IP2-AS1;TRAF3IP2-AS1;TRAF3IP2-AS1;TRAF3IP2-AS1	1
cg09298159	6	153302566	1.06578	0.197488	6.39908e-08	LDL	FBXO5;FBXO5	1
cg24356337	5	93758545	1.67474	0.297716	1.90904e-08	TC	KIAA0825	1
cg06562969	13	43567153	1.33774	0.246823	6.13779e-08	TC	EPSTI1;EPSTI1	1
cg10014405	1	16012344	2.37488	0.444182	9.21738e-08	TG	PLEKHM2	1
cg26666736	1	23918279	2.41682	0.454984	1.11574e-07	TG		1
cg13202578	1	26081363	1.7868	0.301656	3.26637e-09	TG	MAN1C1;MAN1C1	1
cg15868302	1	47900327	1.23968	0.230743	7.98748e-08	TG	FOXD2;FOXD2-AS1;LINC01389	1
cg01355089	1	93495018	1.87848	0.345364	5.51294e-08	TG		1
cg19381374	1	108440322	2.74047	0.503993	5.56368e-08	TG	VAV3	1
cg15776315	1	168341908	1.70335	0.302356	1.82102e-08	TG		1
cg17750024	1	175538621	-1.43923	0.229343	3.61948e-10	TG	TNR	1
cg11928146	2	19546630	3.22209	0.574307	2.08229e-08	TG		1
cg15071067	2	74196550	4.20049	0.621715	1.48023e-11	TG	DGUOK-AS1;DGUOK-AS1	1
cg07995927	2	161995135	-1.45143	0.249746	6.39005e-09	TG	TANK;TANK	1
cg09791823	2	234466059	1.59102	0.279752	1.33279e-08	TG	USP40	1
cg06761398	3	33701166	1.64273	0.303856	6.6238e-08	TG	CLASP2;CLASP2	1
cg06997537	3	45928018	3.29012	0.448683	2.37436e-13	TG	CCR9;CCR9;CCR9;CCR9;LZTFL1;CCR9;CCR9;LZTFL1	1
cg14062244	3	170352694	-2.25122	0.393073	1.05335e-08	TG		1
cg10189850	5	6366345	1.78985	0.311258	9.19851e-09	TG		1
cg20376277	5	16615924	1.32425	0.225942	4.75827e-09	TG	LOC101929524;FAM134B	1
cg18019618	5	72964090	-1.56289	0.289254	6.73364e-08	TG	ARHGEF28;ARHGEF28	1
cg20650539	6	107363798	2.23699	0.416877	8.28023e-08	TG	C6orf203;C6orf203;C6orf203	1
cg10713220	7	36640882	-1.81757	0.335462	6.19554e-08	TG	AOAH-IT1;AOAH;AOAH;AOAH	1
cg18353028	8	65669513	-2.09307	0.290654	6.26779e-13	TG	CYP7B1	1
cg19741548	8	74963339	2.11867	0.370969	1.15862e-08	TG		1
cg04492909	8	102166926	2.0138	0.332662	1.46827e-09	TG		1
cg01333535	8	134115205	3.21481	0.584308	3.87124e-08	TG	SLA;SLA;SLA;SLA;SLA;SLA;TG;SLA;SLA	1
cg15070180	9	130474233	2.82792	0.48459	5.53928e-09	TG	C9orf117;C9orf117	1
cg05241923	9	136010810	-2.10943	0.316959	2.95083e-11	TG	RALGDS	1
cg02451866	10	71251604	2.77184	0.512695	6.61905e-08	TG	TSPAN15	1
cg12549087	10	106013813	4.10739	0.651021	2.91734e-10	TG	GSTO1;GSTO1;GSTO1	1
cg27529460	11	27878875	0.999963	0.166731	2.07635e-09	TG		1
cg17969042	11	64643263	-2.43125	0.435081	2.36635e-08	TG	EHD1;EHD1;EHD1	1
cg00539491	11	66568628	1.91833	0.328861	5.62114e-09	TG	C11orf80;C11orf80	1
cg19120513	11	102189303	-2.50659	0.424579	3.67467e-09	TG	BIRC3;BIRC3	1
cg06275684	12	65074198	-2.95036	0.534799	3.55546e-08	TG	RASSF3;RASSF3	1
cg01414567	12	82204306	1.22204	0.21764	2.02824e-08	TG		1
cg00504274	13	25200496	-1.90203	0.341363	2.5967e-08	TG		1
cg26081786	14	34650335	1.9486	0.32606	2.36568e-09	TG		1
cg26877719	14	102099502	2.32085	0.397174	5.28917e-09	TG		1
cg22178367	15	81156076	2.01133	0.359867	2.35388e-08	TG	CEMIP;CEMIP;CEMIP	1
cg00034078	16	84102804	1.63783	0.304156	7.46308e-08	TG	MBTPS1	1
cg00713280	17	48996393	2.36038	0.43358	5.36726e-08	TG		1
cg07390844	18	72935911	1.4248	0.261148	5.01843e-08	TG	TSHZ1;TSHZ1	1
cg16593554	18	74813401	-6.36584	1.16332	4.57579e-08	TG	MBP;MBP	1
cg24959762	19	19717214	1.80957	0.32126	1.83006e-08	TG	PBX4;PBX4	1
cg15370819	19	54379397	2.42872	0.396674	9.54379e-10	TG	MYADM;MYADM;MYADM;MYADM;MYADM;MYADM;MYADM;MYADM;MYADM;MYADM;MYADM;MYADM	1
cg08949269	20	31443298	2.5227	0.364268	4.55524e-12	TG		1
cg26701500	20	36024614	2.93418	0.502793	5.53703e-09	TG	SRC;SRC	1
cg04323816	22	40784430	3.14312	0.502693	4.19564e-10	TG	SGSM3;SGSM3	3

## Sheet: TableS7
Table S7. Association results of reported CpG sites in the PAGE population-combined meta-analysis
CpG	Chr	Pos	Beta	se	P	Trait	Gene	Reported trait
cg00328058	1	901062	-0.992811	0.284033	0.000485771	HDL	PLEKHN1;KLHL17;PLEKHN1	TG
cg01979157	1	2161013	0.277926	0.795632	0.724839	HDL		TG
cg05603985	1	2161049	0.988382	0.345592	0.004238	HDL	SKI	TG
cg09469355	1	2161886	1.32631	0.260609	3.64309e-07	HDL	SKI	TG
cg08884752	1	2162001	1.19088	0.288673	3.72541e-05	HDL	SKI	TG
cg08640824	1	2162506	0.706038	0.321716	0.0281455	HDL		TG
cg01787285	1	2162682	0.939414	0.252688	0.000201874	HDL	SKI	TG
cg15564619	1	2163437	0.436608	0.249745	0.0802298	HDL	SKI	TG
cg17942763	1	2163472	0.781869	0.325563	0.0163052	HDL	SKI	TG
cg15132013	1	2163529	0.618364	0.218626	0.00467872	HDL	SKI	TG
cg10397932	1	2166155	1.65426	0.512844	0.00125898	HDL	SKI	TG
cg16704920	1	2169407	0.636996	0.32975	0.0532737	HDL	SKI	TG
cg02050917	1	2173571	-1.88774	0.326921	8.17183e-09	HDL	SKI	HDL
cg16395997	1	3562798	-1.59284	0.254838	4.36326e-10	HDL	WDR8	TG
cg00826902	1	3563954	-2.15216	0.321716	2.40258e-11	HDL	WDR8	HDL:TG
cg11832534	1	3563998	-2.77921	0.405454	7.70531e-12	HDL	WDR8	HDL
cg24145109	1	5806951	-1.19167	0.444495	0.00747445	HDL		TG
cg12547807	1	9473751	1.79795	0.288446	4.68197e-10	HDL		HDL:TG
cg25402049	1	14029875	-0.897171	0.376372	0.0174052	HDL	PRDM2;PRDM2;PRDM2	HDL
cg26227957	1	19547285	-1.2771	0.311305	4.22512e-05	HDL	KIAA0090	LDL
cg14519150	1	20985249	-1.61402	0.327487	8.655e-07	HDL	DDOST	HDL
cg19273683	1	21656047	-3.56309	0.804911	9.92778e-06	HDL	ECE1	HDL
ch.1.839062R	1	25282539	4.70088	0.922146	3.48351e-07	HDL	RUNX3	HDL
cg25130381	1	27440721	-2.15819	0.306665	2.11363e-12	HDL	SLC9A1	HDL
cg06754224	1	28585612	-0.126197	0.361322	0.729485	HDL	SESN2	TG
cg17903590	1	28623081	1.18168	0.249519	2.20503e-06	HDL		TC
cg17822325	1	31896462	-1.5066	0.207989	4.7382e-13	HDL	SERINC2	TG
cg11136886	1	33609509	-1.49096	0.378296	8.36044e-05	HDL		TG
cg16815882	1	35908609	-2.46487	0.358606	6.75073e-12	HDL	KIAA0319L	HDL
cg12728588	1	36025489	-3.41109	0.486025	2.42543e-12	HDL	NCDN;NCDN;NCDN	HDL
cg00039326	1	36615845	0.571185	0.323866	0.0776021	HDL	TRAPPC3	TG
cg17971578	1	36852463	1.64098	0.295236	2.77368e-08	HDL	STK40	TG
cg16736826	1	41951512	1.32172	0.323752	4.48296e-05	HDL	EDN2	LDL
cg06785060	1	42180981	0.555742	0.962091	0.561866	HDL		LDL
cg24681499	1	42706997	-1.83712	0.384746	1.87413e-06	HDL	FOXJ3	TG
cg04682775	1	44495089	-0.963854	0.27068	0.000379619	HDL	SLC6A9	TG
cg12133952	1	44497352	0.744307	0.410999	0.0699799	HDL	SLC6A9	TG
cg14009440	1	45138784	-2.29249	0.41066	2.50059e-08	HDL	TMEM53	HDL
cg07780762	1	45193615	-1.86417	0.441213	2.47155e-05	HDL		TG
cg24332710	1	46016173	-0.545015	0.287994	0.0591204	HDL	AKR1A1;AKR1A1	TG
cg04542977	1	51982669	1.48193	0.243748	1.23116e-09	HDL	EPS15	HDL
cg10177197	1	55316481	-4.08089	0.479122	1.81625e-17	HDL	DHCR24	HDL:TG
cg17475467	1	55316769	-3.78325	0.509902	1.27917e-13	HDL	DHCR24	HDL
cg27168858	1	55351659	0.972677	0.245898	7.67525e-05	HDL	DHCR24	LDL
cg10073091	1	55352301	3.43821	0.604164	1.28805e-08	HDL	DHCR24	HDL:LDL
cg25536676	1	55353327	2.87536	0.362453	2.23844e-15	HDL	DHCR24	HDL:LDL
cg17901584	1	55353706	4.05451	0.209913	5.69395e-83	HDL	DHCR24	HDL:TC:TG
cg20849150	1	59522993	0.761859	0.326581	0.0196309	HDL		TG
cg25001190	1	61668835	1.67165	0.224284	9.46996e-14	HDL	NFIA;NFIA;NFIA;NFIA	HDL:TG
cg02426376	1	63793987	-0.156075	0.176304	0.378203	HDL		TG
cg25738279	1	68027617	0.871979	0.406812	0.032021	HDL		TC
cg15648041	1	86048923	1.43446	0.362793	7.72957e-05	HDL	CYR61	TG
cg20146909	1	90289611	-0.218932	0.329184	0.508439	HDL	LRRC8D;LRRC8D	TG
cg09935388	1	92947588	-0.152584	0.145072	0.294845	HDL	GFI1;GFI1;GFI1	TG
cg15512289	1	97026071	-0.766604	0.186602	4.12019e-05	HDL		HDL
cg03725309	1	109757585	1.95144	0.332579	4.51335e-09	HDL	SARS	HDL:TG
cg00908766	1	109817496	-0.322674	0.111803	0.00397861	HDL	CELSR2	LDL
cg20970369	1	111744108	-1.79593	0.289352	5.76171e-10	HDL	DENND2D	HDL
cg13801402	1	114429965	0.792503	0.210931	0.000172591	HDL	BCL2L15	TG
cg24550026	1	114430031	0.71353	0.218739	0.00110832	HDL	BCL2L15;BCL2L15	TG
cg23999170	1	115628111	0.059833	0.250651	0.809154	HDL	TSPAN2	TG
cg09811183	1	115631515	0.594442	0.281883	0.0348954	HDL	TSPAN2	TG
cg11393173	1	116369577	1.1402	0.29682	0.000122921	HDL		LDL
cg17466510	1	116877566	-1.5529	0.311305	6.36556e-07	HDL		HDL
cg16246545	1	120255941	0.917636	0.196673	3.10552e-06	HDL	PHGDH	TG
cg14476101	1	120255992	0.754877	0.16363	4.00178e-06	HDL	PHGDH	TG
cg19693031	1	145441552	1.52661	0.195768	6.56769e-15	HDL	TXNIP	TG
cg19266329	1	145456128	0.468672	0.264343	0.0760494	HDL		TG
cg24694018	1	145457621	1.03623	0.247369	2.821e-05	HDL	POLR3GL	HDL:TG
cg18660898	1	151030968	1.35178	0.439063	0.00208077	HDL	CDC42SE1;CDC42SE1;MLLT11	TG
cg01003245	1	151428287	-1.08906	0.206518	1.40546e-07	HDL	POGZ;POGZ;POGZ	HDL
cg13997435	1	153538406	1.01661	0.307344	0.000942568	HDL	S100A2	TG
cg07567724	1	153777721	-1.49899	0.395836	0.000157054	HDL		HDL
cg24678869	1	153919638	-2.83864	0.395044	7.24898e-13	HDL	DENND4B	HDL:TG
cg02097120	1	154492952	1.7867	0.333032	8.22567e-08	HDL	TDRD10;TDRD10	HDL
cg16097041	1	154965544	-2.22489	0.332013	2.22024e-11	HDL	FLAD1;LENEP;FLAD1	HDL:TG
cg23998749	1	154968781	-2.21026	0.328618	1.87513e-11	HDL		HDL
cg12587087	1	155971907	1.66376	0.344348	1.36965e-06	HDL		HDL
cg12593793	1	156074135	1.52568	0.285391	9.13756e-08	HDL		HDL:TG
cg15150034	1	156477835	-2.01395	0.678398	0.00305308	HDL		HDL
cg25217710	1	156609523	-1.58495	0.280865	1.76269e-08	HDL		HDL:TG
cg16663980	1	158809049	-1.44491	0.227113	2.12532e-10	HDL	MNDA	HDL
cg27232482	1	159174001	1.7325	0.533778	0.00117363	HDL		TG
cg07202479	1	159174162	1.78345	0.35623	5.61494e-07	HDL	DARC;DARC	TG
cg00714874	1	161679461	1.80037	0.34695	2.14312e-07	HDL	FCRLA	HDL
cg09554443	1	167487762	1.52817	0.239674	1.86501e-10	HDL	CD247;CD247;CD247;CD247	HDL:TG
cg25739016	1	167638918	-1.81148	0.341519	1.1884e-07	HDL	RCSD1	HDL
cg13222915	1	184598594	3.07657	0.325902	3.99284e-21	HDL		HDL:TG
cg09173378	1	196370245	1.48927	0.282109	1.31809e-07	HDL	KCNT2	TG
cg26257082	1	198906494	-2.45502	0.359737	9.50081e-12	HDL		HDL
cg17329057	1	199825600	0.525385	0.169854	0.00198267	HDL		TG
cg22534374	1	201511610	1.5949	0.221455	6.15271e-13	HDL		HDL:TG
cg00567854	1	203273693	-1.53345	0.270001	1.42734e-08	HDL	BTG2	HDL
cg23172671	1	203482523	-1.43167	0.2184	5.95138e-11	HDL		HDL
cg12458003	1	204960826	-1.94215	0.323639	2.08205e-09	HDL	NFASC;NFASC;NFASC;NFASC	HDL
cg10717869	1	205780912	-1.24222	0.349553	0.000390011	HDL	SLC41A1	HDL
cg25213452	1	206630385	1.94242	0.345479	1.91786e-08	HDL	SRGAP2;SRGAP2	TG
cg19638572	1	206733139	-1.29506	0.285504	5.95537e-06	HDL	RASSF5;RASSF5;RASSF5	HDL
cg05721773	1	207083336	0.307888	0.645694	0.631671	HDL		TG
cg00961792	1	207120407	-0.548605	0.405115	0.177134	HDL	PIGR	HDL
cg10587082	1	208293478	-0.0393036	0.21161	0.855221	HDL	PLXNA2	LDL
cg09802688	1	209942066	0.108181	0.299197	0.715677	HDL	TRAF3IP3	TG
cg12417775	1	212463238	-1.093	0.232658	2.73704e-06	HDL	PPP2R5A	HDL
cg22945457	1	225612608	-0.83116	0.332239	0.0125652	HDL	LBR;LBR	HDL
cg13359998	1	230241764	0.987773	0.28573	0.000547713	HDL	GALNT2	LDL
cg01101459	1	234871477	-1.8778	0.239561	5.00526e-15	HDL		HDL
cg09823288	1	239552128	1.17304	0.149598	4.66271e-15	HDL		HDL:TG
cg19240637	2	7172297	0.689437	0.27532	0.0122646	HDL	RNF144A	TG
cg13257421	2	9987440	0.362156	0.241032	0.132598	HDL	TAF1B	TG
cg17214023	2	10176748	1.6501	0.286636	8.7416e-09	HDL		TG
cg20702913	2	10183115	0.756165	0.268643	0.00488194	HDL		TG
cg15075241	2	10587052	-0.663301	0.308023	0.0317162	HDL	SNORA80B;ODC1	LDL
cg03881294	2	11884333	2.2672	0.594319	0.000136931	HDL		HDL
cg02560388	2	11969958	2.77031	0.35374	5.04e-15	HDL		HDL:TG
cg02187259	2	16804452	-1.47059	0.25993	1.62023e-08	HDL	FAM49A	HDL
cg06829760	2	16845412	-0.258861	0.314473	0.412683	HDL	FAM49A	TG
cg05337441	2	21266568	-0.165426	0.128098	0.198126	HDL	APOB	LDL:TC
cg00673290	2	21266727	-0.22186	0.128211	0.0844456	HDL	APOB	LDL
cg16723488	2	21266947	-0.22489	0.138509	0.105492	HDL	APOB	LDL
cg16306978	2	21266953	-0.17927	0.104221	0.0863208	HDL	APOB	LDL
cg24309555	2	21266956	-0.163703	0.147109	0.267644	HDL	APOB	LDL:TC
cg03350299	2	21266960	-0.248477	0.137151	0.0708183	HDL	APOB	LDL
cg25071744	2	21266995	-0.235771	0.143714	0.101906	HDL	APOB	LDL
cg09259843	2	25452362	2.83689	0.338011	4.99965e-17	HDL		HDL
cg02641801	2	26213508	-0.473422	0.353174	0.181573	HDL		TG
cg01464985	2	27805622	1.43144	0.36483	8.77015e-05	HDL	ZNF512	TG
cg24397007	2	28619094	0.331649	0.456603	0.466241	HDL		TG
cg04011474	2	28904455	2.31268	0.306099	4.35017e-14	HDL		HDL:TG
cg01447475	2	30510887	-1.06667	0.225982	2.45431e-06	HDL		HDL
cg10991454	2	30834674	-1.76126	0.299649	4.40616e-09	HDL	LCLAT1;LCLAT1	HDL
cg23371680	2	31511030	1.92076	0.304515	2.90566e-10	HDL		HDL
cg16163382	2	37938640	3.11833	0.473124	4.49626e-11	HDL		HDL
cg25073563	2	40514511	-0.467601	0.250764	0.0629447	HDL	SLC8A1;SLC8A1;SLC8A1;SLC8A1	LDL
cg23759710	2	42990957	-0.10533	0.343329	0.761599	HDL	OXER1	LDL:TC
cg03740612	2	44659228	-1.14297	0.193391	3.62323e-09	HDL	C2orf34	HDL
cg22013055	2	47054833	2.04719	0.380446	7.52483e-08	HDL	LOC100134259	HDL
cg24166814	2	56067277	-1.28034	0.322621	7.46039e-05	HDL		HDL
cg19017142	2	64431245	1.31334	0.196334	2.30903e-11	HDL		TG
cg05155595	2	70008161	-1.76385	0.288446	1.02674e-09	HDL	ANXA4	HDL
cg26253134	2	70751721	1.97656	0.308476	1.51843e-10	HDL	TGFA;TGFA	HDL:TG
cg25741837	2	73452813	-1.10823	0.293312	0.000162533	HDL	SMYD5	TG
cg06721411	2	74753759	-1.55359	0.307005	4.37593e-07	HDL	DQX1	TG
cg23157190	2	75060880	-1.41654	0.280186	4.48609e-07	HDL	HK2;HK2	TG
cg06621027	2	80179759	0.556062	0.215345	0.00981111	HDL	CTNNA2;CTNNA2	LDL:TC
cg21946195	2	86012225	1.83401	0.274754	2.54406e-11	HDL	ATOH8	HDL
cg14017402	2	86225602	-1.79275	0.245672	3.18722e-13	HDL		HDL
cg04232816	2	96905390	-2.47739	0.381691	9.15193e-11	HDL	LOC285033	HDL
cg02717339	2	97524767	-0.486618	0.256082	0.0580827	HDL	ANKRD39	HDL
cg15012027	2	99351550	0.751625	0.179925	2.96825e-05	HDL		TG
cg15996397	2	100831189	1.27047	0.357474	0.000380614	HDL		TG
cg17137186	2	101928209	0.7248	0.50843	0.153563	HDL		TG
ch.2.101965435R	2	102599003	8.48653	1.71834	7.95733e-07	HDL		HDL
cg05295703	2	102895712	-3.15754	0.395044	1.45132e-15	HDL		HDL
cg25570328	2	108903952	1.38978	0.274528	4.19435e-07	HDL	SULT1C2;SULT1C2	TG
cg15706973	2	111633044	-0.464525	0.238995	0.0525688	HDL	ACOXL;ACOXL;ACOXL	HDL
cg25758828	2	113976143	0.267254	0.373656	0.473052	HDL	PAX8;PAX8;PAX8;PAX8;PAX8;LOC440839	TG
cg03339817	2	128458281	-2.22678	0.498812	8.34368e-06	HDL	SFT2D3	HDL
cg15357118	2	128927972	-1.72982	0.303157	1.22176e-08	HDL	UGGT1;UGGT1	TG
cg21924447	2	138427803	0.786705	0.246464	0.00141526	HDL	THSD7B	TC
cg12571570	2	145267984	1.45536	0.319339	5.22722e-06	HDL	ZEB2;ZEB2	TG
cg03327570	2	145304883	1.5015	0.290257	2.33644e-07	HDL		HDL:TG
cg12810800	2	159788345	0.214133	0.36879	0.559849	HDL		LDL
cg23966795	2	160068465	-4.84895	1.41258	0.000612929	HDL	TANC1;TANC1	HDL
cg06836480	2	169928251	-1.54125	0.281204	4.45521e-08	HDL	DHRS9;DHRS9;DHRS9	HDL
cg02115781	2	172175273	0.60516	0.294331	0.0397001	HDL	METTL8	LDL
cg11269166	2	172203847	-0.908979	0.305647	0.00300131	HDL	METTL8	TG
cg15609237	2	179395885	-1.65733	0.278828	2.95111e-09	HDL	TTN;TTN;TTN;MIR548N;TTN	HDL
cg25889918	2	179916184	-2.1956	0.332692	4.42382e-11	HDL		HDL
cg09613192	2	181388538	-1.71064	0.215005	1.95118e-15	HDL		HDL
cg19654437	2	202671158	1.03031	0.314247	0.00104505	HDL	CDK15	LDL
cg19351166	2	209133632	-1.78262	0.328166	5.86008e-08	HDL	PIKFYVE;PIKFYVE	HDL
cg19373099	2	210008092	-0.932789	0.457056	0.0417961	HDL		HDL
cg16345559	2	213933386	1.24145	0.259138	1.68035e-06	HDL	IKZF2;IKZF2	TG
cg12338137	2	218701429	1.89518	0.306439	6.37862e-10	HDL	TNS1	HDL:TG
cg06096336	2	231989800	-1.12244	0.183773	1.07419e-09	HDL	PSMD1;HTR2B;HTR2B	HDL:TG
cg04042861	2	231989824	-1.0587	0.185923	1.30862e-08	HDL	HTR2B;PSMD1	HDL
cg04286697	2	232259623	-2.07027	0.329297	3.45352e-10	HDL	B3GNT7	HDL
cg20954977	2	232260116	-1.5686	0.204368	1.80443e-14	HDL	B3GNT7	HDL
cg06745030	2	232260139	-1.81086	0.260156	3.65542e-12	HDL	B3GNT7	HDL
cg27241845	2	233250370	0.222627	0.219079	0.308609	HDL		TG
cg12001357	2	233410852	1.22844	0.242729	4.22719e-07	HDL	CHRNG	HDL:TG
cg12315466	2	233923814	-1.12596	0.368451	0.00229222	HDL	INPP5D;INPP5D	HDL
cg09304397	2	235580461	-0.753886	0.284938	0.0082955	HDL		TG
cg17532753	2	240172742	1.78637	0.515446	0.000530393	HDL		TG
cg11231069	2	240225142	-1.00001	0.323526	0.00203895	HDL	HDAC4	HDL
cg00144180	2	240294362	-2.02939	0.478782	2.32752e-05	HDL		HDL
cg23032421	3	3152038	1.27664	0.289465	1.04067e-05	HDL	IL5RA;IL5RA;IL5RA;IL5RA;IL5RA;IL5RA;IL5RA;IL5RA;IL5RA;IL5RA;IL5RA;IL5RA	TG
cg01180628	3	5023394	1.46627	0.300215	1.05146e-06	HDL	BHLHE40	TG
cg16505233	3	5239311	0.761032	0.794953	0.337386	HDL	EDEM1	TG
cg16204414	3	10325494	0.686035	0.289804	0.0178993	HDL	C3orf42	TG
cg09876440	3	10325981	0.922897	0.172117	8.35987e-08	HDL	GHRLOS;GHRLOS;GHRLOS;C3orf42;GHRLOS	TG
cg18062721	3	11643427	-1.74166	0.199276	2.61018e-18	HDL	VGLL4;VGLL4	HDL
cg13958389	3	11643630	-1.33436	0.253253	1.44067e-07	HDL	VGLL4;VGLL4	HDL
cg18644782	3	13045896	-1.29295	0.427973	0.00257233	HDL	IQSEC1	TG
cg27275941	3	15751015	0.941761	0.226208	3.15848e-05	HDL	ANKRD28	TG
cg24171689	3	16491130	-1.07342	0.291954	0.000242987	HDL	RFTN1	HDL
cg07398517	3	30327579	1.56871	0.334955	2.85118e-06	HDL		HDL
cg22257056	3	32462766	-0.604771	0.433631	0.164511	HDL	CMTM7;CMTM7	HDL
cg02045948	3	32857317	-1.15798	0.234582	8.31348e-07	HDL		HDL
cg17980786	3	32933637	-1.69103	0.325902	2.21907e-07	HDL	TRIM71	HDL
cg10324158	3	45067713	2.24613	0.351703	1.74275e-10	HDL	CLEC3B	HDL
cg04523589	3	48265146	-1.75582	0.353174	6.9415e-07	HDL	CAMP	HDL
cg20732160	3	48590040	-1.14491	0.380785	0.0026969	HDL	PFKFB4	HDL
cg01004980	3	48883069	-2.29318	0.298744	1.79471e-14	HDL	PRKAR2A	HDL
cg00948664	3	48935316	0.987205	0.221455	8.35185e-06	HDL	SLC25A20	TG
cg15588941	3	48936565	0.898405	0.275093	0.00109353	HDL	SLC25A20	TG
cg08539067	3	49395985	4.95225	0.689261	6.97051e-13	HDL	GPX1;GPX1	HDL
cg03484180	3	49967517	0.476396	0.243861	0.0506455	HDL	MON1A;MON1A	TG
cg17641710	3	50279038	-1.89742	0.349553	5.99068e-08	HDL	GNAI2	HDL
cg06181697	3	50294603	0.354953	0.23775	0.135074	HDL	GNAI2;GNAI2	TC
cg21585138	3	50645106	0.873451	0.255856	0.000642184	HDL	CISH;CISH	TG
cg23005227	3	50645426	0.980676	0.25314	0.000107574	HDL	CISH;CISH	TG
cg16983541	3	52231347	1.68371	0.367546	4.67256e-06	HDL	ALAS1;ALAS1	TG
cg00108715	3	52565015	-1.51253	0.336087	7.04324e-06	HDL	NT5DC2;NT5DC2	HDL
cg11485012	3	52909345	-1.52333	0.322281	2.37662e-06	HDL	TMEM110	HDL
cg01368219	3	54999791	-1.00152	0.260382	0.000123513	HDL	CACNA2D3	HDL
cg18482892	3	56833426	0.369931	0.272378	0.173917	HDL	ARHGEF3;ARHGEF3	TG
cg22012981	3	58522689	-1.44038	0.348421	3.68518e-05	HDL	ACOX2	HDL:TG
cg21550580	3	65755382	1.20718	0.270906	8.41972e-06	HDL	MAGI1;MAGI1;MAGI1	LDL:TC
cg11370064	3	78318277	-1.0799	0.168496	1.56475e-10	HDL		HDL
cg07772781	3	101798142	-1.18127	0.203915	7.31793e-09	HDL		HDL
cg23232188	3	121556543	-1.94884	0.29071	2.18233e-11	HDL	EAF2	HDL:TG
cg22930808	3	122281881	0.617906	0.14609	2.35752e-05	HDL	PARP9;PARP9;DTX3L;PARP9;PARP9;PARP9;PARP9	LDL
cg08122652	3	122281939	0.731298	0.197126	0.000208258	HDL	PARP9;PARP9;DTX3L;PARP9;PARP9;PARP9;PARP9	LDL
cg00959259	3	122281975	0.541459	0.126174	1.78915e-05	HDL	PARP9;PARP9;DTX3L;PARP9;PARP9;PARP9;PARP9	LDL
cg23475018	3	124277638	1.08929	0.309042	0.000425218	HDL	KALRN	TC
cg02578470	3	127320670	-1.51933	0.271925	2.43174e-08	HDL	MCM2	HDL
cg03781224	3	127481599	2.30827	0.393007	4.35892e-09	HDL	MGLL;MGLL	HDL
cg24720038	3	128291538	2.4284	0.372864	7.58029e-11	HDL	C3orf27	HDL
cg25197194	3	128758787	1.49398	0.212968	2.37658e-12	HDL	CCDC48	HDL
cg07730360	3	128845626	-1.45072	0.298857	1.26109e-06	HDL		HDL:TG
cg14468090	3	129032864	-1.32655	0.345366	0.000126236	HDL		HDL
cg03891318	3	139372675	1.26725	0.309834	4.33887e-05	HDL	NMNAT3	TG
cg01537713	3	142606818	1.0397	0.283015	0.000240026	HDL	PCOLCE2	TG
cg06981309	3	146260954	0.460095	0.168836	0.00642685	HDL	PLSCR1	LDL
cg13696490	3	151488006	1.19936	0.190336	3.02678e-10	HDL	LOC201651	TG
cg13702222	3	152017240	-0.900719	0.181057	6.82679e-07	HDL	MBNL1;MBNL1;MBNL1;MBNL1;MBNL1;MBNL1;MBNL1;MBNL1;MBNL1;MBNL1;MBNL1;MBNL1	HDL
cg12847013	3	159563158	0.665942	0.758063	0.378545	HDL	SCHIP1	TG
cg19213703	3	177554561	1.27997	0.282449	5.90505e-06	HDL		TG
cg25436634	3	181045270	0.242161	0.158085	0.125222	HDL		LDL
cg15721584	3	181326755	-1.44016	0.163743	1.5996e-18	HDL	SOX2OT	HDL
cg09831562	3	181327125	-1.93962	0.245558	3.09466e-15	HDL	SOX2OT	HDL
cg12825509	3	185648568	-1.34746	0.227905	3.57483e-09	HDL	TRA2B	HDL
cg06164260	3	187454439	1.92201	0.618649	0.00189365	HDL		HDL
cg21772826	3	189040394	0.549549	0.213081	0.00990053	HDL	TPRG1	TG
cg21723486	3	189349323	-0.812158	0.131493	6.97873e-10	HDL	TP63;TP63;TP63	HDL
cg06704969	3	194797099	-0.845188	0.571574	0.140481	HDL	C3orf21	HDL
cg25921813	3	194797138	-2.5705	0.426163	1.7226e-09	HDL	C3orf21	HDL
cg18513344	3	195531298	1.63826	0.283128	7.33827e-09	HDL	MUC4;MUC4;MUC4	HDL:TG
cg17572056	3	195947062	-2.13869	0.296481	5.90855e-13	HDL	OSTalpha	HDL
cg08202836	3	196373751	-0.735711	0.255403	0.00404875	HDL	LRRC33	HDL
cg03358636	3	197474006	-1.18629	0.228358	2.14765e-07	HDL	KIAA0226	TG
cg00599266	4	55967	-2.05249	1.36992	0.135299	HDL	ZNF595;ZNF718	HDL
cg13729116	4	1859262	-1.90059	0.650221	0.00353762	HDL		HDL
cg14711869	4	2716524	1.91382	0.316171	1.45272e-09	HDL	FAM193A	TG
cg07094298	4	2748026	1.33519	0.337332	7.59591e-05	HDL		HDL:TG
cg16417416	4	6284031	-3.09962	0.503225	7.76569e-10	HDL		HDL:TG
cg10438589	4	14531493	-1.64306	0.263777	5.00297e-10	HDL		HDL:TG
cg04460609	4	16532808	0.761428	0.236845	0.00130716	HDL	LDB2;LDB2	TG
cg08462501	4	38138950	1.76499	0.280412	3.16647e-10	HDL	TBC1D1	HDL
cg05897122	4	53112707	0.855259	0.212063	5.53832e-05	HDL		LDL:TC
cg26542660	4	56813860	1.52309	0.338011	6.66453e-06	HDL	CEP135	HDL
cg19285688	4	80994605	0.640064	1.20324	0.593041	HDL		TG
cg18204684	4	99859711	-0.0592101	0.36268	0.872875	HDL		HDL
cg15289466	4	103740913	-1.13595	0.331221	0.00061995	HDL	UBE2D3;UBE2D3;UBE2D3;UBE2D3;UBE2D3;UBE2D3;UBE2D3;UBE2D3;UBE2D3	HDL
cg12623364	4	109038130	-1.9145	0.32975	6.77324e-09	HDL	LEF1;LEF1;LEF1;LEF1	HDL:TG
cg07661704	4	139144433	-0.734916	0.177096	3.44049e-05	HDL	SLC7A11	TG
cg06690548	4	139162808	0.429983	0.281091	0.125751	HDL	SLC7A11	TG
cg18376497	4	143488622	0.584962	0.183094	0.00140111	HDL	INPP4B;INPP4B	TG
cg05119988	4	166251189	2.5369	0.222134	3.683e-30	HDL	SC4MOL;SC4MOL	HDL:LDL:TG
cg15450224	4	166533691	0.608282	0.145185	2.8124e-05	HDL		TG
cg20559943	4	185820756	2.93373	1.178	0.0127472	HDL		HDL
cg19553961	5	10401195	0.52436	0.204821	0.010457	HDL	44991	TG
cg11080651	5	10445523	0.981175	0.382143	0.0102347	HDL	ROPN1L	TG
cg17320136	5	10567905	-1.39316	0.307231	5.99687e-06	HDL	ANKRD33B	HDL
cg22953759	5	10632397	1.72025	0.249293	5.35012e-12	HDL	ANKRD33B	HDL
cg10179300	5	14147618	-0.676163	0.303949	0.026482	HDL	TRIO	HDL
cg20384132	5	36302349	0.715874	0.221229	0.00121474	HDL	RANBP3L;RANBP3L	TG
cg11028923	5	43557644	0.784821	0.745955	0.291877	HDL	PAIP1;PAIP1;PAIP1	TG
cg14684434	5	53829957	0.00360461	0.282336	0.987376	HDL	SNX18;SNX18	TG
cg21123686	5	64399755	1.61927	0.469051	0.000557515	HDL		TG
cg10531355	5	79489249	0.676486	0.194863	0.000518822	HDL	SERINC5	TG
cg19742105	5	88426429	2.47293	0.433631	1.20076e-08	HDL		HDL
cg20710777	5	110411740	1.17875	0.241711	1.0915e-06	HDL	TSLP;TSLP	TG
cg06321376	5	110847639	3.76728	0.771755	1.06554e-06	HDL	STARD4	HDL
cg18520851	5	115149189	-1.43637	0.222021	1.05186e-10	HDL	CDO1	HDL
cg21137557	5	115314451	1.74596	0.301912	7.48434e-09	HDL	LVRN	HDL
cg19083497	5	121465173	0.898537	0.303949	0.00311642	HDL	ZNF474	TG
cg00323842	5	124044098	-1.08988	0.31651	0.000589148	HDL	ZNF608	TG
cg01901210	5	125758791	-0.0876658	0.476067	0.856467	HDL	GRAMD3;GRAMD3;GRAMD3;GRAMD3	LDL
cg22197830	5	134209784	0.360303	0.32545	0.267455	HDL	TXNDC15;TXNDC15	TG
cg24708145	5	134780343	-1.25127	0.294104	2.1689e-05	HDL	C5orf20;C5orf20	HDL
cg10676309	5	137685565	-3.18807	0.376712	2.90055e-17	HDL		HDL
cg27020362	5	138723394	2.15822	0.280978	1.64523e-14	HDL	MGC29506	HDL
cg13305415	5	141697464	-2.09916	0.414847	4.38488e-07	HDL		HDL
cg15672022	5	141805772	-0.688438	0.125835	4.71131e-08	HDL		HDL
cg08400424	5	142357042	1.33546	0.37988	0.000440287	HDL	ARHGAP26;ARHGAP26	TG
cg19494588	5	146195103	0.52827	0.164309	0.00130616	HDL	PPP2R2B;PPP2R2B;PPP2R2B;PPP2R2B;PPP2R2B;PPP2R2B;PPP2R2B	TG
cg24686270	5	147281313	0.474165	0.275885	0.0854551	HDL	C5orf46	TG
cg22178392	5	150459690	0.692455	0.366414	0.0586508	HDL	TNIP1	LDL
cg15989436	5	150465875	1.59922	0.25529	3.83762e-10	HDL		HDL
cg11001536	5	153489773	-0.924319	0.238316	0.000108304	HDL		LDL
cg22446998	5	155701819	0.781148	0.259817	0.00264459	HDL		TC
cg26403843	5	158634085	-1.09646	0.163743	2.29756e-11	HDL	RNF145	HDL:TG
cg18394552	5	159428643	-0.425145	0.216024	0.0496686	HDL		TG
cg23510764	5	166419955	0.141126	0.172683	0.412547	HDL		TG
cg19728382	5	172757276	-0.382768	0.257893	0.139005	HDL	STC2	TG
cg18034719	5	176860863	1.38409	0.481159	0.00402154	HDL	GRK6;GRK6;GRK6	HDL
cg24378227	6	1396771	-0.323525	0.238995	0.177296	HDL		LDL
cg12647970	6	3234297	-1.62034	0.272943	3.08648e-09	HDL		HDL
cg26405097	6	15428301	-2.52338	0.305986	1.80228e-16	HDL	JARID2	HDL
cg10975897	6	15504844	1.84795	0.302591	1.03827e-09	HDL	JARID2	TG
cg13027183	6	15504872	0.928942	0.639923	0.146192	HDL	JARID2	TG
cg20052079	6	15504923	1.68965	0.23775	1.22904e-12	HDL	JARID2	HDL:LDL:TG
cg03173502	6	15505345	1.87061	0.253367	1.60761e-13	HDL	JARID2	HDL:TG
cg23850913	6	15505452	2.287	0.365282	3.92272e-10	HDL	JARID2	TG
cg13500852	6	15505460	1.41055	0.792577	0.0749429	HDL	JARID2	HDL:TG
cg03717755	6	16136539	-1.83854	0.40851	7.03714e-06	HDL		HDL:TG
cg22753611	6	17472892	-0.765167	0.2184	0.000471266	HDL	CAP2	HDL
cg19453769	6	27806120	-0.43924	0.731017	0.550422	HDL	HIST1H2BN;HIST1H2AK	LDL
cg01176329	6	29592381	1.23795	0.312776	7.60033e-05	HDL	GABBR1;GABBR1;GABBR1	TG
cg00094412	6	29592854	1.51529	0.287654	1.40187e-07	HDL	GABBR1;GABBR1;GABBR1	TG
cg10692140	6	30496072	0.947272	0.267964	0.000408952	HDL		TG
cg12716083	6	30559087	-0.560781	0.348761	0.108917	HDL	ABCF1;ABCF1	TG
cg13522406	6	30581820	-1.82563	0.307118	2.94279e-09	HDL	PPP1R10	HDL
cg14352682	6	30614168	-1.1628	0.340613	0.000656762	HDL	C6orf136;C6orf136;C6orf136	HDL
cg01538969	6	30624636	-0.873218	0.288333	0.00251033	HDL	DHX16;DHX16	TG
cg15878619	6	30687373	3.11666	0.630644	7.82629e-07	HDL	TUBB	TC
cg09284772	6	30709924	3.51474	0.77945	6.56404e-06	HDL	FLOT1	TG
cg06126421	6	30720080	0.261921	0.244766	0.283731	HDL		TG
cg21587837	6	31525894	-1.94393	0.354532	4.40036e-08	HDL	NFKBIL1;NFKBIL1;NFKBIL1;NFKBIL1	HDL
cg17755321	6	31546085	1.93274	0.697182	0.00556735	HDL		TG
cg00900444	6	31548291	0.223802	0.275433	0.415232	HDL		TG
cg14868222	6	31548340	-0.433402	0.311644	0.165719	HDL	LTB;LTB	TG
cg26311932	6	31549563	0.538657	0.376938	0.152566	HDL	LTB;LTB	TG
cg23509869	6	31553441	0.393231	0.361888	0.276383	HDL	LST1;LST1;LST1;LST1;LST1	TG
cg04836028	6	31554263	0.855093	0.419599	0.0414798	HDL	LST1;LST1;LST1;LST1;LST1;LST1;LST1;LST1	TG
cg13123009	6	31681882	-2.00149	0.295802	1.42068e-11	HDL	LY6G6E;LY6G6D;LY6G6E	HDL:TG
cg16609995	6	32159036	-0.204357	0.3319	0.540558	HDL	PBX2;GPSM3	HDL
cg19190163	6	32810785	2.93867	0.554939	1.20523e-07	HDL		HDL
cg08099136	6	32811251	0.447643	0.217381	0.0393939	HDL	PSMB8;PSMB8	LDL
cg01309328	6	32811253	0.495184	0.245219	0.0433632	HDL	PSMB8;PSMB8	LDL
cg08818207	6	32820355	0.864314	0.220437	8.86734e-05	HDL	TAP1	LDL
cg21826978	6	32823588	1.07867	0.261061	3.62176e-05	HDL	PSMB9;PSMB9	HDL
cg27395200	6	32942710	-1.31688	0.25959	4.0998e-07	HDL	BRD2;BRD2	HDL
cg17451586	6	32942808	-1.63264	0.359172	5.69255e-06	HDL	BRD2;BRD2	HDL
cg09676013	6	33080500	0.725291	0.230055	0.00162005	HDL	HLA-DPB2	TC
cg03078690	6	33235504	-1.01593	0.393346	0.00997001	HDL	VPS52	TG
cg06753439	6	33245488	1.11897	0.40817	0.00611655	HDL	B3GALT4	TG
cg11129609	6	33247250	-1.64529	0.396515	3.44683e-05	HDL	WDR46;WDR46	TG
cg09572125	6	33400477	-1.09836	0.239108	4.53055e-06	HDL	SYNGAP1	HDL
cg17066943	6	34192320	3.32036	0.652031	3.58461e-07	HDL		TG
cg00130530	6	35657202	0.412671	0.271585	0.128289	HDL	FKBP5;FKBP5;FKBP5;FKBP5	LDL
cg03957124	6	37016869	2.04419	0.33439	9.99328e-10	HDL		TG
cg22690339	6	38249061	-0.994643	0.226547	1.17311e-05	HDL	BTBD9;BTBD9;BTBD9	TG
cg14438453	6	39786566	-1.75534	0.311757	1.89663e-08	HDL	DAAM2	HDL
cg20732076	6	42335231	-1.50998	0.3448	1.23464e-05	HDL	TRERF1	HDL
cg13270236	6	42658437	-2.03989	0.482743	2.46586e-05	HDL		TG
cg18336453	6	43082296	0.321735	0.318434	0.311384	HDL	PTK7;PTK7;PTK7;PTK7	TG
cg12269535	6	43142014	1.51742	0.230282	4.54216e-11	HDL	SRF	HDL
cg18120259	6	43894639	0.707152	0.273622	0.00974835	HDL	LOC100132354	TG
cg06560379	6	44231305	6.84948	0.754328	1.1548e-19	HDL	NFKBIE	HDL:TG
cg21635307	6	90319877	0.190185	0.323866	0.555422	HDL	ANKRD6	TC
cg13010621	6	92344723	1.78733	0.347742	2.78851e-07	HDL		TC
cg18192491	6	114384871	1.29062	0.273056	2.3075e-06	HDL	HS3ST5	HDL:TC
cg18196453	6	125334555	1.07075	0.256196	2.94243e-05	HDL	RNF217	TG
cg22868961	6	135596044	0.601437	0.18581	0.00121072	HDL		TG
cg09340403	6	138247491	0.465266	0.261401	0.0749122	HDL		TG
cg22707529	6	143999715	-1.36826	0.224624	1.1903e-09	HDL	PHACTR2;PHACTR2;PHACTR2;PHACTR2	HDL
cg06271237	6	144263369	-0.194742	0.305194	0.525874	HDL	PLAGL1;PLAGL1;PLAGL1;PLAGL1;PLAGL1;PLAGL1;PLAGL1;PLAGL1	TG
cg12476487	6	145047472	-3.05836	1.2958	0.0185458	HDL	UTRN	TG
cg20331980	6	149554503	1.11964	0.368111	0.00235565	HDL		TG
cg24112628	6	150174215	0.351382	0.141564	0.0130473	HDL	LRP11	TG
cg06012428	6	157477204	1.91124	0.353966	6.79136e-08	HDL	ARID1B;ARID1B;ARID1B	TG
cg17501210	6	166970252	1.31228	0.170872	1.66125e-14	HDL	RPS6KA2;RPS6KA2	HDL:TG
cg04682977	7	1062711	2.06837	0.419034	8.0702e-07	HDL	C7orf50;MIR339;C7orf50;C7orf50	HDL
cg04816311	7	1066650	-2.22014	0.208781	2.43076e-26	HDL	C7orf50;C7orf50;C7orf50	HDL:TG
cg19947463	7	1113237	-0.959948	0.184112	1.93887e-07	HDL	C7orf50;C7orf50;C7orf50	TG
cg08972190	7	2138995	-2.09861	1.10411	0.0580174	HDL	MAD1L1;MAD1L1;MAD1L1	HDL
cg03663120	7	2284600	-1.62322	0.270906	2.20223e-09	HDL	NUDT1;NUDT1;NUDT1;NUDT1;NUDT1;NUDT1;NUDT1	HDL
cg21136499	7	2551978	0.699331	0.590925	0.235931	HDL	LFNG	TG
cg24939194	7	2563611	-1.0361	0.318208	0.00115658	HDL	LFNG;LFNG;LFNG;LFNG	HDL
cg03676485	7	2563816	-1.26223	0.272264	3.69426e-06	HDL	LFNG;LFNG;LFNG;LFNG	HDL
cg09723161	7	2563909	-0.750898	0.332692	0.0243554	HDL	LFNG;LFNG;LFNG;LFNG	HDL
cg08703857	7	2653651	-1.33075	0.27068	9.20844e-07	HDL	IQCE;IQCE	HDL
cg11998932	7	3901843	0.790212	0.156275	4.32547e-07	HDL	SDK1	TG
cg01741041	7	5567862	-2.32702	0.323866	7.27668e-13	HDL	ACTB	HDL
cg14145074	7	5567891	-1.61474	0.312436	2.47666e-07	HDL	ACTB	HDL
cg05971148	7	5568411	-4.12268	0.889442	3.71091e-06	HDL		HDL
cg13957126	7	5597849	2.04405	0.546113	0.000182673	HDL		TG
cg19480263	7	5743854	0.0211958	1.52201	0.986452	HDL	RNF216;RNF216	LDL
cg26804423	7	8201134	-3.47901	0.377164	3.23442e-20	HDL	ICA1;ICA1;ICA1	HDL
cg14959425	7	20447707	1.19361	0.302705	8.08424e-05	HDL	ITGB8	TG
cg15041658	7	24866066	1.68432	0.348421	1.35242e-06	HDL	OSBPL3;OSBPL3;OSBPL3;OSBPL3	TG
cg08822075	7	26193607	0.765878	0.124137	7.00954e-10	HDL	NFE2L3	TG
cg12510708	7	26193805	1.68619	0.24454	5.54723e-12	HDL	NFE2L3	HDL
cg22799757	7	29997642	2.22552	0.333937	2.73408e-11	HDL	SCRN1;SCRN1;SCRN1;SCRN1	HDL
cg08549335	7	30387954	1.07425	0.166346	1.09024e-10	HDL	ZNRF2	TG
cg21429551	7	30635762	0.812117	0.134208	1.47058e-09	HDL	GARS	TG
cg03068497	7	30635838	0.683123	0.133529	3.16534e-07	HDL	GARS	TG
cg19390658	7	30636176	0.839409	0.178002	2.43367e-06	HDL	GARS	TG
cg23068772	7	30737061	0.734545	0.256535	0.00419329	HDL		TG
cg05988548	7	38695932	2.063	0.308363	2.29583e-11	HDL		HDL:TG
cg17389988	7	40740924	0.724157	0.262419	0.00578782	HDL	C7orf10	TG
cg21669326	7	47267691	1.59819	0.309042	2.35596e-07	HDL		HDL
cg07621224	7	50355506	-1.26297	0.297047	2.19585e-05	HDL	IKZF1	HDL
cg04577162	7	73667397	-2.5329	0.32545	7.78054e-15	HDL	RFC2;RFC2	HDL
cg01676795	7	75586348	-2.09187	0.233224	3.35433e-19	HDL	POR	HDL:TG
cg10095247	7	91897276	1.74906	0.333824	1.63421e-07	HDL	ANKIB1	TG
cg00907204	7	92461971	4.66208	0.87575	1.03353e-07	HDL	CDK6;CDK6	HDL
cg22171829	7	95225520	0.740273	0.171212	1.54606e-05	HDL	PDK4	TG
cg20782117	7	95865631	1.44181	0.271133	1.06699e-07	HDL	SLC25A13;SLC25A13;SLC25A13	HDL:TG
cg17540192	7	97875259	-2.07954	0.391083	1.10557e-07	HDL	TECPR1	TG
cg18929814	7	97875293	-0.99664	0.26208	0.000147319	HDL	TECPR1	TG
cg07125725	7	99612773	-1.50314	0.416431	0.000315127	HDL	ZKSCAN1	HDL
cg20784591	7	99972461	-1.41414	0.337784	2.92993e-05	HDL	PILRA;PILRA;PILRA	HDL
cg19377250	7	100463206	0.837007	0.29286	0.00426367	HDL	SLC12A9	TG
cg19566658	7	100466241	-2.06929	0.474822	1.36042e-05	HDL		HDL
cg01975495	7	100779017	-1.49182	0.256082	6.0257e-09	HDL	SERPINE1;SERPINE1	HDL:TG
cg00042882	7	100796809	-2.99157	0.584361	3.21008e-07	HDL	AP1S1	TG
cg22103219	7	101934892	1.48583	0.236166	3.22389e-10	HDL	SH2B2	TG
cg16735495	7	105690812	1.53465	0.277583	3.28386e-08	HDL		TG
cg05720226	7	116786597	-1.09718	0.341858	0.0013607	HDL	ST7;ST7;ST7OT2	HDL
cg03188976	7	134443864	1.17283	0.300668	9.63785e-05	HDL		LDL:TC
cg25119219	7	135242623	0.591268	1.27792	0.64176	HDL	NUP205	LDL
cg08622729	7	137230906	-0.714022	0.270906	0.00854597	HDL	DGKI	TG
cg02569509	7	142423070	1.80757	0.214666	3.95681e-17	HDL		HDL
cg25435714	7	157083381	-0.712678	0.233903	0.00236213	HDL		HDL
cg06352807	7	157648699	-1.08455	0.234469	3.88594e-06	HDL	PTPRN2;PTPRN2;PTPRN2	TG
cg12600749	7	157648749	-0.794582	0.159217	6.29334e-07	HDL	PTPRN2;PTPRN2;PTPRN2	TG
cg21645268	8	11663584	1.97843	1.1711	0.090916	HDL	FDFT1	LDL:TC
cg00919013	8	12613847	-1.09519	0.213873	3.18722e-07	HDL	LONRF1	HDL
cg10345404	8	27187123	-3.39031	0.828335	4.40127e-05	HDL		HDL
cg12743031	8	27219512	-1.22789	0.339255	0.000303479	HDL	PTK2B;PTK2B;PTK2B;PTK2B	HDL
cg20907614	8	29914963	0.608426	0.19407	0.00172034	HDL		TG
cg23279503	8	35649016	0.777819	0.205613	0.000155681	HDL	UNC5D	LDL
cg19695041	8	38615330	0.20102	0.34514	0.558643	HDL	TACC1	TG
cg07696514	8	42188597	-2.82966	0.418128	1.40966e-11	HDL	IKBKB	HDL
cg09297903	8	42234798	-1.41952	0.224511	2.74202e-10	HDL	DKK4	HDL
cg14195992	8	48265917	-2.31991	0.376825	7.91585e-10	HDL	KIAA0146	HDL
cg04172771	8	50892702	-0.168708	0.874392	0.849575	HDL	SNTG1	TG
cg01651915	8	55795551	0.456917	0.13783	0.000918078	HDL		TG
cg02508743	8	56903623	-1.83008	0.252348	4.44903e-13	HDL	LYN;LYN	HDL
cg10423607	8	68418480	0.868225	0.237185	0.000252631	HDL	CPA6;CPA6	TG
cg11253416	8	82643680	0.836238	0.443476	0.0592098	HDL	CHMP4C	TG
cg19589396	8	103937374	1.42998	0.238656	2.12091e-09	HDL		TG
cg07960624	8	119208486	1.37463	0.182528	5.23792e-14	HDL	SAMD12	HDL:TG
cg11818438	8	119916530	1.13758	0.452869	0.0119964	HDL		TG
cg22011731	8	126011549	0.996969	0.558221	0.0739253	HDL	SQLE;SQLE	LDL
cg09984392	8	126011784	1.3496	0.304402	9.34546e-06	HDL	SQLE	LDL
cg00285394	8	126011954	0.109735	0.411565	0.787619	HDL	SQLE	LDL:TC
cg14660676	8	126012434	0.941102	0.132285	1.16518e-12	HDL	SQLE	HDL
cg13821176	8	126448338	-2.10986	0.288786	2.99047e-13	HDL	TRIB1	HDL:TG
cg00163372	8	128752988	-1.23767	0.225642	4.35122e-08	HDL	MYC	HDL
cg03183540	8	134931756	2.51331	0.34944	6.59679e-13	HDL		HDL
cg12075928	8	141801307	0.610364	0.189997	0.00131802	HDL	PTK2;PTK2	TG
cg08788930	8	142201685	-1.50137	0.250651	2.22861e-09	HDL	DENND3	HDL:TG
cg25392060	8	142297121	-2.11382	0.310399	1.05035e-11	HDL		HDL
cg26610247	8	142297175	-2.67408	0.499491	9.05941e-08	HDL		HDL:TG
cg01145119	8	144441955	-0.753791	0.213873	0.000435606	HDL		HDL
cg10639435	8	146104221	-1.39009	0.253027	4.14155e-08	HDL	ZNF250;ZNF250	HDL:TG
cg14406814	9	10232876	0.949802	0.275433	0.000565455	HDL	PTPRD;PTPRD	TC
cg14643264	9	27408242	1.12525	0.302591	0.000201063	HDL	MOBKL2B	LDL
cg02716826	9	33447032	1.32668	0.216929	9.83505e-10	HDL	SUGT1P1;AQP3	HDL:TG
cg14649449	9	72660082	1.84993	0.304289	1.23297e-09	HDL	MAMDC2	HDL
cg13740985	9	80930413	-0.904823	0.364038	0.013149	HDL	PSAT1;PSAT1	TG
cg13636014	9	84004731	1.47168	0.292633	4.9925e-07	HDL		HDL:TC
cg00422488	9	100747767	-1.23401	0.51341	0.0164918	HDL	ANP32B	TG
cg14170545	9	107688675	-1.89346	0.343103	3.59888e-08	HDL	ABCA1	TG
cg03257930	9	110399293	2.4097	0.383388	3.35523e-10	HDL		HDL
cg13661827	9	111885602	1.28741	0.270793	2.01363e-06	HDL		HDL:TG
cg00008629	9	115093661	0.399231	0.118366	0.000745689	HDL	ROD1;ROD1;ROD1	TG
cg15551881	9	123688715	-1.40137	0.215458	8.36301e-11	HDL	TRAF1	HDL
cg13622265	9	124584474	-0.733802	0.200747	0.000264022	HDL	TTLL11	HDL
cg01275932	9	139367244	-0.883475	0.323073	0.00636215	HDL	SEC16A	TG
cg13544075	9	139644102	0.350865	0.179133	0.0500432	HDL	LCN6	TG
cg13823169	9	139776893	1.31629	0.262306	5.28457e-07	HDL		TG
cg25580581	10	3853668	2.13939	0.255743	6.31347e-17	HDL		HDL
cg18262201	10	6187854	0.361619	0.176983	0.0409481	HDL	PFKFB3	TG
cg13316404	10	6191076	1.4669	0.701256	0.0363861	HDL		TG
cg05014727	10	6214016	0.879062	0.240353	0.000255768	HDL	PFKFB3	TG
cg08994060	10	6214026	0.726663	0.233111	0.00182779	HDL	PFKFB3	TG
cg26262157	10	6214079	0.877597	0.232998	0.000166239	HDL	PFKFB3	TG
cg19695507	10	13526193	-2.09803	0.275546	2.90188e-14	HDL	BEND7;BEND7	HDL:TG
cg00134210	10	14644132	4.34916	0.73826	3.91678e-09	HDL	FAM107B	TG
cg03337218	10	25189866	-0.362307	0.219192	0.0993465	HDL	PRTFDC1	HDL
cg09821400	10	33654419	-1.0542	0.229037	4.33581e-06	HDL		HDL
cg07121693	10	44148437	0.978138	0.260835	0.000177571	HDL		TC
cg25164589	10	63540024	0.0896928	0.186941	0.62957	HDL		TG
cg13585930	10	72027357	1.56054	0.250311	4.64718e-10	HDL	NPFFR1	HDL
cg06372475	10	73534286	-1.36912	0.410094	0.000862875	HDL	C10orf54;CDH23	HDL
cg17485681	10	73565625	-1.45505	0.244993	3.03806e-09	HDL	CDH23	HDL
cg26002370	10	73596857	-0.670044	0.301912	0.0268414	HDL	PSAP;PSAP;PSAP	HDL
cg26033520	10	74004071	-1.65277	0.240127	6.32007e-12	HDL		HDL
cg16407699	10	74020428	-1.35538	0.212516	1.91907e-10	HDL		HDL
cg04858631	10	74035570	-1.11279	0.2313	1.56595e-06	HDL	DDIT4	HDL
cg18908419	10	75800004	-1.83555	0.245332	7.98422e-14	HDL	VCL;VCL	HDL
cg24243879	10	76614628	-1.59325	0.248614	1.57025e-10	HDL	MYST4	HDL
cg02571436	10	77468337	0.478517	0.223718	0.0323842	HDL		TG
cg10612237	10	80827823	3.48292	0.860134	5.1682e-05	HDL	ZMIZ1;LOC283050;LOC283050;LOC283050	TG
cg20348000	10	88615964	-1.73255	0.531289	0.00113649	HDL	BMPR1A	HDL
cg06188083	10	91093005	0.0324623	0.179473	0.854212	HDL	IFIT3;IFIT3	LDL
cg01391548	10	97068696	0.444274	0.572027	0.436051	HDL		HDL
cg27312979	10	97094453	0.50025	0.144959	0.00056007	HDL	SORBS1;SORBS1;SORBS1;SORBS1;SORBS1;SORBS1;SORBS1	TG
cg20313873	10	101436820	-0.191259	0.0850968	0.0249615	HDL	ENTPD7	TG
cg06400428	10	102107666	0.241645	0.317415	0.445154	HDL	SCD	LDL:TG
cg24503796	10	102107676	0.211957	0.291049	0.465074	HDL	SCD	LDL:TG
cg03440556	10	102107757	0.454694	0.172457	0.00837088	HDL	SCD	LDL:TG
cg07504977	10	102131012	-1.32158	0.183886	7.18057e-13	HDL		HDL:TG
cg23599026	10	102268546	-0.559268	0.351024	0.112191	HDL	SEC31B	TG
cg00547480	10	103875961	-2.15882	0.356795	1.53308e-09	HDL	LDB1;LDB1	HDL
cg11849692	10	103875969	-2.78958	0.387575	6.64717e-13	HDL	LDB1;LDB1	HDL
cg17782974	10	104406990	-1.65701	0.205386	7.8954e-16	HDL	TRIM8	HDL
cg26955383	10	105218660	-2.91752	0.285391	1.81545e-24	HDL	CALHM1	HDL:TG
cg26712428	10	105218771	-2.53394	0.279846	1.54251e-19	HDL	CALHM1	HDL:TG
cg13824500	10	114394236	1.46115	0.205839	1.30528e-12	HDL	VTI1A	HDL
cg01316152	10	116168351	1.62732	0.341179	1.86514e-06	HDL		HDL
cg03850986	10	116408382	1.03733	0.193731	8.71554e-08	HDL	ABLIM1;ABLIM1;ABLIM1	TG
cg02556345	10	124181965	1.32258	0.295575	7.72262e-06	HDL	PLEKHA1;PLEKHA1	TG
cg19588519	10	125817817	-1.86252	0.324884	1.04352e-08	HDL		HDL:TG
cg17270821	10	134362758	1.39683	0.365169	0.000131294	HDL	INPP5A	TG
cg03038262	11	315262	0.563777	0.220889	0.0106935	HDL	IFITM1	LDL
cg22317004	11	1360335	-0.106621	0.202784	0.601574	HDL		HDL
cg12729894	11	1774378	0.777744	0.381917	0.0416254	HDL	HCCA2;CTSD	TG
cg22680424	11	1778547	-1.23947	0.376712	0.00102509	HDL	HCCA2;CTSD	HDL
cg26446803	11	1807232	-1.28999	0.306326	2.62886e-05	HDL		HDL
cg10927968	11	1807333	-1.698	0.243861	3.5951e-12	HDL		HDL:TG
cg04548926	11	2219053	-0.649631	0.382822	0.0906439	HDL		HDL
cg10042645	11	2308589	-0.860696	0.171438	5.39129e-07	HDL		HDL
cg03411376	11	2432720	-1.86318	0.409641	5.61912e-06	HDL	TRPM5	TG
cg06603309	11	2724144	0.839361	0.727396	0.247795	HDL		HDL
cg25869889	11	6436464	-1.82502	0.262985	4.24159e-12	HDL	APBB1;APBB1	HDL
cg09236382	11	6676366	0.00642478	0.179925	0.969099	HDL	DCHS1	TG
cg07782221	11	7506057	2.00583	0.354306	1.53027e-08	HDL	OLFML1	HDL
cg26427534	11	7659067	1.89169	0.327147	7.51167e-09	HDL	PPFIBP2	HDL
cg17061862	11	9590431	0.465978	0.210026	0.026467	HDL		TG
cg00510149	11	10674966	-1.6683	0.314926	1.23309e-07	HDL	MRVI1;MRVI1;MRVI1;MRVI1	HDL
cg14816825	11	12128203	-1.45947	0.325676	7.70115e-06	HDL		HDL
cg27389255	11	14664598	-1.89501	0.344234	3.8885e-08	HDL	PDE3B;PSMA1	HDL
cg26105227	11	17495097	0.332565	0.215005	0.121589	HDL	ABCC8	LDL
cg01438090	11	30502936	0.295842	0.163743	0.0706346	HDL	MPPED2;MPPED2	TG
cg23845009	11	34323678	-0.855669	0.243748	0.000459139	HDL	ABTB2	TG
cg07136133	11	36422377	2.12039	0.312663	1.22439e-11	HDL	PRR5L;PRR5L;PRR5L;PRR5L	HDL:TG
cg11323439	11	46264544	1.91245	0.664592	0.00400816	HDL		TG
cg09802018	11	46357562	-1.06864	0.416431	0.0104583	HDL	DGKZ	TC
cg21663341	11	46366884	-2.17008	1.01811	0.0334977	HDL	DGKZ;DGKZ	HDL
cg17580616	11	47350136	-1.75728	0.294783	2.65519e-09	HDL	MADD;MADD;MADD;MADD;MADD;MADD;MADD;MADD;MADD;MADD	HDL
cg11376147	11	57261198	1.83418	0.48942	0.000179252	HDL	SLC43A1	TG
cg11250194	11	61601937	1.71488	0.252801	1.20917e-11	HDL	FADS2	HDL
cg05512483	11	62621791	-0.863621	0.320923	0.00725269	HDL	SNORD30;SNORD22;SNORD29;SNORD31;SNHG1	HDL
cg04999435	11	63230511	0.734517	0.284599	0.00984837	HDL	HRASLS5;HRASLS5;HRASLS5	LDL
cg06178669	11	63334608	0.838305	0.189204	9.47299e-06	HDL		TG
cg19458497	11	63403371	-0.800788	0.360303	0.0266219	HDL	ATL3	TG
cg17953300	11	65418265	-2.12747	0.37309	1.24869e-08	HDL	SIPA1;SIPA1	TG
cg27305772	11	65630355	-1.65471	0.363019	5.362e-06	HDL	MUS81	TG
cg05751148	11	67204799	3.82099	0.495643	1.32172e-14	HDL	PTPRCAP	HDL
cg04383058	11	67273507	-2.86601	0.527555	5.8419e-08	HDL		HDL
cg11468085	11	67435577	-1.48149	0.303384	1.08933e-06	HDL	ALDH3B2;ALDH3B2	TG
cg09578155	11	68141470	0.990067	0.315039	0.00167636	HDL	LRP5	TG
cg22911054	11	68603379	0.663198	0.318887	0.0374792	HDL	CPT1A;CPT1A	TG
cg23756264	11	68605511	0.209554	0.373656	0.573249	HDL	CPT1A;CPT1A	TG
cg26989316	11	68607257	0.753014	0.517596	0.145311	HDL	CPT1A;CPT1A	TG
cg00574958	11	68607622	4.93526	0.591151	7.27798e-17	HDL	CPT1A;CPT1A	HDL:LDL:TG
cg09737197	11	68607675	0.522112	0.303044	0.0846969	HDL	CPT1A;CPT1A	TC:TG
cg17058475	11	68607737	1.36046	0.383841	0.000394862	HDL	CPT1A;CPT1A	LDL:TG
cg01082498	11	68608225	1.1345	0.622949	0.068419	HDL	CPT1A;CPT1A	TG
cg02855207	11	73087016	-0.983436	0.311757	0.00164424	HDL	RELT;RELT	HDL
cg01901332	11	75031054	0.981756	0.241032	4.66689e-05	HDL	ARRB1;ARRB1	TG
cg15705971	11	92110262	1.0685	0.285957	0.000187311	HDL	FAT3	LDL:TC
cg22878054	11	99397252	0.939889	0.255403	0.000234125	HDL	CNTN5;CNTN5	TC
cg02008402	11	100683448	1.27845	0.377956	0.000719951	HDL	FLJ32810	HDL
cg09777883	11	112093696	-1.69679	0.270793	3.94952e-10	HDL		HDL:TG
cg07631435	11	114043903	-1.78683	0.264343	1.48891e-11	HDL	ZBTB16;ZBTB16	HDL
cg12556569	11	116664039	0.00163176	0.143374	0.98848	HDL	APOA5;APOA5	TG
cg05008975	11	118022317	-2.06525	0.438497	2.58169e-06	HDL	SCN4B;SCN4B	HDL
cg17260706	11	118782879	2.51129	0.323187	8.17065e-15	HDL	BCL9L	HDL:TG
cg22964469	11	121337508	1.58435	0.374335	2.32827e-05	HDL	SORL1	TG
cg26559804	11	128391271	1.66808	0.327487	3.56095e-07	HDL	ETS1;ETS1;ETS1	TG
cg26503877	11	128391429	2.19325	0.453321	1.32541e-06	HDL	ETS1;ETS1;ETS1	TG
cg11588197	11	128391494	1.33687	0.22915	5.52104e-09	HDL	ETS1;ETS1;ETS1	TG
cg03295554	11	128395450	0.790323	0.16578	1.88755e-06	HDL	ETS1	TG
cg24065451	11	128419512	-1.29695	0.2055	2.95431e-10	HDL	ETS1	HDL
cg09012125	11	128779608	-1.31097	0.261514	5.60381e-07	HDL	KCNJ5	HDL
cg18282388	11	129716470	1.77152	0.269435	5.00553e-11	HDL	TMEM45B	HDL
cg04181189	11	129817418	-1.72456	0.42571	5.26613e-05	HDL	PRDM10;PRDM10;PRDM10;PRDM10;PRDM10;PRDM10	HDL
cg01575601	11	130398900	0.609783	0.252461	0.0157025	HDL		TC
cg12051710	12	2989070	1.62241	0.421523	0.00011921	HDL	C12orf32;C12orf32;C12orf32	TG
cg10601624	12	6404377	1.30785	0.345027	0.000150964	HDL		TG
cg00252813	12	6642229	2.05026	0.372977	3.92887e-08	HDL	GAPDH	HDL:TC
cg02519286	12	6642354	2.45073	0.383275	1.65663e-10	HDL	GAPDH	HDL
cg22488164	12	14716910	-2.65065	0.305873	5.00682e-18	HDL	PLBD1	HDL
cg25720264	12	19389751	-0.0931251	0.267625	0.730459	HDL	PLEKHA5;PLEKHA5	TG
cg06898549	12	41083590	-1.30846	0.199955	6.42492e-11	HDL		HDL
cg17713673	12	46466053	0.743266	0.297273	0.0123986	HDL		TG
cg06547285	12	47630263	1.62389	0.276791	4.53354e-09	HDL	FAM113B	HDL:TG
cg09039672	12	52367989	-2.22518	0.370148	1.95033e-09	HDL	ACVR1B;ACVR1B;ACVR1B	HDL
cg07022048	12	52638592	0.410676	0.317642	0.195481	HDL	KRT7	TG
cg03691549	12	53443911	-0.669101	0.304402	0.028337	HDL	TENC1;TENC1;TENC1;TENC1	TG
cg06559575	12	53490352	2.24209	0.313002	8.16639e-13	HDL	IGFBP6	HDL:TG
cg01856529	12	54653091	-0.215251	0.309834	0.489631	HDL	CBX5;CBX5;CBX5;CBX5	HDL
cg06844864	12	57850192	0.474683	0.603259	0.430073	HDL	INHBE	TC
cg03308494	12	58013267	-0.521982	0.302365	0.0851862	HDL	SLC26A10	LDL:TC
cg12949547	12	58718950	-1.03425	0.338124	0.00227063	HDL		TG
cg13442969	12	68044208	-0.172106	0.261967	0.513639	HDL	DYRK2;DYRK2	TG
cg26873338	12	69637167	-1.32854	0.283467	2.8897e-06	HDL	CPSF6	HDL
cg03411579	12	76552736	-1.02822	0.231074	8.92262e-06	HDL		HDL
cg18774692	12	89033280	-1.53956	0.378975	5.01582e-05	HDL		HDL
cg16063162	12	89721406	-1.24352	0.19192	9.85621e-11	HDL		HDL
cg20722088	12	89742886	-1.93447	0.294104	5.12781e-11	HDL	DUSP6;DUSP6	HDL
cg13691961	12	89743281	-1.12934	0.161367	2.79296e-12	HDL	DUSP6;DUSP6	HDL
cg05845030	12	91573247	1.79883	0.265475	1.27463e-11	HDL	DCN;DCN;DCN;DCN;DCN;DCN;DCN	HDL
cg16618104	12	104853100	2.2141	0.318208	3.56471e-12	HDL	CHST11	HDL:TG
cg06647068	12	104853274	1.58197	0.232771	1.10744e-11	HDL	CHST11	HDL:TG
cg04010915	12	110547053	-2.31087	0.505375	5.00747e-06	HDL		TG
cg12142865	12	112211993	2.31701	0.640036	0.000295519	HDL		HDL
cg13708645	12	121974305	-1.37088	0.198031	4.78431e-12	HDL	KDM2B;KDM2B	HDL
cg01973483	12	123591123	-1.31941	0.344574	0.000132477	HDL	PITPNM2	TC
cg19515108	12	123599873	-1.94978	0.388254	5.35002e-07	HDL		HDL
cg11639950	12	125003407	1.15287	0.339708	0.000691225	HDL	NCOR2;NCOR2	TG
cg08261450	12	130384734	0.700627	0.247709	0.00467837	HDL	TMEM132D	LDL
cg21042285	13	23954979	-2.18208	0.459658	2.1491e-06	HDL	SACS	HDL
cg18520125	13	28903926	-1.52985	0.288446	1.19115e-07	HDL	FLT1	HDL
cg12286415	13	30948122	-1.34923	0.372298	0.00029804	HDL	LOC100188949	HDL
cg24690437	13	31480273	-0.427355	0.220663	0.0534241	HDL	C13orf33	LDL
cg11126134	13	31480304	-0.402661	0.131832	0.00230441	HDL	C13orf33	LDL
cg22593432	13	32575905	1.63998	0.296254	3.15405e-08	HDL		TG
cg19750657	13	38935967	-1.59914	0.212402	5.58467e-14	HDL	UFM1	HDL:TG
cg02210115	13	49990767	1.29954	0.260835	6.36516e-07	HDL	CAB39L	TG
cg05091135	13	51103373	-0.882998	0.275433	0.00137786	HDL		HDL
cg10474597	13	51917676	-1.50693	0.221229	1.03871e-11	HDL	SERPINE3	HDL
cg16969872	13	79968324	0.800331	0.236506	0.000716146	HDL	RBM26	TG
cg16505704	13	80378331	-1.6642	0.293199	1.45603e-08	HDL		HDL
cg02767093	13	99130655	2.38412	0.37773	2.83024e-10	HDL	STK24;STK24	HDL
cg13221899	13	103426862	-0.889039	0.165328	7.94208e-08	HDL	C13orf27	HDL
cg26918935	13	108920801	-1.61542	0.381804	2.40763e-05	HDL	TNFSF13B;TNFSF13B	HDL
cg25924746	13	110432935	-1.70683	0.278488	9.41226e-10	HDL	IRS2	HDL
cg14205864	13	113841719	0.88394	0.36449	0.0152859	HDL	PCID2;PCID2;PCID2	HDL
cg19881557	14	20967426	-2.34898	0.269435	3.163e-18	HDL		HDL
cg03508235	14	23445994	2.28238	0.367659	5.50139e-10	HDL	JUB;JUB;JUB	TG
cg02246876	14	23586582	-2.04668	0.352722	6.91072e-09	HDL	CEBPE	HDL
cg01242348	14	23586886	-3.24253	0.461808	2.3735e-12	HDL	CEBPE	HDL
cg13526915	14	24164078	0.280676	0.72932	0.698392	HDL		TG
cg03523676	14	24540235	-1.92862	0.302478	1.94087e-10	HDL	CPNE6	HDL
cg14836555	14	24743391	-1.07864	0.29037	0.00020929	HDL		HDL
cg20448706	14	32941841	0.917591	0.262306	0.000469854	HDL	AKAP6	LDL:TC
cg18615457	14	45719962	-3.21443	0.472332	1.08411e-11	HDL	C14orf106	HDL
cg08189198	14	51290136	-0.449582	0.155596	0.003937	HDL	NIN;NIN;NIN;NIN;NIN	HDL
cg22805381	14	51760188	1.45704	0.250311	5.9717e-09	HDL		TG
cg00862597	14	61750802	-0.342305	0.311984	0.274434	HDL		TG
cg02464912	14	64319543	10.2754	1.51035	1.05424e-11	HDL	SYNE2;SYNE2	HDL
cg04718050	14	69281297	2.0092	0.394251	3.51182e-07	HDL		TG
cg10919522	14	74227441	2.25171	0.252688	5.37234e-19	HDL	C14orf43;C14orf43	HDL:TG
cg00716257	14	75897417	0.559769	0.293312	0.0562097	HDL	JDP2;JDP2;JDP2;JDP2	TG
cg06780861	14	83683592	0.13888	0.814869	0.862405	HDL		TC
cg19998073	14	89078443	-1.34636	0.321376	2.8938e-05	HDL	ZC3H14;ZC3H14;ZC3H14;ZC3H14;ZC3H14;ZC3H14	TG
cg00871207	14	89080250	-2.4531	0.408057	1.94953e-09	HDL		TG
cg15821562	14	90083275	-1.20202	0.28177	2.06078e-05	HDL	FOXN3	HDL
cg02946885	14	90378680	1.35815	0.234808	7.43636e-09	HDL	C14orf143	TG
cg17002328	14	91751773	-1.90195	0.342084	2.84548e-08	HDL	CCDC88C	TG
cg21113318	14	92983645	-1.42413	0.311078	4.87907e-06	HDL	RIN3	HDL
cg16324306	14	93786330	-1.92192	0.292633	5.47624e-11	HDL	BTBD7;BTBD7	HDL
cg20981184	14	95979816	-1.56989	0.271133	7.44063e-09	HDL		HDL:TG
cg18125510	14	100841768	1.35398	0.278149	1.14158e-06	HDL	WARS;WDR25;WARS;WARS;WDR25;WARS;WARS;WARS	TG
cg10092517	14	104682880	-0.315763	0.27532	0.25322	HDL		TC
cg27394566	14	105391635	-0.97817	0.215118	5.65109e-06	HDL	PLD4	HDL
cg22908922	14	105855008	-2.92204	0.41247	1.51225e-12	HDL	PACS2;PACS2	HDL
cg07814318	15	31624584	-2.27834	0.240693	3.31582e-21	HDL	KLF13	HDL
cg03690187	15	41233838	5.10882	1.44065	0.000392083	HDL		HDL
cg18696027	15	45002597	0.882993	0.39097	0.0238804	HDL	B2M	TG
cg24507955	15	49339070	0.88159	0.21591	4.47086e-05	HDL	SECISBP2L	TG
cg25790365	15	50549957	-1.88882	0.36698	2.77416e-07	HDL	HDC	HDL
cg27563121	15	52405647	1.44404	0.346724	3.13704e-05	HDL	BCL2L10	TG
cg06192883	15	52554171	-2.34015	0.255856	6.65091e-20	HDL	MYO5C	HDL:TG
cg24590708	15	52554357	-1.21717	0.186489	7.19627e-11	HDL	MYO5C	HDL:TG
cg24687805	15	55513621	-2.2467	0.44789	5.51137e-07	HDL	RAB27A;RAB27A;RAB27A;RAB27A	TG
cg03036214	15	63640658	1.13997	0.246577	3.81606e-06	HDL	CA12;CA12	HDL
cg07815238	15	64341005	-0.231697	0.361322	0.523817	HDL		TG
cg21898299	15	68924220	1.66777	0.396628	2.63033e-05	HDL	CORO2B	HDL
ch.15.67797584R	15	70010530	3.49737	0.565463	6.36129e-10	HDL		HDL
cg10381071	15	70391035	1.51924	0.353627	1.75086e-05	HDL	TLE3;TLE3;TLE3	TG
cg14597545	15	73074210	-2.05913	0.290031	1.35267e-12	HDL	ADPGK;ADPGK;ADPGK	TG
cg07728579	15	83475013	-2.53341	0.312663	5.93271e-16	HDL	FSD2	HDL
cg19380303	15	90172193	-1.64125	0.381238	1.72942e-05	HDL	KIF7	HDL
cg20507228	15	91460071	-1.20153	0.192599	4.70838e-10	HDL	MAN2A2	TG
cg14473904	15	93465087	-1.77981	0.459432	0.000110365	HDL	CHD2;CHD2	HDL
cg24002003	15	101668143	3.02626	0.305194	3.84328e-23	HDL		HDL
cg09481056	16	2339260	1.11462	0.330655	0.000750865	HDL	ABCA3	LDL
cg05958351	16	2804731	-0.82919	0.378409	0.0288327	HDL	SRRM2	HDL
cg09581649	16	4572735	-1.60413	0.367998	1.35405e-05	HDL	C16orf5	HDL
cg03819286	16	4673974	-2.4921	0.32941	4.22345e-14	HDL	MGRN1;MGRN1;MGRN1;MGRN1	HDL
cg03497652	16	4751569	-0.995923	0.213647	3.26636e-06	HDL	ANKS3	TG
cg01210113	16	11352835	4.07316	0.641507	2.2181e-10	HDL		HDL
cg04113258	16	17527041	1.4	0.393572	0.000376098	HDL	XYLT1	TG
cg03187795	16	23535137	-0.928855	0.285165	0.00115163	HDL	EARS2;EARS2	HDL
cg26874872	16	26156362	0.953427	0.247709	0.000119177	HDL		LDL:TC
cg02097429	16	27210995	0.584858	0.219305	0.00765324	HDL		TG
cg14237301	16	28506477	-1.8276	0.293199	4.86645e-10	HDL	APOB48R	HDL
cg26663590	16	28959310	-2.39312	0.270227	9.31031e-19	HDL		TG
cg16462073	16	28995843	1.86539	0.298178	4.04892e-10	HDL	SPNS1;LAT;LAT;LAT;SPNS1;SPNS1;LAT;SPNS1;SPNS1	TG
cg00607627	16	28995994	3.31031	0.346158	1.22964e-21	HDL	LAT;LAT;LAT;LAT	HDL:TG
cg01298987	16	30005856	-0.74866	0.425371	0.0792579	HDL	HIRIP3	TG
cg06038367	16	30198370	-1.46698	0.301686	1.209e-06	HDL	CORO1A	HDL
cg01304182	16	30409908	-1.02892	0.356456	0.00397332	HDL	ZNF48	TG
cg04716530	16	30485684	1.9433	0.379427	3.07018e-07	HDL	ITGAL;ITGAL	HDL
cg06235438	16	30485966	2.46404	0.350345	2.08787e-12	HDL	ITGAL;ITGAL	HDL
cg07175797	16	50317656	-2.1406	0.35838	2.4712e-09	HDL		HDL
cg02879453	16	50321818	-1.59459	0.242164	4.88425e-11	HDL	ADCY7	HDL
cg06897661	16	50322074	-3.07906	0.482969	1.95066e-10	HDL		HDL
cg23580000	16	50322156	-1.56835	0.263098	2.65804e-09	HDL	ADCY7	HDL
cg06207201	16	50701535	0.947219	0.295123	0.00133149	HDL	SNX20;SNX20	TG
cg01243823	16	50732212	0.98976	0.168949	4.77139e-09	HDL	NOD2	HDL:TG
cg01955153	16	50769852	2.15712	0.413602	1.86054e-07	HDL		TC
cg03478448	16	56945735	-2.13016	0.432613	8.85821e-07	HDL	SLC12A3;SLC12A3;SLC12A3	HDL
cg08159663	16	57022486	3.3763	0.50447	2.25527e-11	HDL		HDL:LDL
cg07839457	16	57023022	0.57111	0.109879	2.04753e-07	HDL	NLRC5	HDL:LDL:TC
cg16411857	16	57023191	0.77724	0.18547	2.80071e-05	HDL	NLRC5	LDL
cg09018739	16	57180107	-1.9168	0.29716	1.193e-10	HDL	CPNE2	HDL
cg07512993	16	66582592	-0.654673	0.276338	0.0181072	HDL	TK2	HDL
cg10922280	16	68034227	-1.85734	0.337784	4.03124e-08	HDL	DPEP2	TG
cg26899718	16	68404797	-1.36784	0.376259	0.000285315	HDL	SMPD3	HDL
cg10508349	16	68942231	-1.26103	0.909019	0.166774	HDL	TMCO7	LDL
cg00259097	16	70770604	-2.76276	0.407265	1.26019e-11	HDL	VAC14	HDL
cg07434438	16	72961899	1.73008	0.281091	7.69137e-10	HDL	ZFHX3;ZFHX3	TG
cg08761535	16	75079000	1.78022	0.438271	4.89666e-05	HDL	ZNRF1	TG
cg03147430	16	81929395	1.30399	3.24081	0.685483	HDL	PLCG2	LDL:TG
cg03014634	16	85205030	-1.54152	0.349214	1.05143e-05	HDL		HDL:TG
cg27288091	16	85837390	-1.82542	0.474595	0.000123561	HDL	COX4I1	TG
cg02371935	16	87521363	-1.14368	0.284259	5.92293e-05	HDL	ZCCHC14	TG
cg09213175	16	87802541	-1.52287	0.361888	2.66423e-05	HDL		TG
cg02203067	16	87866800	-1.38604	0.286749	1.39846e-06	HDL	SLC7A5	TG
cg07021906	16	87866833	-1.84381	0.269209	8.01082e-12	HDL	SLC7A5	TG
cg03699074	16	88849875	2.62975	0.29501	5.22597e-19	HDL	FAM38A	HDL
cg12417689	17	259426	0.548271	0.300215	0.0676519	HDL	C17orf97	TG
cg04970064	17	266066	0.59143	0.308249	0.054905	HDL		TG
cg15380836	17	1553341	2.80852	0.52416	8.54162e-08	HDL	RILP;RILP	HDL:TC
cg23630423	17	1903022	-1.27211	0.255743	6.8476e-07	HDL	RTN4RL1	TG
cg09664445	17	2612406	-1.54901	0.319226	1.27278e-06	HDL	KIAA0664	HDL
cg20871826	17	3790402	-1.9673	0.362001	5.78032e-08	HDL	CAMKK1;CAMKK1;CAMKK1	HDL:TG
cg04464719	17	3824422	-3.68107	0.680435	6.63286e-08	HDL		HDL
cg10183965	17	3824497	-1.78137	0.304289	5.07573e-09	HDL		HDL
cg01798813	17	3906674	-4.10747	0.572819	8.08878e-13	HDL		HDL
cg02329670	17	6921400	1.33352	0.326695	4.49509e-05	HDL	MIR497;MIR195	TG
cg19217955	17	7123994	2.30482	1.18298	0.0512673	HDL	DLG4;ACADVL;ACADVL	TG
cg03639223	17	7369125	-1.38326	0.339142	4.67864e-05	HDL	ZBTB4;ZBTB4	TG
cg10001987	17	7381769	-0.098914	0.162612	0.545483	HDL	ZBTB4;ZBTB4	LDL:TC
cg14633721	17	8869864	-1.84477	0.348082	1.21708e-07	HDL	PIK3R5	HDL
cg04267691	17	9862752	1.26034	0.286183	1.07178e-05	HDL	GAS7;GAS7;GAS7;GAS7;GAS7	HDL
cg26999423	17	10017891	0.423928	0.236845	0.0732946	HDL	GAS7	TG
cg13876325	17	16190098	-1.89735	0.331221	1.07175e-08	HDL	PIGL	HDL
cg15710143	17	16415635	-1.03405	1.56954	0.512451	HDL		TG
cg20525527	17	17056629	-0.583789	1.08363	0.592599	HDL	MPRIP;MPRIP	LDL
cg11851174	17	17712609	-0.7796	0.322168	0.0157735	HDL	RAI1	TG
cg15996882	17	17715815	0.355774	0.364377	0.327885	HDL	SREBF1;SREBF1	TG
cg15863539	17	17716950	-2.67856	0.998303	0.00742654	HDL		TG
cg20544516	17	17717183	-1.50756	0.357587	2.57404e-05	HDL	MIR33B;SREBF1;SREBF1	HDL:TG
cg10415767	17	17726759	-1.16498	0.441892	0.0085292	HDL	SREBF1;SREBF1	TG
cg08129017	17	17728660	-0.753785	0.245445	0.00217935	HDL	SREBF1;SREBF1	TG
cg11024682	17	17730094	-2.97873	0.274867	2.70957e-27	HDL	SREBF1;SREBF1	HDL:TG
cg03963689	17	17739407	-0.0373069	0.27283	0.893782	HDL	SREBF1;SREBF1	TG
cg14442061	17	17740468	-1.33237	1.10626	0.230142	HDL		TG
cg16611584	17	19809078	-1.15504	0.136358	2.71599e-17	HDL	AKAP10	HDL:TG
cg25649826	17	20938740	-1.69809	0.342537	7.46529e-07	HDL	USP22	HDL
cg05784862	17	25799018	0.627714	0.281317	0.0256184	HDL	KSR1	TG
cg24240870	17	28803927	1.11285	0.220324	4.45359e-07	HDL	GOSR1;GOSR1;GOSR1	TG
cg10186605	17	29667326	-0.567028	0.203463	0.00542345	HDL	NF1;NF1	TG
cg00870514	17	29717946	-0.517646	0.194636	0.00796497	HDL	RAB11FIP4	HDL
cg08332908	17	38465326	-1.63661	0.327147	5.91133e-07	HDL	RARA	HDL
cg13274938	17	38493822	-3.23154	0.383501	3.96112e-17	HDL	RARA;RARA;RARA	HDL:TG
cg05484949	17	38708465	1.86536	0.574064	0.00115863	HDL		HDL
cg07248223	17	38717275	-0.637973	0.219079	0.00366329	HDL	CCR7	TG
cg17928869	17	39822542	2.33674	0.669232	0.000481418	HDL		TG
cg11669285	17	40558061	1.28232	0.237864	7.1203e-08	HDL	PTRF	HDL
cg08857797	17	40927699	-1.85944	0.275885	1.7039e-11	HDL	VPS25	TG
cg03078551	17	41656298	3.29962	0.492249	2.10096e-11	HDL		HDL:TG
cg18219562	17	41773643	-2.08809	0.360643	7.44966e-09	HDL		TG
cg12866859	17	43224332	-1.57444	0.423673	0.000208072	HDL	HEXIM1	HDL
cg15804598	17	43224418	-1.58285	0.396062	6.63515e-05	HDL	HEXIM1	HDL
cg26677103	17	45784088	5.95819	3.54589	0.0926609	HDL	TBKBP1	HDL
cg15020801	17	46022809	-1.36605	0.305873	8.27023e-06	HDL	PNPO	TG
cg01130991	17	46510392	-1.69139	0.281657	2.02921e-09	HDL		HDL
cg02650017	17	47301614	9.13961	0.786127	3.40238e-31	HDL	PHOSPHO1;PHOSPHO1	HDL:TG
cg18824549	17	47807591	0.595897	0.26887	0.0266279	HDL	FAM117A	TG
cg12212103	17	48231729	-1.22558	0.366867	0.000856307	HDL		HDL
cg02529547	17	48259089	-1.3402	0.372864	0.000334096	HDL		HDL
cg09199486	17	48259448	-1.41817	0.401381	0.000421465	HDL		HDL
cg05778424	17	55169508	-2.36829	0.317868	1.01246e-13	HDL	AKAP1	HDL:TG
cg21139312	17	55663225	-3.38431	0.817812	3.61781e-05	HDL		HDL:TG
cg02438611	17	55828107	-1.87298	0.291162	1.33966e-10	HDL		HDL
cg00968616	17	55942898	1.83495	0.29501	5.0938e-10	HDL	CUEDC1	HDL:TG
cg24174557	17	57903544	1.46018	0.202444	5.68323e-13	HDL	TMEM49	HDL:TG
cg16936953	17	57915665	0.493892	0.165554	0.00285393	HDL	TMEM49	LDL
cg12054453	17	57915717	0.351412	0.152654	0.021304	HDL	TMEM49	LDL
cg01409343	17	57915740	0.976195	0.229716	2.15731e-05	HDL	TMEM49	LDL
cg26846781	17	61620942	-2.03267	0.376712	7.17168e-08	HDL	KCNH6;KCNH6	HDL
cg09121543	17	61774794	-0.707862	0.436234	0.105705	HDL		HDL
cg08352115	17	66356057	-2.56628	0.305307	4.73038e-17	HDL	ARSG	HDL:TG
cg18772573	17	71257980	-2.43151	0.534457	5.58808e-06	HDL		HDL
cg14020176	17	72764985	-2.29904	0.347629	4.02625e-11	HDL	SLC9A3R1	TG
cg22312249	17	72779428	-1.55608	0.384972	5.47092e-05	HDL	TMEM104	HDL:TG
cg21486834	17	74477542	-2.8636	0.426163	1.95935e-11	HDL	RHBDF2;RHBDF2	HDL
cg16293484	17	75471401	2.82955	0.38452	1.92904e-13	HDL	SEPT9;SEPT9;SEPT9;SEPT9;SEPT9;SEPT9;SEPT9;SEPT9	HDL
cg05264101	17	75880308	-0.987117	0.33835	0.00360096	HDL	FLJ45079	HDL
cg09029192	17	76015204	-0.692743	0.348308	0.0472987	HDL	TNRC6C;TNRC6C	TG
cg18181703	17	76354621	1.89869	0.208668	9.712e-20	HDL	SOCS3	HDL
cg10508317	17	76355146	2.64372	0.452077	5.07856e-09	HDL	SOCS3	HDL
cg10517290	17	76377967	2.26416	0.666176	0.000678637	HDL	PGS1	TG
cg22386583	17	78753756	1.26531	0.263551	1.59626e-06	HDL	RPTOR;RPTOR	TG
cg06710464	17	79047695	-2.51092	0.327487	1.92257e-14	HDL	BAIAP2;BAIAP2;BAIAP2;BAIAP2	HDL
cg02447879	17	79393682	0.959736	0.250311	0.000126583	HDL	BAHCC1	TG
cg12194745	17	79423649	-1.90127	0.275999	6.06881e-12	HDL	BAHCC1	HDL
cg09996840	17	79680718	-1.28278	0.273056	2.73754e-06	HDL	SLC25A10	HDL
cg17054691	17	79813439	-2.37063	0.457848	2.35364e-07	HDL	P4HB	HDL:TG
cg19420720	17	79816504	-2.64671	0.348535	3.39264e-14	HDL	P4HB	HDL:TG
cg11969813	17	79816559	-1.9435	0.247482	4.45634e-15	HDL	P4HB	HDL:TG
cg19202384	17	79894511	1.11199	0.30542	0.00027274	HDL	PYCR1;PYCR1	TG
cg02741985	17	80059408	-1.5328	0.372864	4.07315e-05	HDL	CCDC57	TG
cg01944226	17	80188056	-2.8844	0.372864	1.12553e-14	HDL	SLC16A3;SLC16A3	HDL
cg19016694	17	80821826	1.18999	0.283694	2.7519e-05	HDL	TBCD	TG
cg03474702	18	12030535	2.44481	0.500509	1.04845e-06	HDL	IMPA2	TG
cg07573872	19	1126342	1.46429	0.244879	2.28548e-09	HDL	SBNO2;SBNO2	HDL
cg18608055	19	1130866	1.73445	0.256196	1.3274e-11	HDL	SBNO2;SBNO2	HDL
cg12170787	19	1130965	2.8529	1.13828	0.0121889	HDL	SBNO2;SBNO2	HDL
cg24843003	19	1409547	-1.9105	0.314586	1.3338e-09	HDL	DAZAP1;DAZAP1	HDL
cg00994936	19	1423902	-2.76418	0.348421	2.34452e-15	HDL	DAZAP1;DAZAP1	HDL
cg15018704	19	1908132	-0.789687	0.295802	0.0077301	HDL	ADAT3;SCAMP4	HDL
cg22023664	19	2619608	-0.627202	0.372525	0.0932056	HDL	GNG7	TC
cg22623033	19	3653592	-1.47621	0.313002	2.50116e-06	HDL	PIP5K1C	TG
cg04524040	19	4153364	1.03265	0.646147	0.109715	HDL	CREB3L3	TG
cg17714703	19	4912221	-1.473	0.21161	3.64822e-12	HDL	UHRF1;UHRF1	HDL
cg22548088	19	6271786	-1.35928	0.82528	0.100554	HDL	MLLT1	HDL
cg16466652	19	6271960	-1.60351	0.366301	1.24428e-05	HDL	MLLT1	TC
cg10819350	19	10655686	-1.85259	0.267851	4.99182e-12	HDL	ATG4D	HDL
cg08315613	19	11074303	-1.07432	0.352495	0.00235549	HDL	SMARCA4;SMARCA4;SMARCA4	HDL
cg22898082	19	11074428	-1.55573	0.332126	2.92663e-06	HDL	SMARCA4;SMARCA4;SMARCA4	HDL
cg17992670	19	11216306	-4.23027	0.573158	1.71371e-13	HDL	LDLR	HDL
cg26313301	19	11219615	-5.66879	0.769039	1.83818e-13	HDL	LDLR	HDL
cg01751802	19	11309639	-1.14114	0.719814	0.113992	HDL	KANK2	HDL
cg18763911	19	15561037	0.501668	0.304176	0.0988364	HDL	WIZ	TG
cg26968812	19	16186873	2.01204	0.489533	3.97953e-05	HDL	TPM4;TPM4	TG
cg02307597	19	17402942	-1.987	0.389951	3.64134e-07	HDL	ABHD8	HDL
cg23931381	19	18119847	1.44623	0.386896	0.000186242	HDL	ARRDC2;ARRDC2	TG
cg05886321	19	39369335	-1.64585	0.306213	8.05611e-08	HDL	SIRT2;SIRT2;RINL	HDL
cg27540367	19	41848134	0.430977	0.399909	0.280335	HDL	TGFB1	TG
cg26836479	19	42706353	3.20298	0.543058	3.75573e-09	HDL	DEDD2	HDL:TG
cg16655795	19	42897238	-2.32909	0.360643	1.13355e-10	HDL		HDL
cg26470501	19	45252955	1.68858	0.270227	4.23994e-10	HDL	BCL3	HDL
cg23184690	19	45429771	-1.53466	0.406925	0.000167141	HDL	APOC1P1;APOC1P1;APOC1P1	TG
cg22304262	19	47287778	0.98894	0.271359	0.000269011	HDL	SLC1A5;SLC1A5;SLC1A5	TG
cg02711608	19	47287964	1.83813	1.12142	0.100929	HDL	SLC1A5;SLC1A5;SLC1A5;SLC1A5	TG
cg25607249	19	47288039	2.47382	0.405681	1.09917e-09	HDL	SLC1A5;SLC1A5;SLC1A5;SLC1A5	TG
cg21766592	19	47288066	2.10904	0.375014	1.90113e-08	HDL	SLC1A5;SLC1A5;SLC1A5;SLC1A5	TG
cg07626482	19	47289503	0.651501	0.318547	0.0407524	HDL	SLC1A5;SLC1A5;SLC1A5	TG
cg03359362	19	47289611	2.87312	0.846667	0.000691899	HDL	SLC1A5;SLC1A5;SLC1A5	TG
cg00565090	19	48258258	0.208566	0.354532	0.554718	HDL	SNORD23;GLTSCR2	TG
cg27573549	19	56189952	-2.90157	0.587982	8.38072e-07	HDL	EPN1;EPN1;EPN1	HDL
cg25667998	19	56705433	-2.52353	0.446645	1.69401e-08	HDL	ZSCAN5B	HDL
cg03218374	20	896981	-1.84129	0.26423	3.45698e-12	HDL	ANGPT4	HDL:TG
cg11614585	20	897050	-1.36391	0.338011	5.6349e-05	HDL	ANGPT4	TG
cg18952506	20	19916087	-1.83976	0.432952	2.21942e-05	HDL	RIN2	HDL
cg04306926	20	30126382	-1.6484	0.289917	1.37547e-08	HDL	HM13;HM13;HM13;HM13	HDL
cg09273716	20	35494835	-1.29149	0.256988	5.2514e-07	HDL		HDL
cg00732815	20	44636981	2.05214	0.496775	3.63646e-05	HDL	MMP9	HDL
cg24259291	20	47874072	-1.63786	0.372072	1.11241e-05	HDL	ZNFX1	TG
cg10589813	20	48809978	0.329436	0.282562	0.242939	HDL		TG
cg11096441	20	49548515	-0.118522	0.657576	0.85953	HDL	ADNP;ADNP	TG
cg15636859	20	55982844	-0.898417	0.341971	0.00876196	HDL	RBM38;RBM38	HDL
cg18858517	20	57979326	-0.157692	0.278375	0.573586	HDL		LDL
cg09092525	20	58570133	1.1957	0.218853	4.74742e-08	HDL	CDH26;CDH26	TG
cg25957332	20	61562955	-1.96276	0.335861	5.39656e-09	HDL	DIDO1;DIDO1;DIDO1	HDL
cg26221801	20	62183966	-1.21991	0.212629	1.01685e-08	HDL	C20orf195	HDL
cg04379041	20	62364801	-0.858699	0.314926	0.0065165	HDL	ZGPAT;ZGPAT;ZGPAT	TG
cg06226150	20	62369956	1.09958	0.324545	0.000705587	HDL	SLC2A4RG;LIME1	TG
cg22104103	21	17565450	1.17956	0.269662	1.22859e-05	HDL	C21orf34;C21orf34	TG
cg14394939	21	18983396	1.53531	0.50413	0.00232552	HDL		TG
cg08309687	21	35320596	1.76717	0.19622	2.27375e-19	HDL		HDL:TG
cg27037013	21	35320667	1.04485	0.17687	3.54751e-09	HDL		TG
cg21291385	21	35448215	0.947394	0.297839	0.00147043	HDL	MRPS6;SLC5A3	TG
cg21301258	21	35898717	-0.975067	0.27928	0.000493176	HDL	RCAN1;RCAN1;RCAN1	HDL
cg27471246	21	39776434	0.902792	0.287315	0.00167928	HDL	ERG;ERG;ERG;ERG	TG
cg20214535	21	43619310	-2.08763	0.350911	2.858e-09	HDL	ABCG1;ABCG1	TG
cg02316713	21	43619559	-0.879859	0.206858	2.17917e-05	HDL	ABCG1;ABCG1	TG
cg10192877	21	43641690	-4.33244	0.548037	2.93622e-15	HDL	ABCG1;ABCG1;ABCG1;ABCG1;ABCG1;ABCG1	HDL:TG
cg27243685	21	43642366	-5.58684	0.38418	8.64566e-48	HDL	ABCG1;ABCG1;ABCG1;ABCG1;ABCG1;ABCG1	HDL:TG
cg01881899	21	43652704	-3.73463	0.468372	1.69585e-15	HDL	ABCG1;ABCG1;ABCG1;ABCG1;ABCG1;ABCG1	HDL:TG
cg01176028	21	43653234	-1.3987	0.32941	2.252e-05	HDL	ABCG1;ABCG1;ABCG1;ABCG1;ABCG1;ABCG1	TG
cg02370100	21	43655256	-2.84189	0.345819	2.29219e-16	HDL	ABCG1;ABCG1;ABCG1;ABCG1;ABCG1;ABCG1	HDL:TG
cg07397296	21	43655316	-1.6716	0.443929	0.00017111	HDL		TG
cg00222799	21	43655464	-1.42587	0.250651	1.35233e-08	HDL	ABCG1;ABCG1;ABCG1;ABCG1;ABCG1;ABCG1	HDL:TG
cg06500161	21	43656587	-5.07024	0.286749	8.64139e-70	HDL	ABCG1;ABCG1;ABCG1;ABCG1;ABCG1;ABCG1	HDL:TG
cg00177237	21	43658316	0.216919	0.298744	0.466387	HDL	ABCG1;ABCG1;ABCG1;ABCG1;ABCG1;ABCG1	TG
cg03738656	21	45581008	-1.66418	0.298065	2.48905e-08	HDL		HDL
cg08309251	21	46348306	0.892263	0.265362	0.000774355	HDL	ITGB2	TG
cg22635096	21	46550644	-1.60629	0.292181	4.05477e-08	HDL	ADARB1;ADARB1;ADARB1;ADARB1;ADARB1;ADARB1;ADARB1	TG
cg26354221	22	24822802	-3.75077	0.559353	2.15529e-11	HDL	ADORA2A	HDL
cg25739715	22	30663881	6.41788	0.739844	4.39232e-18	HDL	OSM	HDL
cg15193228	22	30855332	0.879418	0.248727	0.000408015	HDL	SEC14L3	TG
cg08548559	22	31686097	1.37719	0.204707	1.77692e-11	HDL	PIK3IP1;PIK3IP1	TG
cg01403010	22	38609534	-1.4813	0.383388	0.000115076	HDL	MAFF;MAFF;MAFF;MAFF	TG
cg20496314	22	39759864	-1.26836	0.321037	8.03389e-05	HDL		HDL:TG
cg17194270	22	39759992	-0.64256	0.12459	2.62372e-07	HDL	SYNGR1;SYNGR1;SYNGR1	HDL:TG
cg06397161	22	39760059	-1.19992	0.263325	5.39766e-06	HDL		HDL
cg22650271	22	39760165	-1.27712	0.285052	7.73811e-06	HDL	SYNGR1;SYNGR1;SYNGR1	HDL
cg09978077	22	42229983	3.17605	0.603033	1.40909e-07	HDL	SREBF2	HDL:LDL:TC
cg16000331	22	42230138	1.89824	0.339142	2.21791e-08	HDL	SREBF2	HDL:LDL:TC
cg00723041	22	42304331	1.84553	0.376372	9.52864e-07	HDL		HDL
cg03373887	22	44389424	-1.15739	0.324771	0.000375523	HDL	SAMM50	TG
cg04934530	22	47080171	-0.824071	0.197352	3.07333e-05	HDL		HDL
cg09349128	22	50327986	1.78537	1.18841	0.132652	HDL		HDL:LDL
cg09182678	22	50328711	3.43998	0.514428	2.34597e-11	HDL		HDL:TG
cg05617650	22	50892951	-0.576022	0.503565	0.254471	HDL	SBF1	TG
cg25551219	22	50909865	-1.81145	0.313115	7.6591e-09	HDL	SBF1	HDL:TG
cg19900558	23	152991641	-1.71794	0.555279	0.00201953	HDL		TG
cg00328058	1	901062	-0.0532842	0.244306	0.827058	LDL	PLEKHN1;KLHL17;PLEKHN1	TG
cg01979157	1	2161013	0.838062	0.687062	0.221756	LDL		TG
cg05603985	1	2161049	0.837581	0.296958	0.0047224	LDL	SKI	TG
cg09469355	1	2161886	-0.180624	0.223915	0.419065	LDL	SKI	TG
cg08884752	1	2162001	0.178994	0.247944	0.469584	LDL	SKI	TG
cg08640824	1	2162506	0.377524	0.277716	0.173284	LDL		TG
cg01787285	1	2162682	-0.52421	0.216448	0.015265	LDL	SKI	TG
cg15564619	1	2163437	-0.15033	0.214438	0.482528	LDL	SKI	TG
cg17942763	1	2163472	-0.0297413	0.279822	0.915213	LDL	SKI	TG
cg15132013	1	2163529	-0.0443124	0.188112	0.813459	LDL	SKI	TG
cg10397932	1	2166155	-0.348525	0.439789	0.427288	LDL	SKI	TG
cg16704920	1	2169407	-0.796409	0.283173	0.0048433	LDL	SKI	TG
cg02050917	1	2173571	-0.472028	0.281162	0.092622	LDL	SKI	HDL
cg16395997	1	3562798	-0.201069	0.219224	0.358223	LDL	WDR8	TG
cg00826902	1	3563954	-0.106622	0.277429	0.700254	LDL	WDR8	HDL:TG
cg11832534	1	3563998	-0.454744	0.349036	0.191861	LDL	WDR8	HDL
cg24145109	1	5806951	-0.302145	0.378617	0.424065	LDL		TG
cg12547807	1	9473751	0.190968	0.249667	0.443554	LDL		HDL:TG
cg25402049	1	14029875	0.476203	0.322901	0.139595	LDL	PRDM2;PRDM2;PRDM2	HDL
cg26227957	1	19547285	-1.22056	0.26776	4.96584e-06	LDL	KIAA0090	LDL
cg14519150	1	20985249	0.503648	0.281641	0.0732396	LDL	DDOST	HDL
cg19273683	1	21656047	-0.514138	0.687062	0.453498	LDL	ECE1	HDL
ch.1.839062R	1	25282539	-0.0532987	0.796196	0.946539	LDL	RUNX3	HDL
cg25130381	1	27440721	-0.142684	0.26508	0.589757	LDL	SLC9A1	HDL
cg06754224	1	28585612	-0.226435	0.310073	0.464465	LDL	SESN2	TG
cg17903590	1	28623081	0.36917	0.214438	0.0846118	LDL		TC
cg17822325	1	31896462	0.0949274	0.178922	0.595095	LDL	SERINC2	TG
cg11136886	1	33609509	-0.428117	0.325294	0.187388	LDL		TG
cg16815882	1	35908609	0.13375	0.309977	0.665577	LDL	KIAA0319L	HDL
cg12728588	1	36025489	-0.583363	0.418154	0.162268	LDL	NCDN;NCDN;NCDN	HDL
cg00039326	1	36615845	0.907755	0.277908	0.00106789	LDL	TRAPPC3	TG
cg17971578	1	36852463	0.732337	0.253879	0.00385798	LDL	STK40	TG
cg16736826	1	41951512	1.04382	0.278961	0.00017807	LDL	EDN2	LDL
cg06785060	1	42180981	-0.57364	0.827404	0.487376	LDL		LDL
cg24681499	1	42706997	-0.503489	0.331134	0.127732	LDL	FOXJ3	TG
cg04682775	1	44495089	0.00919065	0.232818	0.968455	LDL	SLC6A9	TG
cg12133952	1	44497352	0.68947	0.353535	0.0507522	LDL	SLC6A9	TG
cg14009440	1	45138784	0.0040248	0.353248	0.990891	LDL	TMEM53	HDL
cg07780762	1	45193615	0.885805	0.380818	0.0198033	LDL		TG
cg24332710	1	46016173	0.290787	0.247274	0.238798	LDL	AKR1A1;AKR1A1	TG
cg04542977	1	51982669	0.50491	0.209651	0.0158448	LDL	EPS15	HDL
cg10177197	1	55316481	-0.0773712	0.414324	0.851615	LDL	DHCR24	HDL:TG
cg17475467	1	55316769	-1.21179	0.43998	0.00579912	LDL	DHCR24	HDL
cg27168858	1	55351659	1.87416	0.210609	4.91895e-19	LDL	DHCR24	LDL
cg10073091	1	55352301	3.76003	0.518193	3.63471e-13	LDL	DHCR24	HDL:LDL
cg25536676	1	55353327	2.12797	0.311988	8.35082e-12	LDL	DHCR24	HDL:LDL
cg17901584	1	55353706	0.492177	0.185527	0.00787419	LDL	DHCR24	HDL:TC:TG
cg20849150	1	59522993	0.0402413	0.280971	0.885918	LDL		TG
cg25001190	1	61668835	0.152955	0.193568	0.428627	LDL	NFIA;NFIA;NFIA;NFIA	HDL:TG
cg02426376	1	63793987	0.135501	0.151064	0.368906	LDL		TG
cg25738279	1	68027617	0.836025	0.348844	0.0163649	LDL		TC
cg15648041	1	86048923	0.118945	0.312466	0.702964	LDL	CYR61	TG
cg20146909	1	90289611	0.6802	0.282598	0.0159051	LDL	LRRC8D;LRRC8D	TG
cg09935388	1	92947588	0.225912	0.124068	0.0681507	LDL	GFI1;GFI1;GFI1	TG
cg15512289	1	97026071	0.0789159	0.159967	0.621181	LDL		HDL
cg03725309	1	109757585	0.539978	0.286236	0.0587956	LDL	SARS	HDL:TG
cg00908766	1	109817496	0.839449	0.0953482	1.15326e-18	LDL	CELSR2	LDL
cg20970369	1	111744108	0.888831	0.248805	0.000345529	LDL	DENND2D	HDL
cg13801402	1	114429965	-0.0425619	0.181506	0.814292	LDL	BCL2L15	TG
cg24550026	1	114430031	0.0554028	0.188207	0.768086	LDL	BCL2L15;BCL2L15	TG
cg23999170	1	115628111	-0.340923	0.215108	0.112374	LDL	TSPAN2	TG
cg09811183	1	115631515	0.255536	0.241913	0.289996	LDL	TSPAN2	TG
cg11393173	1	116369577	0.922795	0.255506	0.000297075	LDL		LDL
cg17466510	1	116877566	-0.504234	0.267281	0.0587895	LDL		HDL
cg16246545	1	120255941	0.124622	0.169444	0.461281	LDL	PHGDH	TG
cg14476101	1	120255992	0.232174	0.140821	0.0986251	LDL	PHGDH	TG
cg19693031	1	145441552	-0.680563	0.16954	5.7935e-05	LDL	TXNIP	TG
cg19266329	1	145456128	0.460172	0.226404	0.0417488	LDL		TG
cg24694018	1	145457621	0.139121	0.212236	0.51142	LDL	POLR3GL	HDL:TG
cg18660898	1	151030968	-0.116773	0.377181	0.756468	LDL	CDC42SE1;CDC42SE1;MLLT11	TG
cg01003245	1	151428287	0.0489905	0.17806	0.782847	LDL	POGZ;POGZ;POGZ	HDL
cg13997435	1	153538406	0.310286	0.264888	0.240636	LDL	S100A2	TG
cg07567724	1	153777721	1.18717	0.341569	0.000498412	LDL		HDL
cg24678869	1	153919638	0.521824	0.341282	0.125611	LDL	DENND4B	HDL:TG
cg02097120	1	154492952	0.816745	0.287289	0.00440196	LDL	TDRD10;TDRD10	HDL
cg16097041	1	154965544	0.279454	0.286715	0.32889	LDL	FLAD1;LENEP;FLAD1	HDL:TG
cg23998749	1	154968781	0.57473	0.28279	0.0417653	LDL		HDL
cg12587087	1	155971907	-0.53434	0.296192	0.0707424	LDL		HDL
cg12593793	1	156074135	0.0694136	0.24555	0.777043	LDL		HDL:TG
cg15150034	1	156477835	1.37851	0.582907	0.0178383	LDL		HDL
cg25217710	1	156609523	0.147305	0.241721	0.541563	LDL		HDL:TG
cg16663980	1	158809049	-0.0288956	0.19577	0.882461	LDL	MNDA	HDL
cg27232482	1	159174001	0.134645	0.460371	0.769541	LDL		TG
cg07202479	1	159174162	0.0273175	0.306627	0.928886	LDL	DARC;DARC	TG
cg00714874	1	161679461	0.142431	0.29916	0.633416	LDL	FCRLA	HDL
cg09554443	1	167487762	-0.853968	0.206013	3.2912e-05	LDL	CD247;CD247;CD247;CD247	HDL:TG
cg25739016	1	167638918	0.100895	0.293895	0.730926	LDL	RCSD1	HDL
cg13222915	1	184598594	-0.299007	0.281928	0.288056	LDL		HDL:TG
cg09173378	1	196370245	-0.438858	0.242583	0.0699538	LDL	KCNT2	TG
cg26257082	1	198906494	-0.13445	0.309977	0.663937	LDL		HDL
cg17329057	1	199825600	-0.380666	0.145607	0.00882343	LDL		TG
cg22534374	1	201511610	-0.174063	0.190314	0.359574	LDL		HDL:TG
cg00567854	1	203273693	0.451612	0.233584	0.0527787	LDL	BTG2	HDL
cg23172671	1	203482523	-0.352058	0.187825	0.0604339	LDL		HDL
cg12458003	1	204960826	0.279255	0.277908	0.314139	LDL	NFASC;NFASC;NFASC;NFASC	HDL
cg10717869	1	205780912	0.271814	0.300309	0.36458	LDL	SLC41A1	HDL
cg25213452	1	206630385	-0.348297	0.297724	0.241249	LDL	SRGAP2;SRGAP2	TG
cg19638572	1	206733139	0.0034919	0.244785	0.988597	LDL	RASSF5;RASSF5;RASSF5	HDL
cg05721773	1	207083336	0.378176	0.556868	0.496326	LDL		TG
cg00961792	1	207120407	0.358188	0.347983	0.302495	LDL	PIGR	HDL
cg10587082	1	208293478	0.204653	0.181602	0.258952	LDL	PLXNA2	LDL
cg09802688	1	209942066	-0.589422	0.256655	0.0214203	LDL	TRAF3IP3	TG
cg12417775	1	212463238	0.172643	0.199791	0.386706	LDL	PPP2R5A	HDL
cg22945457	1	225612608	0.055117	0.285853	0.846842	LDL	LBR;LBR	HDL
cg13359998	1	230241764	0.761668	0.245263	0.00186551	LDL	GALNT2	LDL
cg01101459	1	234871477	-0.122455	0.207354	0.554136	LDL		HDL
cg09823288	1	239552128	-0.184158	0.128663	0.151636	LDL		HDL:TG
cg19240637	2	7172297	-0.282064	0.237509	0.234192	LDL	RNF144A	TG
cg13257421	2	9987440	-0.269346	0.206779	0.191956	LDL	TAF1B	TG
cg17214023	2	10176748	0.0383657	0.246508	0.876106	LDL		TG
cg20702913	2	10183115	0.210654	0.231957	0.362969	LDL		TG
cg15075241	2	10587052	1.66504	0.263356	2.40047e-10	LDL	SNORA80B;ODC1	LDL
cg03881294	2	11884333	0.0195646	0.512736	0.969508	LDL		HDL
cg02560388	2	11969958	0.0631894	0.305191	0.835692	LDL		HDL:TG
cg02187259	2	16804452	0.0422001	0.223436	0.84994	LDL	FAM49A	HDL
cg06829760	2	16845412	0.299529	0.270823	0.267907	LDL	FAM49A	TG
cg05337441	2	21266568	0.5474	0.109516	5.53067e-07	LDL	APOB	LDL:TC
cg00673290	2	21266727	0.483446	0.109804	1.03187e-05	LDL	APOB	LDL
cg16723488	2	21266947	0.467445	0.118611	7.88836e-05	LDL	APOB	LDL
cg16306978	2	21266953	0.413091	0.0893172	3.6052e-06	LDL	APOB	LDL
cg24309555	2	21266956	0.579716	0.125982	4.03681e-06	LDL	APOB	LDL:TC
cg03350299	2	21266960	0.552147	0.117366	2.44627e-06	LDL	APOB	LDL
cg25071744	2	21266995	0.63926	0.12311	1.97686e-07	LDL	APOB	LDL
cg09259843	2	25452362	-0.748364	0.292267	0.0103193	LDL		HDL
cg02641801	2	26213508	0.328422	0.304138	0.279384	LDL		TG
cg01464985	2	27805622	0.399413	0.313519	0.201901	LDL	ZNF512	TG
cg24397007	2	28619094	0.821859	0.393742	0.0365381	LDL		TG
cg04011474	2	28904455	0.20248	0.264218	0.442693	LDL		HDL:TG
cg01447475	2	30510887	-0.184915	0.19376	0.339079	LDL		HDL
cg10991454	2	30834674	0.0764148	0.257517	0.766276	LDL	LCLAT1;LCLAT1	HDL
cg23371680	2	31511030	0.00772969	0.262016	0.976422	LDL		HDL
cg16163382	2	37938640	0.694673	0.407049	0.0873507	LDL		HDL
cg25073563	2	40514511	0.714501	0.214629	0.000853855	LDL	SLC8A1;SLC8A1;SLC8A1;SLC8A1	LDL
cg23759710	2	42990957	-0.156771	0.296001	0.59574	LDL	OXER1	LDL:TC
cg03740612	2	44659228	0.0989589	0.165902	0.550162	LDL	C2orf34	HDL
cg22013055	2	47054833	-0.265528	0.327113	0.416149	LDL	LOC100134259	HDL
cg24166814	2	56067277	-0.0649367	0.277333	0.814561	LDL		HDL
cg19017142	2	64431245	0.17853	0.16887	0.289588	LDL		TG
cg05155595	2	70008161	0.69167	0.248422	0.00528655	LDL	ANXA4	HDL
cg26253134	2	70751721	0.506623	0.26575	0.056176	LDL	TGFA;TGFA	HDL:TG
cg25741837	2	73452813	0.0634087	0.252443	0.801339	LDL	SMYD5	TG
cg06721411	2	74753759	0.608719	0.263835	0.0208241	LDL	DQX1	TG
cg23157190	2	75060880	0.946299	0.241051	8.40799e-05	LDL	HK2;HK2	TG
cg06621027	2	80179759	0.364649	0.184091	0.0472323	LDL	CTNNA2;CTNNA2	LDL:TC
cg21946195	2	86012225	-0.42604	0.23703	0.0717831	LDL	ATOH8	HDL
cg14017402	2	86225602	0.83576	0.211853	7.75739e-05	LDL		HDL
cg04232816	2	96905390	0.313716	0.328645	0.338963	LDL	LOC285033	HDL
cg02717339	2	97524767	-0.0336019	0.220277	0.878554	LDL	ANKRD39	HDL
cg15012027	2	99351550	0.279464	0.154606	0.0701876	LDL		TG
cg15996397	2	100831189	-0.132115	0.30768	0.667104	LDL		TG
cg17137186	2	101928209	-1.6265	0.436821	0.000191575	LDL		TG
ch.2.101965435R	2	102599003	1.04335	1.49513	0.484531	LDL		HDL
cg05295703	2	102895712	-0.613774	0.340037	0.0705881	LDL		HDL
cg25570328	2	108903952	-0.939547	0.23636	6.83708e-05	LDL	SULT1C2;SULT1C2	TG
cg15706973	2	111633044	0.36381	0.205248	0.0758006	LDL	ACOXL;ACOXL;ACOXL	HDL
cg25758828	2	113976143	0.375014	0.321082	0.24201	LDL	PAX8;PAX8;PAX8;PAX8;PAX8;LOC440839	TG
cg03339817	2	128458281	-0.554259	0.428876	0.195468	LDL	SFT2D3	HDL
cg15357118	2	128927972	0.0970472	0.260867	0.709402	LDL	UGGT1;UGGT1	TG
cg21924447	2	138427803	0.444714	0.211566	0.035237	LDL	THSD7B	TC
cg12571570	2	145267984	-0.0082778	0.274557	0.975909	LDL	ZEB2;ZEB2	TG
cg03327570	2	145304883	-0.615226	0.250337	0.0138239	LDL		HDL:TG
cg12810800	2	159788345	0.480382	0.317732	0.129897	LDL		LDL
cg23966795	2	160068465	-1.41961	1.19894	0.235588	LDL	TANC1;TANC1	HDL
cg06836480	2	169928251	-0.13364	0.241434	0.579253	LDL	DHRS9;DHRS9;DHRS9	HDL
cg02115781	2	172175273	0.479393	0.252347	0.0570403	LDL	METTL8	LDL
cg11269166	2	172203847	1.02923	0.262016	8.3244e-05	LDL	METTL8	TG
cg15609237	2	179395885	0.177555	0.239519	0.457739	LDL	TTN;TTN;TTN;MIR548N;TTN	HDL
cg25889918	2	179916184	0.553784	0.286906	0.0531734	LDL		HDL
cg09613192	2	181388538	0.373731	0.18524	0.0432775	LDL		HDL
cg19654437	2	202671158	0.303731	0.269579	0.259056	LDL	CDK15	LDL
cg19351166	2	209133632	-0.0966458	0.282311	0.731657	LDL	PIKFYVE;PIKFYVE	HDL
cg19373099	2	210008092	0.188716	0.387807	0.625932	LDL		HDL
cg16345559	2	213933386	0.154548	0.222479	0.486518	LDL	IKZF2;IKZF2	TG
cg12338137	2	218701429	0.400158	0.263452	0.128131	LDL	TNS1	HDL:TG
cg06096336	2	231989800	0.415596	0.157956	0.00839876	LDL	PSMD1;HTR2B;HTR2B	HDL:TG
cg04042861	2	231989824	0.225116	0.159967	0.158632	LDL	HTR2B;PSMD1	HDL
cg04286697	2	232259623	0.804591	0.283173	0.00442408	LDL	B3GNT7	HDL
cg20954977	2	232260116	0.376171	0.17605	0.032322	LDL	B3GNT7	HDL
cg06745030	2	232260139	0.114222	0.224202	0.609816	LDL	B3GNT7	HDL
cg27241845	2	233250370	0.393564	0.18859	0.0365768	LDL		TG
cg12001357	2	233410852	-0.638042	0.208694	0.00219454	LDL	CHRNG	HDL:TG
cg12315466	2	233923814	-0.0797485	0.31754	0.801371	LDL	INPP5D;INPP5D	HDL
cg09304397	2	235580461	-0.0144081	0.244785	0.952985	LDL		TG
cg17532753	2	240172742	0.311872	0.445437	0.483082	LDL		TG
cg11231069	2	240225142	-0.361454	0.278482	0.193542	LDL	HDAC4	HDL
cg00144180	2	240294362	-0.894906	0.412218	0.0296544	LDL		HDL
cg23032421	3	3152038	-0.698654	0.248901	0.00492693	LDL	IL5RA;IL5RA;IL5RA;IL5RA;IL5RA;IL5RA;IL5RA;IL5RA;IL5RA;IL5RA;IL5RA;IL5RA	TG
cg01180628	3	5023394	0.511652	0.258378	0.0472954	LDL	BHLHE40	TG
cg16505233	3	5239311	-0.05894	0.683903	0.931207	LDL	EDEM1	TG
cg16204414	3	10325494	0.0439155	0.24871	0.859603	LDL	C3orf42	TG
cg09876440	3	10325981	0.109099	0.147905	0.459966	LDL	GHRLOS;GHRLOS;GHRLOS;C3orf42;GHRLOS	TG
cg18062721	3	11643427	-0.0214133	0.171742	0.900607	LDL	VGLL4;VGLL4	HDL
cg13958389	3	11643630	-0.156404	0.217118	0.470543	LDL	VGLL4;VGLL4	HDL
cg18644782	3	13045896	0.0694519	0.367895	0.850007	LDL	IQSEC1	TG
cg27275941	3	15751015	-0.266593	0.194526	0.169805	LDL	ANKRD28	TG
cg24171689	3	16491130	0.0299262	0.251294	0.905041	LDL	RFTN1	HDL
cg07398517	3	30327579	0.379558	0.288629	0.187739	LDL		HDL
cg22257056	3	32462766	-0.339303	0.372586	0.361647	LDL	CMTM7;CMTM7	HDL
cg02045948	3	32857317	1.01834	0.201035	3.89168e-07	LDL		HDL
cg17980786	3	32933637	-0.275411	0.280014	0.324502	LDL	TRIM71	HDL
cg10324158	3	45067713	-0.256976	0.302893	0.395405	LDL	CLEC3B	HDL
cg04523589	3	48265146	-0.5671	0.303372	0.0611336	LDL	CAMP	HDL
cg20732160	3	48590040	0.936742	0.326922	0.00410132	LDL	PFKFB4	HDL
cg01004980	3	48883069	-0.335576	0.256942	0.190779	LDL	PRKAR2A	HDL
cg00948664	3	48935316	0.0314135	0.190792	0.868997	LDL	SLC25A20	TG
cg15588941	3	48936565	0.66986	0.23703	0.00464162	LDL	SLC25A20	TG
cg08539067	3	49395985	2.17849	0.594107	0.000239595	LDL	GPX1;GPX1	HDL
cg03484180	3	49967517	0.401303	0.208981	0.0544065	LDL	MON1A;MON1A	TG
cg17641710	3	50279038	0.20852	0.300979	0.487683	LDL	GNAI2	HDL
cg06181697	3	50294603	0.696052	0.20362	0.000616487	LDL	GNAI2;GNAI2	TC
cg21585138	3	50645106	0.00945251	0.21999	0.965666	LDL	CISH;CISH	TG
cg23005227	3	50645426	0.287542	0.217405	0.185211	LDL	CISH;CISH	TG
cg16983541	3	52231347	-0.255831	0.316391	0.417954	LDL	ALAS1;ALAS1	TG
cg00108715	3	52565015	0.550504	0.288917	0.0563032	LDL	NT5DC2;NT5DC2	HDL
cg11485012	3	52909345	0.606742	0.276567	0.0279776	LDL	TMEM110	HDL
cg01368219	3	54999791	-0.153063	0.224298	0.494242	LDL	CACNA2D3	HDL
cg18482892	3	56833426	0.211751	0.233201	0.363042	LDL	ARHGEF3;ARHGEF3	TG
cg22012981	3	58522689	0.720483	0.300117	0.0161814	LDL	ACOX2	HDL:TG
cg21550580	3	65755382	0.592091	0.232818	0.0108493	LDL	MAGI1;MAGI1;MAGI1	LDL:TC
cg11370064	3	78318277	-0.220318	0.14465	0.127079	LDL		HDL
cg07772781	3	101798142	0.347804	0.174997	0.0464913	LDL		HDL
cg23232188	3	121556543	0.237198	0.249858	0.341623	LDL	EAF2	HDL:TG
cg22930808	3	122281881	1.04839	0.125216	4.9851e-17	LDL	PARP9;PARP9;DTX3L;PARP9;PARP9;PARP9;PARP9	LDL
cg08122652	3	122281939	1.53635	0.168391	6.28019e-20	LDL	PARP9;PARP9;DTX3L;PARP9;PARP9;PARP9;PARP9	LDL
cg00959259	3	122281975	0.887342	0.107889	1.74085e-16	LDL	PARP9;PARP9;DTX3L;PARP9;PARP9;PARP9;PARP9	LDL
cg23475018	3	124277638	0.794832	0.265175	0.00267744	LDL	KALRN	TC
cg02578470	3	127320670	-0.0749572	0.233775	0.74807	LDL	MCM2	HDL
cg03781224	3	127481599	0.219706	0.338027	0.514991	LDL	MGLL;MGLL	HDL
cg24720038	3	128291538	0.59146	0.321369	0.0652416	LDL	C3orf27	HDL
cg25197194	3	128758787	-0.588488	0.183229	0.00129418	LDL	CCDC48	HDL
cg07730360	3	128845626	0.497369	0.25723	0.0527595	LDL		HDL:TG
cg14468090	3	129032864	0.271166	0.296862	0.360185	LDL		HDL
cg03891318	3	139372675	0.141014	0.266324	0.595838	LDL	NMNAT3	TG
cg01537713	3	142606818	-0.223658	0.242583	0.355712	LDL	PCOLCE2	TG
cg06981309	3	146260954	1.11184	0.144363	1.21055e-14	LDL	PLSCR1	LDL
cg13696490	3	151488006	0.418894	0.163605	0.0103234	LDL	LOC201651	TG
cg13702222	3	152017240	0.0875554	0.15518	0.571945	LDL	MBNL1;MBNL1;MBNL1;MBNL1;MBNL1;MBNL1;MBNL1;MBNL1;MBNL1;MBNL1;MBNL1;MBNL1	HDL
cg12847013	3	159563158	-0.584384	0.640824	0.360985	LDL	SCHIP1	TG
cg19213703	3	177554561	-0.0985515	0.243253	0.684865	LDL		TG
cg25436634	3	181045270	0.191607	0.135364	0.156212	LDL		LDL
cg15721584	3	181326755	-0.116611	0.140916	0.40714	LDL	SOX2OT	HDL
cg09831562	3	181327125	-0.149886	0.211566	0.477906	LDL	SOX2OT	HDL
cg12825509	3	185648568	0.34218	0.196249	0.0807065	LDL	TRA2B	HDL
cg06164260	3	187454439	1.62659	0.534276	0.00229068	LDL		HDL
cg21772826	3	189040394	-0.205219	0.183038	0.261394	LDL	TPRG1	TG
cg21723486	3	189349323	-0.166252	0.112963	0.140409	LDL	TP63;TP63;TP63	HDL
cg06704969	3	194797099	-0.0988812	0.487272	0.838921	LDL	C3orf21	HDL
cg25921813	3	194797138	0.0484021	0.365693	0.89452	LDL	C3orf21	HDL
cg18513344	3	195531298	0.227564	0.243349	0.34889	LDL	MUC4;MUC4;MUC4	HDL:TG
cg17572056	3	195947062	-0.0368654	0.255123	0.884912	LDL	OSTalpha	HDL
cg08202836	3	196373751	0.0781396	0.21865	0.720351	LDL	LRRC33	HDL
cg03358636	3	197474006	0.711304	0.19577	0.000273056	LDL	KIAA0226	TG
cg00599266	4	55967	-1.02416	1.15519	0.37449	LDL	ZNF595;ZNF718	HDL
cg13729116	4	1859262	0.14713	0.560985	0.792762	LDL		HDL
cg14711869	4	2716524	0.162112	0.271972	0.55045	LDL	FAM193A	TG
cg07094298	4	2748026	0.850469	0.291214	0.00343968	LDL		HDL:TG
cg16417416	4	6284031	-0.909638	0.438449	0.0376878	LDL		HDL:TG
cg10438589	4	14531493	-0.261622	0.227074	0.248452	LDL		HDL:TG
cg04460609	4	16532808	-0.508594	0.203333	0.0122251	LDL	LDB2;LDB2	TG
cg08462501	4	38138950	-0.645095	0.241721	0.0075101	LDL	TBC1D1	HDL
cg05897122	4	53112707	0.27136	0.182272	0.135877	LDL		LDL:TC
cg26542660	4	56813860	0.944225	0.289682	0.00109418	LDL	CEP135	HDL
cg19285688	4	80994605	-2.26919	1.02978	0.02729	LDL		TG
cg18204684	4	99859711	1.03778	0.310169	0.00080345	LDL		HDL
cg15289466	4	103740913	0.37605	0.2848	0.185946	LDL	UBE2D3;UBE2D3;UBE2D3;UBE2D3;UBE2D3;UBE2D3;UBE2D3;UBE2D3;UBE2D3	HDL
cg12623364	4	109038130	0.131091	0.283173	0.642838	LDL	LEF1;LEF1;LEF1;LEF1	HDL:TG
cg07661704	4	139144433	-0.178631	0.152117	0.239468	LDL	SLC7A11	TG
cg06690548	4	139162808	0.30139	0.241625	0.211486	LDL	SLC7A11	TG
cg18376497	4	143488622	0.223575	0.157191	0.154226	LDL	INPP4B;INPP4B	TG
cg05119988	4	166251189	1.15397	0.19242	1.88446e-09	LDL	SC4MOL;SC4MOL	HDL:LDL:TG
cg15450224	4	166533691	-0.155297	0.124642	0.212002	LDL		TG
cg20559943	4	185820756	-0.0734908	1.00269	0.941475	LDL		HDL
cg19553961	5	10401195	-0.169259	0.175858	0.334983	LDL	44991	TG
cg11080651	5	10445523	-0.566136	0.327688	0.0835171	LDL	ROPN1L	TG
cg17320136	5	10567905	0.471288	0.263644	0.0733465	LDL	ANKRD33B	HDL
cg22953759	5	10632397	0.422016	0.214725	0.048981	LDL	ANKRD33B	HDL
cg10179300	5	14147618	0.759517	0.260676	0.00351551	LDL	TRIO	HDL
cg20384132	5	36302349	0.0829374	0.190314	0.662441	LDL	RANBP3L;RANBP3L	TG
cg11028923	5	43557644	1.15994	0.640346	0.0695946	LDL	PAIP1;PAIP1;PAIP1	TG
cg14684434	5	53829957	-0.0436252	0.24153	0.856424	LDL	SNX18;SNX18	TG
cg21123686	5	64399755	-0.62609	0.403507	0.120117	LDL		TG
cg10531355	5	79489249	-0.0474434	0.167147	0.776159	LDL	SERINC5	TG
cg19742105	5	88426429	0.383052	0.372298	0.302704	LDL		HDL
cg20710777	5	110411740	-0.359049	0.208024	0.0838164	LDL	TSLP;TSLP	TG
cg06321376	5	110847639	2.28636	0.66313	0.00055284	LDL	STARD4	HDL
cg18520851	5	115149189	-0.0176257	0.191175	0.926418	LDL	CDO1	HDL
cg21137557	5	115314451	0.0617494	0.259623	0.811684	LDL	LVRN	HDL
cg19083497	5	121465173	-0.0832224	0.261059	0.749474	LDL	ZNF474	TG
cg00323842	5	124044098	-0.167534	0.271685	0.53677	LDL	ZNF608	TG
cg01901210	5	125758791	0.58439	0.410304	0.153656	LDL	GRAMD3;GRAMD3;GRAMD3;GRAMD3	LDL
cg22197830	5	134209784	-0.131033	0.279248	0.638329	LDL	TXNDC15;TXNDC15	TG
cg24708145	5	134780343	-0.145176	0.252539	0.564716	LDL	C5orf20;C5orf20	HDL
cg10676309	5	137685565	0.224068	0.325199	0.490065	LDL		HDL
cg27020362	5	138723394	0.0799356	0.241913	0.740643	LDL	MGC29506	HDL
cg13305415	5	141697464	0.376253	0.359088	0.2939	LDL		HDL
cg15672022	5	141805772	0.141872	0.10808	0.18854	LDL		HDL
cg08400424	5	142357042	-0.0131188	0.326539	0.967901	LDL	ARHGAP26;ARHGAP26	TG
cg19494588	5	146195103	0.293619	0.141108	0.0371243	LDL	PPP2R2B;PPP2R2B;PPP2R2B;PPP2R2B;PPP2R2B;PPP2R2B;PPP2R2B	TG
cg24686270	5	147281313	-0.693855	0.236935	0.00335171	LDL	C5orf46	TG
cg22178392	5	150459690	1.5192	0.314094	1.26554e-06	LDL	TNIP1	LDL
cg15989436	5	150465875	0.232937	0.219894	0.288628	LDL		HDL
cg11001536	5	153489773	0.615912	0.204003	0.00249193	LDL		LDL
cg22446998	5	155701819	0.261378	0.222671	0.239654	LDL		TC
cg26403843	5	158634085	0.190589	0.140916	0.175474	LDL	RNF145	HDL:TG
cg18394552	5	159428643	-0.869653	0.185335	2.59685e-06	LDL		TG
cg23510764	5	166419955	-0.528701	0.147905	0.000342623	LDL		TG
cg19728382	5	172757276	0.117511	0.221618	0.595311	LDL	STC2	TG
cg18034719	5	176860863	0.0225398	0.412505	0.956347	LDL	GRK6;GRK6;GRK6	HDL
cg24378227	6	1396771	0.70708	0.205056	0.000552031	LDL		LDL
cg12647970	6	3234297	-0.34532	0.234637	0.140415	LDL		HDL
cg26405097	6	15428301	0.137664	0.264122	0.601592	LDL	JARID2	HDL
cg10975897	6	15504844	-1.32719	0.260006	3.16706e-07	LDL	JARID2	TG
cg13027183	6	15504872	-0.629085	0.540115	0.243323	LDL	JARID2	TG
cg20052079	6	15504923	-1.06373	0.204386	1.85378e-07	LDL	JARID2	HDL:LDL:TG
cg03173502	6	15505345	-0.960736	0.218171	1.02825e-05	LDL	JARID2	HDL:TG
cg23850913	6	15505452	-1.26584	0.314477	5.52762e-05	LDL	JARID2	TG
cg13500852	6	15505460	0.135887	0.673373	0.8398	LDL	JARID2	HDL:TG
cg03717755	6	16136539	-0.528036	0.352865	0.133876	LDL		HDL:TG
cg22753611	6	17472892	-0.59568	0.187059	0.00142313	LDL	CAP2	HDL
cg19453769	6	27806120	0.908875	0.629241	0.14793	LDL	HIST1H2BN;HIST1H2AK	LDL
cg01176329	6	29592381	0.203225	0.268909	0.449026	LDL	GABBR1;GABBR1;GABBR1	TG
cg00094412	6	29592854	0.236633	0.247561	0.338314	LDL	GABBR1;GABBR1;GABBR1	TG
cg10692140	6	30496072	0.495795	0.230329	0.0310642	LDL		TG
cg12716083	6	30559087	-0.382699	0.298968	0.199751	LDL	ABCF1;ABCF1	TG
cg13522406	6	30581820	0.0902339	0.263931	0.731994	LDL	PPP1R10	HDL
cg14352682	6	30614168	-0.016051	0.293607	0.95633	LDL	C6orf136;C6orf136;C6orf136	HDL
cg01538969	6	30624636	-0.243506	0.247944	0.325221	LDL	DHX16;DHX16	TG
cg15878619	6	30687373	2.07059	0.541838	0.0001292	LDL	TUBB	TC
cg09284772	6	30709924	1.6453	0.670309	0.0139419	LDL	FLOT1	TG
cg06126421	6	30720080	-0.0752403	0.211853	0.72202	LDL		TG
cg21587837	6	31525894	0.55775	0.305574	0.0674907	LDL	NFKBIL1;NFKBIL1;NFKBIL1;NFKBIL1	HDL
cg17755321	6	31546085	0.838132	0.602532	0.163497	LDL		TG
cg00900444	6	31548291	0.169838	0.236264	0.471473	LDL		TG
cg14868222	6	31548340	0.0617598	0.266611	0.816501	LDL	LTB;LTB	TG
cg26311932	6	31549563	-0.869536	0.323284	0.00705342	LDL	LTB;LTB	TG
cg23509869	6	31553441	0.603672	0.310743	0.0516537	LDL	LST1;LST1;LST1;LST1;LST1	TG
cg04836028	6	31554263	-0.414613	0.361194	0.2502	LDL	LST1;LST1;LST1;LST1;LST1;LST1;LST1;LST1	TG
cg13123009	6	31681882	0.395311	0.255602	0.121323	LDL	LY6G6E;LY6G6D;LY6G6E	HDL:TG
cg16609995	6	32159036	0.209326	0.285279	0.462327	LDL	PBX2;GPSM3	HDL
cg19190163	6	32810785	1.04305	0.4799	0.0294655	LDL		HDL
cg08099136	6	32811251	1.32395	0.186006	1.00342e-12	LDL	PSMB8;PSMB8	LDL
cg01309328	6	32811253	1.57794	0.209843	4.9759e-14	LDL	PSMB8;PSMB8	LDL
cg08818207	6	32820355	1.32582	0.188973	2.09536e-12	LDL	TAP1	LDL
cg21826978	6	32823588	0.436122	0.224202	0.0513482	LDL	PSMB9;PSMB9	HDL
cg27395200	6	32942710	0.323054	0.223149	0.147004	LDL	BRD2;BRD2	HDL
cg17451586	6	32942808	0.963907	0.308446	0.00174561	LDL	BRD2;BRD2	HDL
cg09676013	6	33080500	0.349848	0.197302	0.0756988	LDL	HLA-DPB2	TC
cg03078690	6	33235504	-0.429941	0.338984	0.203907	LDL	VPS52	TG
cg06753439	6	33245488	-0.675425	0.351046	0.0539378	LDL	B3GALT4	TG
cg11129609	6	33247250	0.331878	0.340994	0.32959	LDL	WDR46;WDR46	TG
cg09572125	6	33400477	-0.140053	0.206109	0.496079	LDL	SYNGAP1	HDL
cg17066943	6	34192320	0.740619	0.562803	0.187434	LDL		TG
cg00130530	6	35657202	0.989415	0.232339	1.99186e-05	LDL	FKBP5;FKBP5;FKBP5;FKBP5	LDL
cg03957124	6	37016869	0.728558	0.288629	0.0114539	LDL		TG
cg22690339	6	38249061	-0.0157021	0.1951	0.935746	LDL	BTBD9;BTBD9;BTBD9	TG
cg14438453	6	39786566	-0.258675	0.268909	0.33525	LDL	DAAM2	HDL
cg20732076	6	42335231	1.13786	0.296192	0.000118976	LDL	TRERF1	HDL
cg13270236	6	42658437	-0.0229085	0.417866	0.956207	LDL		TG
cg18336453	6	43082296	0.143909	0.273217	0.597757	LDL	PTK7;PTK7;PTK7;PTK7	TG
cg12269535	6	43142014	0.818554	0.197972	3.44592e-05	LDL	SRF	HDL
cg18120259	6	43894639	-0.0792835	0.235499	0.735938	LDL	LOC100132354	TG
cg06560379	6	44231305	1.13161	0.649632	0.0809975	LDL	NFKBIE	HDL:TG
cg21635307	6	90319877	0.576009	0.27762	0.037675	LDL	ANKRD6	TC
cg13010621	6	92344723	0.528431	0.29916	0.0768238	LDL		TC
cg18192491	6	114384871	0.373995	0.234733	0.110485	LDL	HS3ST5	HDL:TC
cg18196453	6	125334555	0.0574373	0.219894	0.793587	LDL	RNF217	TG
cg22868961	6	135596044	0.17844	0.159488	0.262393	LDL		TG
cg09340403	6	138247491	0.479322	0.224202	0.0322279	LDL		TG
cg22707529	6	143999715	0.126379	0.19309	0.51206	LDL	PHACTR2;PHACTR2;PHACTR2;PHACTR2	HDL
cg06271237	6	144263369	-0.294457	0.263356	0.262709	LDL	PLAGL1;PLAGL1;PLAGL1;PLAGL1;PLAGL1;PLAGL1;PLAGL1;PLAGL1	TG
cg12476487	6	145047472	-1.6298	1.09957	0.137608	LDL	UTRN	TG
cg20331980	6	149554503	-0.565679	0.317349	0.0741684	LDL		TG
cg24112628	6	150174215	-0.0911681	0.121674	0.452915	LDL	LRP11	TG
cg06012428	6	157477204	-0.471332	0.304425	0.120919	LDL	ARID1B;ARID1B;ARID1B	TG
cg17501210	6	166970252	0.0881081	0.14733	0.549132	LDL	RPS6KA2;RPS6KA2	HDL:TG
cg04682977	7	1062711	-0.946195	0.360045	0.00847584	LDL	C7orf50;MIR339;C7orf50;C7orf50	HDL
cg04816311	7	1066650	0.793301	0.180645	1.08729e-05	LDL	C7orf50;C7orf50;C7orf50	HDL:TG
cg19947463	7	1113237	-0.332058	0.158244	0.0355535	LDL	C7orf50;C7orf50;C7orf50	TG
cg08972190	7	2138995	-0.595534	0.937591	0.524606	LDL	MAD1L1;MAD1L1;MAD1L1	HDL
cg03663120	7	2284600	0.0623059	0.232914	0.788724	LDL	NUDT1;NUDT1;NUDT1;NUDT1;NUDT1;NUDT1;NUDT1	HDL
cg21136499	7	2551978	0.253594	0.500961	0.612094	LDL	LFNG	TG
cg24939194	7	2563611	-0.149869	0.273983	0.583734	LDL	LFNG;LFNG;LFNG;LFNG	HDL
cg03676485	7	2563816	0.51098	0.234637	0.0291474	LDL	LFNG;LFNG;LFNG;LFNG	HDL
cg09723161	7	2563909	-0.131283	0.285853	0.645478	LDL	LFNG;LFNG;LFNG;LFNG	HDL
cg08703857	7	2653651	0.0556754	0.232722	0.810602	LDL	IQCE;IQCE	HDL
cg11998932	7	3901843	-0.0281604	0.134311	0.83365	LDL	SDK1	TG
cg01741041	7	5567862	0.516107	0.278865	0.0637503	LDL	ACTB	HDL
cg14145074	7	5567891	0.397818	0.268239	0.137378	LDL	ACTB	HDL
cg05971148	7	5568411	0.52436	0.768242	0.494152	LDL		HDL
cg13957126	7	5597849	1.07919	0.469466	0.021295	LDL		TG
cg19480263	7	5743854	-0.204942	1.2963	0.874168	LDL	RNF216;RNF216	LDL
cg26804423	7	8201134	-0.329717	0.325294	0.309948	LDL	ICA1;ICA1;ICA1	HDL
cg14959425	7	20447707	0.22218	0.259814	0.391655	LDL	ITGB8	TG
cg15041658	7	24866066	-0.695893	0.299638	0.0199958	LDL	OSBPL3;OSBPL3;OSBPL3;OSBPL3	TG
cg08822075	7	26193607	0.00817433	0.106836	0.938904	LDL	NFE2L3	TG
cg12510708	7	26193805	0.199132	0.210417	0.343133	LDL	NFE2L3	HDL
cg22799757	7	29997642	0.46143	0.287193	0.107518	LDL	SCRN1;SCRN1;SCRN1;SCRN1	HDL
cg08549335	7	30387954	0.293024	0.143022	0.0401388	LDL	ZNRF2	TG
cg21429551	7	30635762	0.425913	0.11526	0.000214267	LDL	GARS	TG
cg03068497	7	30635838	0.372206	0.11459	0.001139	LDL	GARS	TG
cg19390658	7	30636176	0.200936	0.15317	0.18881	LDL	GARS	TG
cg23068772	7	30737061	0.243574	0.220756	0.269046	LDL		TG
cg05988548	7	38695932	0.350208	0.265654	0.186651	LDL		HDL:TG
cg17389988	7	40740924	-0.284165	0.225543	0.20692	LDL	C7orf10	TG
cg21669326	7	47267691	0.159608	0.265654	0.547277	LDL		HDL
cg07621224	7	50355506	0.690317	0.256272	0.00696916	LDL	IKZF1	HDL
cg04577162	7	73667397	0.124641	0.280971	0.656772	LDL	RFC2;RFC2	HDL
cg01676795	7	75586348	0.411687	0.201323	0.0405185	LDL	POR	HDL:TG
cg10095247	7	91897276	-0.699185	0.287098	0.0147062	LDL	ANKIB1	TG
cg00907204	7	92461971	1.07733	0.752925	0.151768	LDL	CDK6;CDK6	HDL
cg22171829	7	95225520	0.110963	0.147043	0.449694	LDL	PDK4	TG
cg20782117	7	95865631	-0.445149	0.233201	0.0558587	LDL	SLC25A13;SLC25A13;SLC25A13	HDL:TG
cg17540192	7	97875259	-0.0500978	0.336112	0.881314	LDL	TECPR1	TG
cg18929814	7	97875293	-0.131489	0.226021	0.56006	LDL	TECPR1	TG
cg07125725	7	99612773	-0.698663	0.358992	0.0512335	LDL	ZKSCAN1	HDL
cg20784591	7	99972461	1.00441	0.292076	0.000571564	LDL	PILRA;PILRA;PILRA	HDL
cg19377250	7	100463206	0.468617	0.251869	0.0623553	LDL	SLC12A9	TG
cg19566658	7	100466241	0.24292	0.410495	0.55332	LDL		HDL
cg01975495	7	100779017	0.350822	0.219799	0.109854	LDL	SERPINE1;SERPINE1	HDL:TG
cg00042882	7	100796809	0.0138371	0.502493	0.977991	LDL	AP1S1	TG
cg22103219	7	101934892	0.334591	0.203237	0.0991197	LDL	SH2B2	TG
cg16735495	7	105690812	-0.0820599	0.239424	0.731354	LDL		TG
cg05720226	7	116786597	0.449186	0.294469	0.126505	LDL	ST7;ST7;ST7OT2	HDL
cg03188976	7	134443864	0.155652	0.258378	0.546206	LDL		LDL:TC
cg25119219	7	135242623	0.290647	1.09986	0.791228	LDL	NUP205	LDL
cg08622729	7	137230906	0.565175	0.232722	0.0149862	LDL	DGKI	TG
cg02569509	7	142423070	-0.187769	0.18524	0.30992	LDL		HDL
cg25435714	7	157083381	-0.108261	0.20228	0.591875	LDL		HDL
cg06352807	7	157648699	0.772441	0.201035	0.000118643	LDL	PTPRN2;PTPRN2;PTPRN2	TG
cg12600749	7	157648749	0.491105	0.136608	0.000316802	LDL	PTPRN2;PTPRN2;PTPRN2	TG
cg21645268	8	11663584	0.631164	0.993594	0.524563	LDL	FDFT1	LDL:TC
cg00919013	8	12613847	-0.039736	0.184187	0.828906	LDL	LONRF1	HDL
cg10345404	8	27187123	-0.918699	0.711857	0.196087	LDL		HDL
cg12743031	8	27219512	0.625127	0.292842	0.0324873	LDL	PTK2B;PTK2B;PTK2B;PTK2B	HDL
cg20907614	8	29914963	-0.18445	0.166476	0.267058	LDL		TG
cg23279503	8	35649016	0.234917	0.176337	0.182041	LDL	UNC5D	LDL
cg19695041	8	38615330	0.37936	0.296192	0.199495	LDL	TACC1	TG
cg07696514	8	42188597	0.814905	0.360045	0.0233761	LDL	IKBKB	HDL
cg09297903	8	42234798	0.556579	0.19309	0.00388392	LDL	DKK4	HDL
cg14195992	8	48265917	0.534623	0.324912	0.0992975	LDL	KIAA0146	HDL
cg04172771	8	50892702	0.43253	0.734066	0.55503	LDL	SNTG1	TG
cg01651915	8	55795551	0.116454	0.118036	0.323011	LDL		TG
cg02508743	8	56903623	0.0367723	0.217597	0.865572	LDL	LYN;LYN	HDL
cg10423607	8	68418480	0.054182	0.203812	0.790006	LDL	CPA6;CPA6	TG
cg11253416	8	82643680	0.881618	0.382159	0.020838	LDL	CHMP4C	TG
cg19589396	8	103937374	0.199471	0.20563	0.331193	LDL		TG
cg07960624	8	119208486	-0.117071	0.156903	0.454815	LDL	SAMD12	HDL:TG
cg11818438	8	119916530	0.199472	0.390679	0.609031	LDL		TG
cg22011731	8	126011549	2.0458	0.478369	1.83584e-05	LDL	SQLE;SQLE	LDL
cg09984392	8	126011784	2.23724	0.261442	1.01696e-17	LDL	SQLE	LDL
cg00285394	8	126011954	0.328632	0.349514	0.34626	LDL	SQLE	LDL:TC
cg14660676	8	126012434	0.412539	0.113537	0.000272894	LDL	SQLE	HDL
cg13821176	8	126448338	0.248431	0.248805	0.317208	LDL	TRIB1	HDL:TG
cg00163372	8	128752988	0.312307	0.194526	0.107783	LDL	MYC	HDL
cg03183540	8	134931756	0.505675	0.300692	0.0920666	LDL		HDL
cg12075928	8	141801307	0.193772	0.162839	0.233257	LDL	PTK2;PTK2	TG
cg08788930	8	142201685	0.310329	0.216065	0.150223	LDL	DENND3	HDL:TG
cg25392060	8	142297121	-0.073149	0.267186	0.783898	LDL		HDL
cg26610247	8	142297175	0.350243	0.432035	0.416748	LDL		HDL:TG
cg01145119	8	144441955	0.0579879	0.183708	0.751853	LDL		HDL
cg10639435	8	146104221	0.409718	0.217884	0.0596094	LDL	ZNF250;ZNF250	HDL:TG
cg14406814	9	10232876	0.382429	0.236839	0.10577	LDL	PTPRD;PTPRD	TC
cg14643264	9	27408242	0.491519	0.259431	0.0577149	LDL	MOBKL2B	LDL
cg02716826	9	33447032	0.577344	0.18658	0.00193737	LDL	SUGT1P1;AQP3	HDL:TG
cg14649449	9	72660082	0.0438384	0.261442	0.866607	LDL	MAMDC2	HDL
cg13740985	9	80930413	-0.136809	0.312754	0.661254	LDL	PSAT1;PSAT1	TG
cg13636014	9	84004731	0.874202	0.251773	0.000504887	LDL		HDL:TC
cg00422488	9	100747767	1.28279	0.441129	0.0035802	LDL	ANP32B	TG
cg14170545	9	107688675	-1.15528	0.29466	8.58485e-05	LDL	ABCA1	TG
cg03257930	9	110399293	0.48269	0.330368	0.143309	LDL		HDL
cg13661827	9	111885602	0.19886	0.232627	0.391822	LDL		HDL:TG
cg00008629	9	115093661	0.181938	0.101571	0.072762	LDL	ROD1;ROD1;ROD1	TG
cg15551881	9	123688715	0.0226073	0.185718	0.902946	LDL	TRAF1	HDL
cg13622265	9	124584474	0.422271	0.171646	0.0137259	LDL	TTLL11	HDL
cg01275932	9	139367244	0.263594	0.277525	0.341383	LDL	SEC16A	TG
cg13544075	9	139644102	0.241142	0.15384	0.116372	LDL	LCN6	TG
cg13823169	9	139776893	0.64768	0.22583	0.00406684	LDL		TG
cg25580581	10	3853668	0.827513	0.220373	0.000168893	LDL		HDL
cg18262201	10	6187854	0.283953	0.152021	0.0613359	LDL	PFKFB3	TG
cg13316404	10	6191076	-0.48144	0.603968	0.424583	LDL		TG
cg05014727	10	6214016	-0.828546	0.206779	5.97516e-05	LDL	PFKFB3	TG
cg08994060	10	6214026	-0.602566	0.200365	0.00259109	LDL	PFKFB3	TG
cg26262157	10	6214079	-0.565866	0.200365	0.00466914	LDL	PFKFB3	TG
cg19695507	10	13526193	-0.114371	0.236839	0.628577	LDL	BEND7;BEND7	HDL:TG
cg00134210	10	14644132	-0.546612	0.634985	0.388521	LDL	FAM107B	TG
cg03337218	10	25189866	0.310357	0.18792	0.0980512	LDL	PRTFDC1	HDL
cg09821400	10	33654419	-0.214944	0.196727	0.27375	LDL		HDL
cg07121693	10	44148437	0.505037	0.224298	0.0241018	LDL		TC
cg25164589	10	63540024	-0.411969	0.160062	0.00993115	LDL		TG
cg13585930	10	72027357	0.574938	0.215491	0.0075261	LDL	NPFFR1	HDL
cg06372475	10	73534286	0.752434	0.352674	0.0325834	LDL	C10orf54;CDH23	HDL
cg17485681	10	73565625	0.508862	0.210609	0.0155076	LDL	CDH23	HDL
cg26002370	10	73596857	0.00701028	0.260006	0.978451	LDL	PSAP;PSAP;PSAP	HDL
cg26033520	10	74004071	0.480062	0.206205	0.0196963	LDL		HDL
cg16407699	10	74020428	0.98746	0.182272	5.73705e-08	LDL		HDL
cg04858631	10	74035570	0.2747	0.198259	0.165155	LDL	DDIT4	HDL
cg18908419	10	75800004	0.447253	0.211183	0.0338808	LDL	VCL;VCL	HDL
cg24243879	10	76614628	-0.0590905	0.214055	0.782145	LDL	MYST4	HDL
cg02571436	10	77468337	-0.00760401	0.191941	0.968347	LDL		TG
cg10612237	10	80827823	-0.207177	0.7378	0.778494	LDL	ZMIZ1;LOC283050;LOC283050;LOC283050	TG
cg20348000	10	88615964	0.227352	0.452234	0.614545	LDL	BMPR1A	HDL
cg06188083	10	91093005	1.07317	0.153361	2.38909e-12	LDL	IFIT3;IFIT3	LDL
cg01391548	10	97068696	0.352452	0.481815	0.4637	LDL		HDL
cg27312979	10	97094453	-0.394757	0.124259	0.00146088	LDL	SORBS1;SORBS1;SORBS1;SORBS1;SORBS1;SORBS1;SORBS1	TG
cg20313873	10	101436820	-0.13031	0.0729471	0.0735461	LDL	ENTPD7	TG
cg06400428	10	102107666	1.79494	0.271494	3.52713e-11	LDL	SCD	LDL:TG
cg24503796	10	102107676	1.63295	0.248901	4.96796e-11	LDL	SCD	LDL:TG
cg03440556	10	102107757	1.00344	0.147522	9.51495e-12	LDL	SCD	LDL:TG
cg07504977	10	102131012	0.557057	0.158339	0.000424816	LDL		HDL:TG
cg23599026	10	102268546	1.41832	0.300979	2.35318e-06	LDL	SEC31B	TG
cg00547480	10	103875961	-0.140776	0.307297	0.64631	LDL	LDB1;LDB1	HDL
cg11849692	10	103875969	-0.0116716	0.334389	0.972111	LDL	LDB1;LDB1	HDL
cg17782974	10	104406990	0.107993	0.176815	0.540659	LDL	TRIM8	HDL
cg26955383	10	105218660	0.208787	0.247274	0.397658	LDL	CALHM1	HDL:TG
cg26712428	10	105218771	0.233536	0.241913	0.333528	LDL	CALHM1	HDL:TG
cg13824500	10	114394236	-0.824307	0.176815	3.01249e-06	LDL	VTI1A	HDL
cg01316152	10	116168351	0.659047	0.294852	0.0251546	LDL		HDL
cg03850986	10	116408382	-0.0355499	0.166476	0.83062	LDL	ABLIM1;ABLIM1;ABLIM1	TG
cg02556345	10	124181965	-0.949018	0.254166	0.000183834	LDL	PLEKHA1;PLEKHA1	TG
cg19588519	10	125817817	-0.0482717	0.279631	0.862714	LDL		HDL:TG
cg17270821	10	134362758	0.142119	0.31419	0.650466	LDL	INPP5A	TG
cg03038262	11	315262	1.23984	0.189069	5.06996e-11	LDL	IFITM1	LDL
cg22317004	11	1360335	0.264706	0.173752	0.126988	LDL		HDL
cg12729894	11	1774378	0.166616	0.328645	0.611557	LDL	HCCA2;CTSD	TG
cg22680424	11	1778547	0.45312	0.326156	0.164024	LDL	HCCA2;CTSD	HDL
cg26446803	11	1807232	0.517467	0.262878	0.0486265	LDL		HDL
cg10927968	11	1807333	0.518179	0.20946	0.0132071	LDL		HDL:TG
cg04548926	11	2219053	0.533753	0.329507	0.104667	LDL		HDL
cg10042645	11	2308589	0.0118081	0.14733	0.936008	LDL		HDL
cg03411376	11	2432720	0.0758442	0.355258	0.830656	LDL	TRPM5	TG
cg06603309	11	2724144	-0.336199	0.627518	0.591491	LDL		HDL
cg25869889	11	6436464	0.249426	0.226117	0.269168	LDL	APBB1;APBB1	HDL
cg09236382	11	6676366	0.0463881	0.154127	0.763039	LDL	DCHS1	TG
cg07782221	11	7506057	-0.181141	0.304999	0.551895	LDL	OLFML1	HDL
cg26427534	11	7659067	0.249917	0.28145	0.373738	LDL	PPFIBP2	HDL
cg17061862	11	9590431	-0.624529	0.180453	0.00052663	LDL		TG
cg00510149	11	10674966	0.324699	0.270632	0.229425	LDL	MRVI1;MRVI1;MRVI1;MRVI1	HDL
cg14816825	11	12128203	0.352896	0.280684	0.207874	LDL		HDL
cg27389255	11	14664598	0.0475444	0.296096	0.872212	LDL	PDE3B;PSMA1	HDL
cg26105227	11	17495097	0.244864	0.184187	0.182953	LDL	ABCC8	LDL
cg01438090	11	30502936	0.146798	0.140342	0.29473	LDL	MPPED2;MPPED2	TG
cg23845009	11	34323678	-0.321512	0.208885	0.123118	LDL	ABTB2	TG
cg07136133	11	36422377	0.116801	0.269387	0.664051	LDL	PRR5L;PRR5L;PRR5L;PRR5L	HDL:TG
cg11323439	11	46264544	0.197453	0.573717	0.730275	LDL		TG
cg09802018	11	46357562	-0.577447	0.359088	0.107211	LDL	DGKZ	TC
cg21663341	11	46366884	0.800146	0.864452	0.353821	LDL	DGKZ;DGKZ	HDL
cg17580616	11	47350136	0.326061	0.2534	0.197414	LDL	MADD;MADD;MADD;MADD;MADD;MADD;MADD;MADD;MADD;MADD	HDL
cg11376147	11	57261198	1.13694	0.421313	0.00686755	LDL	SLC43A1	TG
cg11250194	11	61601937	0.759587	0.217693	0.0004736	LDL	FADS2	HDL
cg05512483	11	62621791	1.06349	0.27561	0.000110951	LDL	SNORD30;SNORD22;SNORD29;SNORD31;SNHG1	HDL
cg04999435	11	63230511	0.518246	0.244497	0.0337302	LDL	HRASLS5;HRASLS5;HRASLS5	LDL
cg06178669	11	63334608	-0.108143	0.162743	0.505641	LDL		TG
cg19458497	11	63403371	0.192302	0.310935	0.535568	LDL	ATL3	TG
cg17953300	11	65418265	-0.207786	0.321082	0.516823	LDL	SIPA1;SIPA1	TG
cg27305772	11	65630355	-0.434355	0.312466	0.163781	LDL	MUS81	TG
cg05751148	11	67204799	0.147636	0.426961	0.729056	LDL	PTPRCAP	HDL
cg04383058	11	67273507	1.3007	0.45568	0.00424555	LDL		HDL
cg11468085	11	67435577	-0.192144	0.260293	0.459635	LDL	ALDH3B2;ALDH3B2	TG
cg09578155	11	68141470	-0.122356	0.270919	0.650977	LDL	LRP5	TG
cg22911054	11	68603379	0.127064	0.272929	0.64096	LDL	CPT1A;CPT1A	TG
cg23756264	11	68605511	0.349908	0.320412	0.273984	LDL	CPT1A;CPT1A	TG
cg26989316	11	68607257	-0.170939	0.45166	0.704601	LDL	CPT1A;CPT1A	TG
cg00574958	11	68607622	-1.58018	0.511204	0.00195889	LDL	CPT1A;CPT1A	HDL:LDL:TG
cg09737197	11	68607675	-0.537753	0.260867	0.0389287	LDL	CPT1A;CPT1A	TC:TG
cg17058475	11	68607737	-0.620856	0.330081	0.0595451	LDL	CPT1A;CPT1A	LDL:TG
cg01082498	11	68608225	-0.031718	0.541168	0.953185	LDL	CPT1A;CPT1A	TG
cg02855207	11	73087016	0.106373	0.267951	0.690874	LDL	RELT;RELT	HDL
cg01901332	11	75031054	-0.315931	0.206875	0.126071	LDL	ARRB1;ARRB1	TG
cg15705971	11	92110262	0.318561	0.244593	0.192011	LDL	FAT3	LDL:TC
cg22878054	11	99397252	0.477831	0.219224	0.0290072	LDL	CNTN5;CNTN5	TC
cg02008402	11	100683448	0.954144	0.325677	0.0033381	LDL	FLJ32810	HDL
cg09777883	11	112093696	-0.178333	0.233297	0.443846	LDL		HDL:TG
cg07631435	11	114043903	0.832163	0.226979	0.000240132	LDL	ZBTB16;ZBTB16	HDL
cg12556569	11	116664039	0.132747	0.12177	0.274824	LDL	APOA5;APOA5	TG
cg05008975	11	118022317	0.556103	0.377659	0.140204	LDL	SCN4B;SCN4B	HDL
cg17260706	11	118782879	0.0494914	0.278769	0.858846	LDL	BCL9L	HDL:TG
cg22964469	11	121337508	0.0868207	0.321752	0.786927	LDL	SORL1	TG
cg26559804	11	128391271	0.290433	0.281545	0.301445	LDL	ETS1;ETS1;ETS1	TG
cg26503877	11	128391429	-0.0399825	0.390966	0.918409	LDL	ETS1;ETS1;ETS1	TG
cg11588197	11	128391494	-0.0440218	0.197493	0.823316	LDL	ETS1;ETS1;ETS1	TG
cg03295554	11	128395450	0.171187	0.142161	0.227722	LDL	ETS1	TG
cg24065451	11	128419512	0.675732	0.176432	0.000124773	LDL	ETS1	HDL
cg09012125	11	128779608	0.143413	0.224777	0.522743	LDL	KCNJ5	HDL
cg18282388	11	129716470	-0.370916	0.232148	0.109489	LDL	TMEM45B	HDL
cg04181189	11	129817418	-0.159722	0.366172	0.662155	LDL	PRDM10;PRDM10;PRDM10;PRDM10;PRDM10;PRDM10	HDL
cg01575601	11	130398900	0.476405	0.216544	0.027537	LDL		TC
cg12051710	12	2989070	0.245778	0.361768	0.496156	LDL	C12orf32;C12orf32;C12orf32	TG
cg10601624	12	6404377	0.215266	0.296862	0.467602	LDL		TG
cg00252813	12	6642229	1.05235	0.320029	0.00098796	LDL	GAPDH	HDL:TC
cg02519286	12	6642354	0.693968	0.329602	0.0349369	LDL	GAPDH	HDL
cg22488164	12	14716910	-0.699957	0.263356	0.0077587	LDL	PLBD1	HDL
cg25720264	12	19389751	0.172574	0.229563	0.451425	LDL	PLEKHA5;PLEKHA5	TG
cg06898549	12	41083590	0.155387	0.171742	0.364763	LDL		HDL
cg17713673	12	46466053	0.29465	0.255219	0.247484	LDL		TG
cg06547285	12	47630263	0.319666	0.2377	0.177935	LDL	FAM113B	HDL:TG
cg09039672	12	52367989	-0.0161725	0.318019	0.959375	LDL	ACVR1B;ACVR1B;ACVR1B	HDL
cg07022048	12	52638592	0.0430028	0.272547	0.874413	LDL	KRT7	TG
cg03691549	12	53443911	0.568038	0.261442	0.0295217	LDL	TENC1;TENC1;TENC1;TENC1	TG
cg06559575	12	53490352	0.109723	0.270153	0.684119	LDL	IGFBP6	HDL:TG
cg01856529	12	54653091	0.417656	0.264697	0.113975	LDL	CBX5;CBX5;CBX5;CBX5	HDL
cg06844864	12	57850192	1.69399	0.518576	0.001067	LDL	INHBE	TC
cg03308494	12	58013267	-0.090781	0.259431	0.725948	LDL	SLC26A10	LDL:TC
cg12949547	12	58718950	0.454817	0.290257	0.116499	LDL		TG
cg13442969	12	68044208	0.661283	0.224585	0.00318268	LDL	DYRK2;DYRK2	TG
cg26873338	12	69637167	-0.0909515	0.243253	0.708006	LDL	CPSF6	HDL
cg03411579	12	76552736	0.270554	0.197972	0.171006	LDL		HDL
cg18774692	12	89033280	0.146614	0.325486	0.651829	LDL		HDL
cg16063162	12	89721406	0.340822	0.16504	0.0385808	LDL		HDL
cg20722088	12	89742886	0.934624	0.252539	0.000209505	LDL	DUSP6;DUSP6	HDL
cg13691961	12	89743281	0.541054	0.13881	9.44215e-05	LDL	DUSP6;DUSP6	HDL
cg05845030	12	91573247	0.605791	0.228415	0.00789065	LDL	DCN;DCN;DCN;DCN;DCN;DCN;DCN	HDL
cg16618104	12	104853100	0.0676005	0.273791	0.804651	LDL	CHST11	HDL:TG
cg06647068	12	104853274	0.483119	0.20027	0.015671	LDL	CHST11	HDL:TG
cg04010915	12	110547053	0.480514	0.435002	0.2685	LDL		TG
cg12142865	12	112211993	0.304688	0.550646	0.579386	LDL		HDL
cg13708645	12	121974305	0.287904	0.170593	0.0909192	LDL	KDM2B;KDM2B	HDL
cg01973483	12	123591123	-0.52681	0.296384	0.0749927	LDL	PITPNM2	TC
cg19515108	12	123599873	-0.474796	0.334868	0.155523	LDL		HDL
cg11639950	12	125003407	0.00555125	0.292363	0.984823	LDL	NCOR2;NCOR2	TG
cg08261450	12	130384734	0.838827	0.212906	7.92489e-05	LDL	TMEM132D	LDL
cg21042285	13	23954979	-0.187609	0.397093	0.636024	LDL	SACS	HDL
cg18520125	13	28903926	-0.255621	0.247848	0.301542	LDL	FLT1	HDL
cg12286415	13	30948122	0.302549	0.318785	0.341755	LDL	LOC100188949	HDL
cg24690437	13	31480273	0.687401	0.189452	0.000278416	LDL	C13orf33	LDL
cg11126134	13	31480304	0.307663	0.113058	0.0064117	LDL	C13orf33	LDL
cg22593432	13	32575905	0.109413	0.254358	0.666545	LDL		TG
cg19750657	13	38935967	-0.013849	0.182846	0.939524	LDL	UFM1	HDL:TG
cg02210115	13	49990767	0.0457913	0.224011	0.837752	LDL	CAB39L	TG
cg05091135	13	51103373	0.207853	0.23636	0.378369	LDL		HDL
cg10474597	13	51917676	0.368368	0.190505	0.05275	LDL	SERPINE3	HDL
cg16969872	13	79968324	0.13473	0.202854	0.505849	LDL	RBM26	TG
cg16505704	13	80378331	0.565172	0.251581	0.0244276	LDL		HDL
cg02767093	13	99130655	0.947244	0.325677	0.00357364	LDL	STK24;STK24	HDL
cg13221899	13	103426862	-0.279444	0.141969	0.0486421	LDL	C13orf27	HDL
cg26918935	13	108920801	-0.24206	0.328166	0.459981	LDL	TNFSF13B;TNFSF13B	HDL
cg25924746	13	110432935	0.630655	0.239519	0.00835127	LDL	IRS2	HDL
cg14205864	13	113841719	0.157893	0.315913	0.61661	LDL	PCID2;PCID2;PCID2	HDL
cg19881557	14	20967426	-0.187825	0.232722	0.418827	LDL		HDL
cg03508235	14	23445994	0.103821	0.317349	0.743126	LDL	JUB;JUB;JUB	TG
cg02246876	14	23586582	0.401616	0.303468	0.18494	LDL	CEBPE	HDL
cg01242348	14	23586886	-0.186263	0.39738	0.63869	LDL	CEBPE	HDL
cg13526915	14	24164078	0.131763	0.61469	0.829979	LDL		TG
cg03523676	14	24540235	-0.0804528	0.260867	0.757373	LDL	CPNE6	HDL
cg14836555	14	24743391	0.777052	0.249571	0.00181527	LDL		HDL
cg20448706	14	32941841	0.500389	0.225255	0.0260646	LDL	AKAP6	LDL:TC
cg18615457	14	45719962	-0.19236	0.408102	0.636813	LDL	C14orf106	HDL
cg08189198	14	51290136	0.138733	0.133641	0.298391	LDL	NIN;NIN;NIN;NIN;NIN	HDL
cg22805381	14	51760188	0.246162	0.215012	0.251447	LDL		TG
cg00862597	14	61750802	0.421342	0.26776	0.11496	LDL		TG
cg02464912	14	64319543	4.36695	1.30127	0.000774728	LDL	SYNE2;SYNE2	HDL
cg04718050	14	69281297	0.206626	0.340037	0.542721	LDL		TG
cg10919522	14	74227441	0.925972	0.217597	2.01919e-05	LDL	C14orf43;C14orf43	HDL:TG
cg00716257	14	75897417	-0.0247217	0.252252	0.921798	LDL	JDP2;JDP2;JDP2;JDP2	TG
cg06780861	14	83683592	0.756573	0.689647	0.271799	LDL		TC
cg19998073	14	89078443	0.845781	0.276184	0.00215757	LDL	ZC3H14;ZC3H14;ZC3H14;ZC3H14;ZC3H14;ZC3H14	TG
cg00871207	14	89080250	0.430884	0.350472	0.218116	LDL		TG
cg15821562	14	90083275	0.131805	0.241721	0.584917	LDL	FOXN3	HDL
cg02946885	14	90378680	-0.406622	0.201897	0.0436472	LDL	C14orf143	TG
cg17002328	14	91751773	0.0871707	0.294373	0.766746	LDL	CCDC88C	TG
cg21113318	14	92983645	0.138994	0.268717	0.604359	LDL	RIN3	HDL
cg16324306	14	93786330	0.0645326	0.251964	0.797518	LDL	BTBD7;BTBD7	HDL
cg20981184	14	95979816	0.678682	0.233393	0.00358095	LDL		HDL:TG
cg18125510	14	100841768	1.21781	0.239232	3.41024e-07	LDL	WARS;WDR25;WARS;WARS;WDR25;WARS;WARS;WARS	TG
cg10092517	14	104682880	-0.282053	0.23569	0.23062	LDL		TC
cg27394566	14	105391635	0.43177	0.184857	0.0192984	LDL	PLD4	HDL
cg22908922	14	105855008	-0.182101	0.354971	0.607335	LDL	PACS2;PACS2	HDL
cg07814318	15	31624584	0.23369	0.207641	0.259577	LDL	KLF13	HDL
cg03690187	15	41233838	2.72306	1.2378	0.0275457	LDL		HDL
cg18696027	15	45002597	0.749402	0.336112	0.0255192	LDL	B2M	TG
cg24507955	15	49339070	0.193977	0.185527	0.294941	LDL	SECISBP2L	TG
cg25790365	15	50549957	0.0826625	0.315721	0.793111	LDL	HDC	HDL
cg27563121	15	52405647	-0.712143	0.297437	0.016468	LDL	BCL2L10	TG
cg06192883	15	52554171	-0.023741	0.22066	0.914176	LDL	MYO5C	HDL:TG
cg24590708	15	52554357	0.231807	0.160541	0.148067	LDL	MYO5C	HDL:TG
cg24687805	15	55513621	0.717705	0.385222	0.062	LDL	RAB27A;RAB27A;RAB27A;RAB27A	TG
cg03036214	15	63640658	-0.0835795	0.212236	0.693228	LDL	CA12;CA12	HDL
cg07815238	15	64341005	0.347363	0.311318	0.263695	LDL		TG
cg21898299	15	68924220	-0.591524	0.342239	0.0833874	LDL	CORO2B	HDL
ch.15.67797584R	15	70010530	0.374467	0.486314	0.440509	LDL		HDL
cg10381071	15	70391035	-0.224304	0.305861	0.462577	LDL	TLE3;TLE3;TLE3	TG
cg14597545	15	73074210	0.0888045	0.250528	0.722529	LDL	ADPGK;ADPGK;ADPGK	TG
cg07728579	15	83475013	1.10346	0.268526	3.84839e-05	LDL	FSD2	HDL
cg19380303	15	90172193	-0.646273	0.326826	0.0476121	LDL	KIF7	HDL
cg20507228	15	91460071	0.165659	0.165902	0.317189	LDL	MAN2A2	TG
cg14473904	15	93465087	0.184396	0.394604	0.639714	LDL	CHD2;CHD2	HDL
cg24002003	15	101668143	0.866719	0.263835	0.000999307	LDL		HDL
cg09481056	16	2339260	-1.68544	0.284896	3.10169e-09	LDL	ABCA3	LDL
cg05958351	16	2804731	0.70346	0.325773	0.0305362	LDL	SRRM2	HDL
cg09581649	16	4572735	0.815745	0.31687	0.00991423	LDL	C16orf5	HDL
cg03819286	16	4673974	-0.0756024	0.283843	0.789617	LDL	MGRN1;MGRN1;MGRN1;MGRN1	HDL
cg03497652	16	4751569	-0.202397	0.183804	0.270008	LDL	ANKS3	TG
cg01210113	16	11352835	0.819127	0.554666	0.139052	LDL		HDL
cg04113258	16	17527041	0.323004	0.339271	0.34024	LDL	XYLT1	TG
cg03187795	16	23535137	0.138755	0.243923	0.568795	LDL	EARS2;EARS2	HDL
cg26874872	16	26156362	0.560251	0.212427	0.00824406	LDL		LDL:TC
cg02097429	16	27210995	0.200018	0.188303	0.287311	LDL		TG
cg14237301	16	28506477	-0.0893521	0.25206	0.72252	LDL	APOB48R	HDL
cg26663590	16	28959310	-0.133218	0.233393	0.56748	LDL		TG
cg16462073	16	28995843	0.256769	0.25723	0.317346	LDL	SPNS1;LAT;LAT;LAT;SPNS1;SPNS1;LAT;SPNS1;SPNS1	TG
cg00607627	16	28995994	0.211194	0.298298	0.478191	LDL	LAT;LAT;LAT;LAT	HDL:TG
cg01298987	16	30005856	0.521669	0.366746	0.154194	LDL	HIRIP3	TG
cg06038367	16	30198370	0.0249734	0.259144	0.923094	LDL	CORO1A	HDL
cg01304182	16	30409908	0.262265	0.30567	0.390076	LDL	ZNF48	TG
cg04716530	16	30485684	-0.168225	0.325869	0.605073	LDL	ITGAL;ITGAL	HDL
cg06235438	16	30485966	0.262587	0.302032	0.383809	LDL	ITGAL;ITGAL	HDL
cg07175797	16	50317656	0.643407	0.308446	0.0366584	LDL		HDL
cg02879453	16	50321818	-0.228757	0.208598	0.271977	LDL	ADCY7	HDL
cg06897661	16	50322074	-0.304396	0.419207	0.467001	LDL		HDL
cg23580000	16	50322156	-0.370052	0.226883	0.102295	LDL	ADCY7	HDL
cg06207201	16	50701535	0.463082	0.254166	0.0679861	LDL	SNX20;SNX20	TG
cg01243823	16	50732212	0.133643	0.145033	0.355979	LDL	NOD2	HDL:TG
cg01955153	16	50769852	0.990559	0.355354	0.00523319	LDL		TC
cg03478448	16	56945735	-0.248142	0.372969	0.50512	LDL	SLC12A3;SLC12A3;SLC12A3	HDL
cg08159663	16	57022486	2.58979	0.437396	3.00889e-09	LDL		HDL:LDL
cg07839457	16	57023022	0.836336	0.094008	5.02484e-19	LDL	NLRC5	HDL:LDL:TC
cg16411857	16	57023191	1.18689	0.159201	8.13438e-14	LDL	NLRC5	LDL
cg09018739	16	57180107	-0.406029	0.255985	0.112092	LDL	CPNE2	HDL
cg07512993	16	66582592	0.209051	0.237605	0.378133	LDL	TK2	HDL
cg10922280	16	68034227	-0.477377	0.290927	0.100239	LDL	DPEP2	TG
cg26899718	16	68404797	0.207725	0.323667	0.520295	LDL	SMPD3	HDL
cg10508349	16	68942231	0.660646	0.780113	0.396262	LDL	TMCO7	LDL
cg00259097	16	70770604	-0.0557467	0.35028	0.873339	LDL	VAC14	HDL
cg07434438	16	72961899	-0.370564	0.241913	0.124922	LDL	ZFHX3;ZFHX3	TG
cg08761535	16	75079000	0.0145904	0.376319	0.969017	LDL	ZNRF1	TG
cg03147430	16	81929395	-5.60978	2.79401	0.0443008	LDL	PLCG2	LDL:TG
cg03014634	16	85205030	0.510175	0.300692	0.0892086	LDL		HDL:TG
cg27288091	16	85837390	0.280216	0.408581	0.492077	LDL	COX4I1	TG
cg02371935	16	87521363	0.0451615	0.244593	0.853261	LDL	ZCCHC14	TG
cg09213175	16	87802541	0.00515636	0.310648	0.986732	LDL		TG
cg02203067	16	87866800	0.038533	0.247561	0.876095	LDL	SLC7A5	TG
cg07021906	16	87866833	-0.0327462	0.231957	0.887543	LDL	SLC7A5	TG
cg03699074	16	88849875	0.668182	0.254166	0.00845256	LDL	FAM38A	HDL
cg12417689	17	259426	0.314613	0.258761	0.22325	LDL	C17orf97	TG
cg04970064	17	266066	0.68281	0.264409	0.00968624	LDL		TG
cg15380836	17	1553341	0.485654	0.450989	0.280714	LDL	RILP;RILP	HDL:TC
cg23630423	17	1903022	0.766216	0.219129	0.000460645	LDL	RTN4RL1	TG
cg09664445	17	2612406	0.762111	0.276376	0.00574036	LDL	KIAA0664	HDL
cg20871826	17	3790402	0.430472	0.310743	0.165235	LDL	CAMKK1;CAMKK1;CAMKK1	HDL:TG
cg04464719	17	3824422	1.02944	0.591236	0.0811322	LDL		HDL
cg10183965	17	3824497	0.149982	0.262973	0.567788	LDL		HDL
cg01798813	17	3906674	0.758262	0.493207	0.123547	LDL		HDL
cg02329670	17	6921400	0.196539	0.282215	0.485419	LDL	MIR497;MIR195	TG
cg19217955	17	7123994	0.690249	1.01868	0.497289	LDL	DLG4;ACADVL;ACADVL	TG
cg03639223	17	7369125	-0.0880423	0.293033	0.763441	LDL	ZBTB4;ZBTB4	TG
cg10001987	17	7381769	0.0254522	0.140055	0.855547	LDL	ZBTB4;ZBTB4	LDL:TC
cg14633721	17	8869864	0.439807	0.299638	0.141476	LDL	PIK3R5	HDL
cg04267691	17	9862752	0.341429	0.245646	0.163828	LDL	GAS7;GAS7;GAS7;GAS7;GAS7	HDL
cg26999423	17	10017891	-0.0626028	0.203907	0.758432	LDL	GAS7	TG
cg13876325	17	16190098	0.537565	0.284896	0.0587413	LDL	PIGL	HDL
cg15710143	17	16415635	-0.133018	1.3254	0.919923	LDL		TG
cg20525527	17	17056629	-1.09327	0.9172	0.232473	LDL	MPRIP;MPRIP	LDL
cg11851174	17	17712609	0.672996	0.27628	0.014683	LDL	RAI1	TG
cg15996882	17	17715815	0.167306	0.312849	0.592164	LDL	SREBF1;SREBF1	TG
cg15863539	17	17716950	1.3204	0.862921	0.125329	LDL		TG
cg20544516	17	17717183	0.080513	0.309116	0.79416	LDL	MIR33B;SREBF1;SREBF1	HDL:TG
cg10415767	17	17726759	-0.420186	0.380244	0.268321	LDL	SREBF1;SREBF1	TG
cg08129017	17	17728660	0.131408	0.210896	0.532519	LDL	SREBF1;SREBF1	TG
cg11024682	17	17730094	0.637988	0.238466	0.00736272	LDL	SREBF1;SREBF1	HDL:TG
cg03963689	17	17739407	0.783358	0.233871	0.000792842	LDL	SREBF1;SREBF1	TG
cg14442061	17	17740468	0.27485	0.95511	0.773144	LDL		TG
cg16611584	17	19809078	0.271663	0.117462	0.0205178	LDL	AKAP10	HDL:TG
cg25649826	17	20938740	0.0664011	0.294565	0.821348	LDL	USP22	HDL
cg05784862	17	25799018	0.555829	0.241242	0.0209999	LDL	KSR1	TG
cg24240870	17	28803927	-0.261899	0.189452	0.166121	LDL	GOSR1;GOSR1;GOSR1	TG
cg10186605	17	29667326	0.150643	0.174614	0.387475	LDL	NF1;NF1	TG
cg00870514	17	29717946	0.0345414	0.167051	0.835909	LDL	RAB11FIP4	HDL
cg08332908	17	38465326	0.349609	0.282024	0.21432	LDL	RARA	HDL
cg13274938	17	38493822	0.251142	0.331325	0.447676	LDL	RARA;RARA;RARA	HDL:TG
cg05484949	17	38708465	-0.160399	0.492824	0.744405	LDL		HDL
cg07248223	17	38717275	0.524627	0.187729	0.00511975	LDL	CCR7	TG
cg17928869	17	39822542	-0.536108	0.577737	0.352612	LDL		TG
cg11669285	17	40558061	-0.499527	0.204386	0.014356	LDL	PTRF	HDL
cg08857797	17	40927699	0.251136	0.237509	0.289512	LDL	VPS25	TG
cg03078551	17	41656298	-0.910426	0.423419	0.0312505	LDL		HDL:TG
cg18219562	17	41773643	0.688959	0.309403	0.0257102	LDL		TG
cg12866859	17	43224332	0.655665	0.364831	0.0718193	LDL	HEXIM1	HDL
cg15804598	17	43224418	0.949656	0.340228	0.00517352	LDL	HEXIM1	HDL
cg26677103	17	45784088	-0.269219	2.99581	0.928274	LDL	TBKBP1	HDL
cg15020801	17	46022809	-0.455849	0.262782	0.0822675	LDL	PNPO	TG
cg01130991	17	46510392	0.155951	0.242008	0.518595	LDL		HDL
cg02650017	17	47301614	1.61643	0.683712	0.017872	LDL	PHOSPHO1;PHOSPHO1	HDL:TG
cg18824549	17	47807591	-0.549474	0.230521	0.0169535	LDL	FAM117A	TG
cg12212103	17	48231729	0.403971	0.315147	0.199123	LDL		HDL
cg02529547	17	48259089	-0.0617553	0.321274	0.847313	LDL		HDL
cg09199486	17	48259448	-0.0150943	0.346834	0.96523	LDL		HDL
cg05778424	17	55169508	0.702861	0.274174	0.0102298	LDL	AKAP1	HDL:TG
cg21139312	17	55663225	0.0917564	0.702762	0.895939	LDL		HDL:TG
cg02438611	17	55828107	0.487404	0.250528	0.0513134	LDL		HDL
cg00968616	17	55942898	-0.189694	0.253688	0.453842	LDL	CUEDC1	HDL:TG
cg24174557	17	57903544	0.433697	0.174326	0.0126983	LDL	TMEM49	HDL:TG
cg16936953	17	57915665	0.99378	0.141491	1.98248e-12	LDL	TMEM49	LDL
cg12054453	17	57915717	0.888246	0.130577	9.48289e-12	LDL	TMEM49	LDL
cg01409343	17	57915740	1.2791	0.197015	7.84355e-11	LDL	TMEM49	LDL
cg26846781	17	61620942	0.494783	0.325294	0.127597	LDL	KCNH6;KCNH6	HDL
cg09121543	17	61774794	0.215154	0.375458	0.565947	LDL		HDL
cg08352115	17	66356057	0.0158426	0.263356	0.951946	LDL	ARSG	HDL:TG
cg18772573	17	71257980	0.123995	0.462573	0.788301	LDL		HDL
cg14020176	17	72764985	0.216607	0.299638	0.46898	LDL	SLC9A3R1	TG
cg22312249	17	72779428	-0.060956	0.330081	0.853242	LDL	TMEM104	HDL:TG
cg21486834	17	74477542	-0.1355	0.366937	0.711454	LDL	RHBDF2;RHBDF2	HDL
cg16293484	17	75471401	0.350872	0.331517	0.289052	LDL	SEPT9;SEPT9;SEPT9;SEPT9;SEPT9;SEPT9;SEPT9;SEPT9	HDL
cg05264101	17	75880308	0.19529	0.29198	0.502858	LDL	FLJ45079	HDL
cg09029192	17	76015204	0.00130721	0.299638	0.996511	LDL	TNRC6C;TNRC6C	TG
cg18181703	17	76354621	0.84448	0.179879	2.56646e-06	LDL	SOCS3	HDL
cg10508317	17	76355146	1.23667	0.388764	0.00144012	LDL	SOCS3	HDL
cg10517290	17	76377967	-1.08586	0.573621	0.057928	LDL	PGS1	TG
cg22386583	17	78753756	-0.104307	0.22717	0.645557	LDL	RPTOR;RPTOR	TG
cg06710464	17	79047695	-0.550039	0.282981	0.0515269	LDL	BAIAP2;BAIAP2;BAIAP2;BAIAP2	HDL
cg02447879	17	79393682	0.192362	0.215012	0.370149	LDL	BAHCC1	TG
cg12194745	17	79423649	0.558066	0.2377	0.0186825	LDL	BAHCC1	HDL
cg09996840	17	79680718	0.41018	0.234637	0.0799201	LDL	SLC25A10	HDL
cg17054691	17	79813439	0.471641	0.394891	0.231536	LDL	P4HB	HDL:TG
cg19420720	17	79816504	0.155805	0.300883	0.603958	LDL	P4HB	HDL:TG
cg11969813	17	79816559	0.320786	0.214533	0.134175	LDL	P4HB	HDL:TG
cg19202384	17	79894511	0.388836	0.262686	0.138134	LDL	PYCR1;PYCR1	TG
cg02741985	17	80059408	0.518753	0.320699	0.105157	LDL	CCDC57	TG
cg01944226	17	80188056	0.945314	0.321082	0.0031859	LDL	SLC16A3;SLC16A3	HDL
cg19016694	17	80821826	0.0150702	0.244019	0.950668	LDL	TBCD	TG
cg03474702	18	12030535	-0.820016	0.430407	0.0563295	LDL	IMPA2	TG
cg07573872	19	1126342	0.891201	0.210226	2.17094e-05	LDL	SBNO2;SBNO2	HDL
cg18608055	19	1130866	1.31263	0.220469	2.46089e-09	LDL	SBNO2;SBNO2	HDL
cg12170787	19	1130965	2.65286	0.964013	0.00584011	LDL	SBNO2;SBNO2	HDL
cg24843003	19	1409547	0.659927	0.272068	0.0151087	LDL	DAZAP1;DAZAP1	HDL
cg00994936	19	1423902	-0.104628	0.301936	0.728505	LDL	DAZAP1;DAZAP1	HDL
cg15018704	19	1908132	0.246637	0.253879	0.330481	LDL	ADAT3;SCAMP4	HDL
cg22023664	19	2619608	-0.353223	0.320221	0.269181	LDL	GNG7	TC
cg22623033	19	3653592	0.40572	0.271398	0.134264	LDL	PIP5K1C	TG
cg04524040	19	4153364	0.902697	0.545668	0.0974908	LDL	CREB3L3	TG
cg17714703	19	4912221	0.414814	0.181985	0.0224124	LDL	UHRF1;UHRF1	HDL
cg22548088	19	6271786	-0.197268	0.703241	0.778717	LDL	MLLT1	HDL
cg16466652	19	6271960	0.338826	0.31486	0.281049	LDL	MLLT1	TC
cg10819350	19	10655686	0.215256	0.230712	0.349988	LDL	ATG4D	HDL
cg08315613	19	11074303	0.235289	0.305191	0.439946	LDL	SMARCA4;SMARCA4;SMARCA4	HDL
cg22898082	19	11074428	0.302973	0.288725	0.293188	LDL	SMARCA4;SMARCA4;SMARCA4	HDL
cg17992670	19	11216306	1.00815	0.495026	0.0413441	LDL	LDLR	HDL
cg26313301	19	11219615	1.07097	0.663225	0.105755	LDL	LDLR	HDL
cg01751802	19	11309639	-0.119245	0.61086	0.84497	LDL	KANK2	HDL
cg18763911	19	15561037	-0.0171376	0.260963	0.947553	LDL	WIZ	TG
cg26968812	19	16186873	0.0739999	0.421696	0.860462	LDL	TPM4;TPM4	TG
cg02307597	19	17402942	0.0742718	0.335921	0.824717	LDL	ABHD8	HDL
cg23931381	19	18119847	-0.331806	0.332283	0.317176	LDL	ARRDC2;ARRDC2	TG
cg05886321	19	39369335	0.689558	0.263452	0.00874435	LDL	SIRT2;SIRT2;RINL	HDL
cg27540367	19	41848134	-1.09887	0.343196	0.00133953	LDL	TGFB1	TG
cg26836479	19	42706353	0.655286	0.467551	0.160338	LDL	DEDD2	HDL:TG
cg16655795	19	42897238	-0.0300155	0.312084	0.923251	LDL		HDL
cg26470501	19	45252955	1.532	0.232244	3.89956e-11	LDL	BCL3	HDL
cg23184690	19	45429771	-0.737271	0.350759	0.0352447	LDL	APOC1P1;APOC1P1;APOC1P1	TG
cg22304262	19	47287778	0.687582	0.233393	0.00316651	LDL	SLC1A5;SLC1A5;SLC1A5	TG
cg02711608	19	47287964	0.824734	0.959418	0.389184	LDL	SLC1A5;SLC1A5;SLC1A5;SLC1A5	TG
cg25607249	19	47288039	0.65361	0.348749	0.0604662	LDL	SLC1A5;SLC1A5;SLC1A5;SLC1A5	TG
cg21766592	19	47288066	0.506021	0.321752	0.115163	LDL	SLC1A5;SLC1A5;SLC1A5;SLC1A5	TG
cg07626482	19	47289503	1.40128	0.273025	2.72944e-07	LDL	SLC1A5;SLC1A5;SLC1A5	TG
cg03359362	19	47289611	1.27011	0.726408	0.0798615	LDL	SLC1A5;SLC1A5;SLC1A5	TG
cg00565090	19	48258258	0.528196	0.305861	0.0836512	LDL	SNORD23;GLTSCR2	TG
cg27573549	19	56189952	0.692024	0.505556	0.170316	LDL	EPN1;EPN1;EPN1	HDL
cg25667998	19	56705433	0.0158768	0.383786	0.966943	LDL	ZSCAN5B	HDL
cg03218374	20	896981	0.383908	0.227266	0.0906169	LDL	ANGPT4	HDL:TG
cg11614585	20	897050	0.690941	0.289778	0.0169185	LDL	ANGPT4	TG
cg18952506	20	19916087	1.09909	0.371915	0.00307346	LDL	RIN2	HDL
cg04306926	20	30126382	-0.314208	0.249188	0.206557	LDL	HM13;HM13;HM13;HM13	HDL
cg09273716	20	35494835	0.36495	0.221235	0.0984444	LDL		HDL
cg00732815	20	44636981	1.02732	0.426865	0.0159176	LDL	MMP9	HDL
cg24259291	20	47874072	0.435166	0.32204	0.175862	LDL	ZNFX1	TG
cg10589813	20	48809978	1.03784	0.242583	1.82205e-05	LDL		TG
cg11096441	20	49548515	0.805972	0.563761	0.152118	LDL	ADNP;ADNP	TG
cg15636859	20	55982844	-0.945297	0.29332	0.00124538	LDL	RBM38;RBM38	HDL
cg18858517	20	57979326	-0.173236	0.238945	0.467688	LDL		LDL
cg09092525	20	58570133	0.197657	0.18792	0.292055	LDL	CDH26;CDH26	TG
cg25957332	20	61562955	0.281304	0.288917	0.329399	LDL	DIDO1;DIDO1;DIDO1	HDL
cg26221801	20	62183966	0.15889	0.182464	0.383043	LDL	C20orf195	HDL
cg04379041	20	62364801	-0.0108645	0.271494	0.968027	LDL	ZGPAT;ZGPAT;ZGPAT	TG
cg06226150	20	62369956	0.198931	0.278386	0.474106	LDL	SLC2A4RG;LIME1	TG
cg22104103	21	17565450	0.378839	0.231861	0.10169	LDL	C21orf34;C21orf34	TG
cg14394939	21	18983396	1.10137	0.434715	0.0111522	LDL		TG
cg08309687	21	35320596	-0.271763	0.16954	0.108341	LDL		HDL:TG
cg27037013	21	35320667	-0.204716	0.152213	0.177902	LDL		TG
cg21291385	21	35448215	0.00497146	0.255985	0.984476	LDL	MRPS6;SLC5A3	TG
cg21301258	21	35898717	0.128601	0.239807	0.591134	LDL	RCAN1;RCAN1;RCAN1	HDL
cg27471246	21	39776434	-0.345019	0.246603	0.161069	LDL	ERG;ERG;ERG;ERG	TG
cg20214535	21	43619310	-0.0143365	0.30251	0.962139	LDL	ABCG1;ABCG1	TG
cg02316713	21	43619559	0.25413	0.177677	0.15193	LDL	ABCG1;ABCG1	TG
cg10192877	21	43641690	-0.31498	0.474061	0.505687	LDL	ABCG1;ABCG1;ABCG1;ABCG1;ABCG1;ABCG1	HDL:TG
cg27243685	21	43642366	-0.455341	0.33458	0.172799	LDL	ABCG1;ABCG1;ABCG1;ABCG1;ABCG1;ABCG1	HDL:TG
cg01881899	21	43652704	-0.92179	0.403507	0.0221162	LDL	ABCG1;ABCG1;ABCG1;ABCG1;ABCG1;ABCG1	HDL:TG
cg01176028	21	43653234	-0.967748	0.283556	0.00062907	LDL	ABCG1;ABCG1;ABCG1;ABCG1;ABCG1;ABCG1	TG
cg02370100	21	43655256	-0.0253601	0.298585	0.9322	LDL	ABCG1;ABCG1;ABCG1;ABCG1;ABCG1;ABCG1	HDL:TG
cg07397296	21	43655316	-0.236832	0.384361	0.537085	LDL		TG
cg00222799	21	43655464	0.221214	0.215969	0.304871	LDL	ABCG1;ABCG1;ABCG1;ABCG1;ABCG1;ABCG1	HDL:TG
cg06500161	21	43656587	-0.505261	0.252634	0.0451345	LDL	ABCG1;ABCG1;ABCG1;ABCG1;ABCG1;ABCG1	HDL:TG
cg00177237	21	43658316	-0.569507	0.256751	0.0262877	LDL	ABCG1;ABCG1;ABCG1;ABCG1;ABCG1;ABCG1	TG
cg03738656	21	45581008	0.393511	0.255602	0.123027	LDL		HDL
cg08309251	21	46348306	0.410285	0.227744	0.0711358	LDL	ITGB2	TG
cg22635096	21	46550644	1.02248	0.251007	4.49369e-05	LDL	ADARB1;ADARB1;ADARB1;ADARB1;ADARB1;ADARB1;ADARB1	TG
cg26354221	22	24822802	0.171206	0.481528	0.72172	LDL	ADORA2A	HDL
cg25739715	22	30663881	1.63162	0.637091	0.0103041	LDL	OSM	HDL
cg15193228	22	30855332	0.61964	0.214246	0.00376565	LDL	SEC14L3	TG
cg08548559	22	31686097	0.190602	0.176241	0.278657	LDL	PIK3IP1;PIK3IP1	TG
cg01403010	22	38609534	0.822253	0.329507	0.0124301	LDL	MAFF;MAFF;MAFF;MAFF	TG
cg20496314	22	39759864	0.22115	0.275993	0.422166	LDL		HDL:TG
cg17194270	22	39759992	0.152505	0.107027	0.153475	LDL	SYNGR1;SYNGR1;SYNGR1	HDL:TG
cg06397161	22	39760059	0.110063	0.226979	0.627152	LDL		HDL
cg22650271	22	39760165	0.175007	0.24488	0.474057	LDL	SYNGR1;SYNGR1;SYNGR1	HDL
cg09978077	22	42229983	4.02586	0.520873	9.76116e-15	LDL	SREBF2	HDL:LDL:TC
cg16000331	22	42230138	2.31066	0.290544	1.63178e-15	LDL	SREBF2	HDL:LDL:TC
cg00723041	22	42304331	1.14585	0.324433	0.000403304	LDL		HDL
cg03373887	22	44389424	0.177383	0.279343	0.524717	LDL	SAMM50	TG
cg04934530	22	47080171	0.0605608	0.169061	0.719718	LDL		HDL
cg09349128	22	50327986	1.2422	1.00451	0.215438	LDL		HDL:LDL
cg09182678	22	50328711	0.343937	0.443331	0.437077	LDL		HDL:TG
cg05617650	22	50892951	0.0327209	0.431269	0.939416	LDL	SBF1	TG
cg25551219	22	50909865	0.206238	0.270249	0.444597	LDL	SBF1	HDL:TG
cg19900558	23	152991641	0.834619	0.478464	0.0805732	LDL		TG
cg00328058	1	901062	0.123996	0.249069	0.619237	TC	PLEKHN1;KLHL17;PLEKHN1	TG
cg01979157	1	2161013	0.190722	0.70185	0.787116	TC		TG
cg05603985	1	2161049	0.451743	0.303202	0.13559	TC	SKI	TG
cg09469355	1	2161886	-0.207471	0.229053	0.362022	TC	SKI	TG
cg08884752	1	2162001	0.175154	0.252717	0.488404	TC	SKI	TG
cg08640824	1	2162506	0.101922	0.28427	0.720977	TC		TG
cg01787285	1	2162682	-0.524296	0.221559	0.0174464	TC	SKI	TG
cg15564619	1	2163437	-0.324507	0.218995	0.13635	TC	SKI	TG
cg17942763	1	2163472	-0.241305	0.285946	0.395654	TC	SKI	TG
cg15132013	1	2163529	-0.0355657	0.192274	0.850696	TC	SKI	TG
cg10397932	1	2166155	-0.715893	0.45002	0.109843	TC	SKI	TG
cg16704920	1	2169407	-0.730486	0.288707	0.0110369	TC	SKI	TG
cg02050917	1	2173571	-0.797537	0.287524	0.00533658	TC	SKI	HDL
cg16395997	1	3562798	-0.426781	0.224221	0.0558037	TC	WDR8	TG
cg00826902	1	3563954	-0.270625	0.283186	0.336272	TC	WDR8	HDL:TG
cg11832534	1	3563998	-0.969458	0.35625	0.00627072	TC	WDR8	HDL
cg24145109	1	5806951	-0.385169	0.388295	0.318287	TC		TG
cg12547807	1	9473751	0.481084	0.253408	0.0571218	TC		HDL:TG
cg25402049	1	14029875	-0.159391	0.33012	0.626181	TC	PRDM2;PRDM2;PRDM2	HDL
cg26227957	1	19547285	-1.40374	0.273523	2.57188e-07	TC	KIAA0090	LDL
cg14519150	1	20985249	0.226742	0.287031	0.429495	TC	DDOST	HDL
cg19273683	1	21656047	-1.46199	0.706189	0.0375254	TC	ECE1	HDL
ch.1.839062R	1	25282539	0.273996	0.811989	0.736885	TC	RUNX3	HDL
cg25130381	1	27440721	-0.245045	0.268888	0.359099	TC	SLC9A1	HDL
cg06754224	1	28585612	-0.508863	0.316907	0.106557	TC	SESN2	TG
cg17903590	1	28623081	0.587693	0.218995	0.00714083	TC		TC
cg17822325	1	31896462	0.052524	0.182808	0.775118	TC	SERINC2	TG
cg11136886	1	33609509	-0.249714	0.331895	0.448691	TC		TG
cg16815882	1	35908609	-0.208698	0.316119	0.505999	TC	KIAA0319L	HDL
cg12728588	1	36025489	-1.03659	0.426948	0.0147321	TC	NCDN;NCDN;NCDN	HDL
cg00039326	1	36615845	0.489213	0.284073	0.0844463	TC	TRAPPC3	TG
cg17971578	1	36852463	0.544332	0.259127	0.0352691	TC	STK40	TG
cg16736826	1	41951512	1.29441	0.283974	4.84783e-06	TC	EDN2	LDL
cg06785060	1	42180981	-0.115186	0.846993	0.889385	TC		LDL
cg24681499	1	42706997	-0.110953	0.33791	0.739813	TC	FOXJ3	TG
cg04682775	1	44495089	0.2571	0.237631	0.278793	TC	SLC6A9	TG
cg12133952	1	44497352	0.364522	0.360391	0.311383	TC	SLC6A9	TG
cg14009440	1	45138784	-0.706361	0.360785	0.0491595	TC	TMEM53	HDL
cg07780762	1	45193615	0.931891	0.389676	0.0165269	TC		TG
cg24332710	1	46016173	-0.14775	0.252619	0.555521	TC	AKR1A1;AKR1A1	TG
cg04542977	1	51982669	0.663683	0.214164	0.00188996	TC	EPS15	HDL
cg10177197	1	55316481	-0.356169	0.422905	0.396596	TC	DHCR24	HDL:TG
cg17475467	1	55316769	-1.74272	0.44933	9.84147e-05	TC	DHCR24	HDL
cg27168858	1	55351659	1.95624	0.215446	8.34476e-20	TC	DHCR24	LDL
cg10073091	1	55352301	4.18732	0.528705	1.94812e-15	TC	DHCR24	HDL:LDL
cg25536676	1	55353327	2.49809	0.318189	3.39713e-15	TC	DHCR24	HDL:LDL
cg17901584	1	55353706	1.15479	0.188922	8.73543e-10	TC	DHCR24	HDL:TC:TG
cg20849150	1	59522993	-0.381871	0.286735	0.180572	TC		TG
cg25001190	1	61668835	0.250774	0.197796	0.204232	TC	NFIA;NFIA;NFIA;NFIA	HDL:TG
cg02426376	1	63793987	0.119097	0.15451	0.4408	TC		TG
cg25738279	1	68027617	0.835968	0.356841	0.0188677	TC		TC
cg15648041	1	86048923	0.114388	0.318091	0.720174	TC	CYR61	TG
cg20146909	1	90289611	0.10201	0.288609	0.724799	TC	LRRC8D;LRRC8D	TG
cg09935388	1	92947588	0.0249135	0.127197	0.846239	TC	GFI1;GFI1;GFI1	TG
cg15512289	1	97026071	-0.139297	0.163877	0.392244	TC		HDL
cg03725309	1	109757585	-0.22791	0.29275	0.433148	TC	SARS	HDL:TG
cg00908766	1	109817496	0.799736	0.0977148	2.21279e-16	TC	CELSR2	LDL
cg20970369	1	111744108	0.364831	0.254492	0.151036	TC	DENND2D	HDL
cg13801402	1	114429965	-0.240365	0.185372	0.19232	TC	BCL2L15	TG
cg24550026	1	114430031	-0.125674	0.192077	0.509791	TC	BCL2L15;BCL2L15	TG
cg23999170	1	115628111	-0.613656	0.220179	0.00512136	TC	TSPAN2	TG
cg09811183	1	115631515	0.135728	0.247492	0.58391	TC	TSPAN2	TG
cg11393173	1	116369577	0.962879	0.260211	0.000206852	TC		LDL
cg17466510	1	116877566	-1.04454	0.273621	0.00012647	TC		HDL
cg16246545	1	120255941	-0.313795	0.173145	0.0685795	TC	PHGDH	TG
cg14476101	1	120255992	-0.34466	0.143959	0.0161718	TC	PHGDH	TG
cg19693031	1	145441552	-1.71716	0.171666	1.01728e-23	TC	TXNIP	TG
cg19266329	1	145456128	-0.192743	0.232011	0.403025	TC		TG
cg24694018	1	145457621	0.169816	0.217221	0.43431	TC	POLR3GL	HDL:TG
cg18660898	1	151030968	-0.806689	0.385535	0.0355344	TC	CDC42SE1;CDC42SE1;MLLT11	TG
cg01003245	1	151428287	-0.291644	0.181231	0.105791	TC	POGZ;POGZ;POGZ	HDL
cg13997435	1	153538406	0.405907	0.270071	0.132192	TC	S100A2	TG
cg07567724	1	153777721	0.807943	0.349348	0.0204459	TC		HDL
cg24678869	1	153919638	-0.0607256	0.34777	0.858852	TC	DENND4B	HDL:TG
cg02097120	1	154492952	0.838534	0.291468	0.00392385	TC	TDRD10;TDRD10	HDL
cg16097041	1	154965544	0.171968	0.292257	0.556653	TC	FLAD1;LENEP;FLAD1	HDL:TG
cg23998749	1	154968781	0.0386229	0.288904	0.895358	TC		HDL
cg12587087	1	155971907	0.104308	0.302413	0.731231	TC		HDL
cg12593793	1	156074135	0.0543688	0.250745	0.829802	TC		HDL:TG
cg15150034	1	156477835	1.12574	0.596149	0.0584593	TC		HDL
cg25217710	1	156609523	0.0355107	0.247097	0.887407	TC		HDL:TG
cg16663980	1	158809049	-0.469271	0.199078	0.0178865	TC	MNDA	HDL
cg27232482	1	159174001	0.0038255	0.47122	0.995591	TC		TG
cg07202479	1	159174162	0.03527	0.313062	0.912069	TC	DARC;DARC	TG
cg00714874	1	161679461	0.426728	0.305174	0.161362	TC	FCRLA	HDL
cg09554443	1	167487762	-0.489862	0.210812	0.019579	TC	CD247;CD247;CD247;CD247	HDL:TG
cg25739016	1	167638918	-0.390473	0.30054	0.191439	TC	RCSD1	HDL
cg13222915	1	184598594	0.316201	0.288411	0.272418	TC		HDL:TG
cg09173378	1	196370245	-0.531347	0.248083	0.0314128	TC	KCNT2	TG
cg26257082	1	198906494	-0.325751	0.317203	0.301556	TC		HDL
cg17329057	1	199825600	-0.306546	0.148889	0.0385839	TC		TG
cg22534374	1	201511610	0.0814283	0.194444	0.676241	TC		HDL:TG
cg00567854	1	203273693	0.169022	0.238124	0.477934	TC	BTG2	HDL
cg23172671	1	203482523	-0.496274	0.192077	0.00945244	TC		HDL
cg12458003	1	204960826	-0.155774	0.284369	0.580747	TC	NFASC;NFASC;NFASC;NFASC	HDL
cg10717869	1	205780912	0.255409	0.307047	0.40537	TC	SLC41A1	HDL
cg25213452	1	206630385	-0.0092104	0.304286	0.97368	TC	SRGAP2;SRGAP2	TG
cg19638572	1	206733139	-0.226457	0.250154	0.362291	TC	RASSF5;RASSF5;RASSF5	HDL
cg05721773	1	207083336	-0.334248	0.568738	0.55362	TC		TG
cg00961792	1	207120407	0.240012	0.35556	0.499847	TC	PIGR	HDL
cg10587082	1	208293478	0.122348	0.185668	0.510146	TC	PLXNA2	LDL
cg09802688	1	209942066	-0.943131	0.262282	0.00030517	TC	TRAF3IP3	TG
cg12417775	1	212463238	-0.00444425	0.204304	0.980495	TC	PPP2R5A	HDL
cg22945457	1	225612608	-0.282866	0.291468	0.328842	TC	LBR;LBR	HDL
cg13359998	1	230241764	0.58886	0.250548	0.0184848	TC	GALNT2	LDL
cg01101459	1	234871477	-0.442626	0.209332	0.0336395	TC		HDL
cg09823288	1	239552128	0.0596101	0.131733	0.651668	TC		HDL:TG
cg19240637	2	7172297	-0.588903	0.242167	0.0145738	TC	RNF144A	TG
cg13257421	2	9987440	-0.272424	0.211699	0.195701	TC	TAF1B	TG
cg17214023	2	10176748	0.176629	0.252126	0.483709	TC		TG
cg20702913	2	10183115	-0.037721	0.237138	0.871121	TC		TG
cg15075241	2	10587052	1.24609	0.269677	3.58727e-06	TC	SNORA80B;ODC1	LDL
cg03881294	2	11884333	-0.143592	0.523874	0.781273	TC		HDL
cg02560388	2	11969958	0.43191	0.311682	0.165169	TC		HDL:TG
cg02187259	2	16804452	-0.495306	0.228264	0.0292595	TC	FAM49A	HDL
cg06829760	2	16845412	-0.249433	0.276086	0.363249	TC	FAM49A	TG
cg05337441	2	21266568	0.534555	0.112012	1.70042e-06	TC	APOB	LDL:TC
cg00673290	2	21266727	0.45796	0.112111	4.19744e-05	TC	APOB	LDL
cg16723488	2	21266947	0.423857	0.121281	0.000457881	TC	APOB	LDL
cg16306978	2	21266953	0.381958	0.0913056	2.72783e-05	TC	APOB	LDL
cg24309555	2	21266956	0.56879	0.128972	9.74464e-06	TC	APOB	LDL:TC
cg03350299	2	21266960	0.51041	0.120196	2.0582e-05	TC	APOB	LDL
cg25071744	2	21266995	0.629358	0.125915	5.36247e-07	TC	APOB	LDL
cg09259843	2	25452362	0.223737	0.298469	0.453508	TC		HDL
cg02641801	2	26213508	0.664646	0.310203	0.0317632	TC		TG
cg01464985	2	27805622	0.0241863	0.320359	0.941697	TC	ZNF512	TG
cg24397007	2	28619094	0.375181	0.403283	0.351905	TC		TG
cg04011474	2	28904455	0.206377	0.269381	0.443598	TC		HDL:TG
cg01447475	2	30510887	-0.199601	0.198388	0.311443	TC		HDL
cg10991454	2	30834674	-0.159167	0.263761	0.543088	TC	LCLAT1;LCLAT1	HDL
cg23371680	2	31511030	0.352904	0.267705	0.186776	TC		HDL
cg16163382	2	37938640	1.40364	0.416298	0.000722967	TC		HDL
cg25073563	2	40514511	0.523927	0.219784	0.0168754	TC	SLC8A1;SLC8A1;SLC8A1;SLC8A1	LDL
cg23759710	2	42990957	-0.119122	0.301723	0.690052	TC	OXER1	LDL:TC
cg03740612	2	44659228	-0.10114	0.169793	0.548281	TC	C2orf34	HDL
cg22013055	2	47054833	0.204868	0.333768	0.539681	TC	LOC100134259	HDL
cg24166814	2	56067277	-0.838321	0.283284	0.00295766	TC		HDL
cg19017142	2	64431245	0.160792	0.17285	0.351943	TC		TG
cg05155595	2	70008161	0.220997	0.253703	0.383501	TC	ANXA4	HDL
cg26253134	2	70751721	0.475066	0.271452	0.079516	TC	TGFA;TGFA	HDL:TG
cg25741837	2	73452813	0.578155	0.257352	0.024343	TC	SMYD5	TG
cg06721411	2	74753759	0.598281	0.26948	0.0260706	TC	DQX1	TG
cg23157190	2	75060880	0.901981	0.246407	0.000242058	TC	HK2;HK2	TG
cg06621027	2	80179759	0.395363	0.18833	0.0353855	TC	CTNNA2;CTNNA2	LDL:TC
cg21946195	2	86012225	0.211088	0.24197	0.382794	TC	ATOH8	HDL
cg14017402	2	86225602	0.266794	0.216728	0.217713	TC		HDL
cg04232816	2	96905390	-0.484243	0.335839	0.147205	TC	LOC285033	HDL
cg02717339	2	97524767	-0.319868	0.224517	0.152081	TC	ANKRD39	HDL
cg15012027	2	99351550	0.268651	0.158059	0.0885832	TC		TG
cg15996397	2	100831189	-0.376926	0.313161	0.226132	TC		TG
cg17137186	2	101928209	-1.65161	0.442822	0.000180259	TC		TG
ch.2.101965435R	2	102599003	2.39545	1.50773	0.111466	TC		HDL
cg05295703	2	102895712	-1.32532	0.347869	0.000130468	TC		HDL
cg25570328	2	108903952	-0.639441	0.24128	0.0077688	TC	SULT1C2;SULT1C2	TG
cg15706973	2	111633044	0.192482	0.20953	0.358	TC	ACOXL;ACOXL;ACOXL	HDL
cg25758828	2	113976143	-0.0270718	0.328247	0.931961	TC	PAX8;PAX8;PAX8;PAX8;PAX8;LOC440839	TG
cg03339817	2	128458281	-1.56668	0.436512	0.000313278	TC	SFT2D3	HDL
cg15357118	2	128927972	-0.297235	0.266818	0.26252	TC	UGGT1;UGGT1	TG
cg21924447	2	138427803	0.348577	0.216333	0.106478	TC	THSD7B	TC
cg12571570	2	145267984	-0.148253	0.280227	0.593696	TC	ZEB2;ZEB2	TG
cg03327570	2	145304883	-0.474856	0.254788	0.0611006	TC		HDL:TG
cg12810800	2	159788345	0.372087	0.324993	0.251699	TC		LDL
cg23966795	2	160068465	-2.15716	1.23292	0.0787006	TC	TANC1;TANC1	HDL
cg06836480	2	169928251	-0.615345	0.245815	0.0119194	TC	DHRS9;DHRS9;DHRS9	HDL
cg02115781	2	172175273	0.262994	0.258239	0.308061	TC	METTL8	LDL
cg11269166	2	172203847	0.967487	0.267311	0.000284323	TC	METTL8	TG
cg15609237	2	179395885	-0.313818	0.244139	0.196201	TC	TTN;TTN;TTN;MIR548N;TTN	HDL
cg25889918	2	179916184	-0.126806	0.292849	0.662024	TC		HDL
cg09613192	2	181388538	-0.12539	0.189415	0.504846	TC		HDL
cg19654437	2	202671158	0.408859	0.275889	0.137689	TC	CDK15	LDL
cg19351166	2	209133632	-0.598681	0.288806	0.0372774	TC	PIKFYVE;PIKFYVE	HDL
cg19373099	2	210008092	-0.0649031	0.399043	0.868293	TC		HDL
cg16345559	2	213933386	-0.0753356	0.227574	0.737778	TC	IKZF2;IKZF2	TG
cg12338137	2	218701429	0.54416	0.268987	0.0426273	TC	TNS1	HDL:TG
[truncated: 1,650 more rows]

## Sheet: TableS8
Table S8. Association results of reported CpG sites in the PAGE population-specific meta-analysis in White participants
CpG	Chr	Pos	Beta	se	P	Trait	Gene	Reported trait
cg00328058	1	901062	-1.40921	0.448537	0.00138934	HDL	PLEKHN1;KLHL17;PLEKHN1	TG
cg01979157	1	2161013	1.77429	1.24188	0.12666	HDL		TG
cg05603985	1	2161049	1.01237	0.655996	0.0998041	HDL	SKI	TG
cg09469355	1	2161886	1.11362	0.475532	0.013464	HDL	SKI	TG
cg08884752	1	2162001	1.34283	0.514399	0.00597897	HDL	SKI	TG
cg08640824	1	2162506	1.34895	0.502401	0.00471384	HDL		TG
cg01787285	1	2162682	1.05997	0.439914	0.0110479	HDL	SKI	TG
cg15564619	1	2163437	0.759079	0.444288	0.069273	HDL	SKI	TG
cg17942763	1	2163472	1.64345	0.622128	0.00541667	HDL	SKI	TG
cg15132013	1	2163529	0.562761	0.396422	0.129018	HDL	SKI	TG
cg10397932	1	2166155	1.54238	1.06517	0.121777	HDL	SKI	TG
cg16704920	1	2169407	0.572605	0.540269	0.25174	HDL	SKI	TG
cg02050917	1	2173571	-2.54967	0.601882	1.50427e-05	HDL	SKI	HDL
cg16395997	1	3562798	-2.83017	0.463784	3.92407e-10	HDL	WDR8	TG
cg00826902	1	3563954	-2.58729	0.514774	2.68193e-07	HDL	WDR8	HDL:TG
cg11832534	1	3563998	-3.88429	0.66437	2.06444e-09	HDL	WDR8	HDL
cg12547807	1	9473751	1.99396	0.518398	5.66355e-05	HDL		HDL:TG
cg25402049	1	14029875	-1.0209	0.588634	0.0814956	HDL	PRDM2;PRDM2;PRDM2	HDL
cg26227957	1	19547285	-2.45436	0.539519	3.29387e-06	HDL	KIAA0090	LDL
cg14519150	1	20985249	-2.17589	0.61138	0.00028553	HDL	DDOST	HDL
ch.1.839062R	1	25282539	4.76987	1.75753	0.0042916	HDL	RUNX3	HDL
cg25130381	1	27440721	-2.2465	0.501277	4.61203e-06	HDL	SLC9A1	HDL
cg06754224	1	28585612	-0.73996	0.668244	0.273977	HDL	SESN2	TG
cg17903590	1	28623081	0.916487	0.434915	0.0258272	HDL		TC
cg17822325	1	31896462	-2.1158	0.383925	1.64466e-08	HDL	SERINC2	TG
cg11136886	1	33609509	-1.8394	0.625377	0.00279356	HDL		TG
cg16815882	1	35908609	-4.05355	0.695613	2.33323e-09	HDL	KIAA0319L	HDL
cg12728588	1	36025489	-4.19473	0.78947	5.28388e-08	HDL	NCDN;NCDN;NCDN	HDL
cg00039326	1	36615845	0.614767	0.529646	0.211158	HDL	TRAPPC3	TG
cg17971578	1	36852463	2.18683	0.565014	5.09483e-05	HDL	STK40	TG
cg16736826	1	41951512	1.55144	0.617754	0.00813222	HDL	EDN2	LDL
cg06785060	1	42180981	1.35485	1.50495	0.326507	HDL		LDL
cg24681499	1	42706997	-1.67605	0.695613	0.0146916	HDL	FOXJ3	TG
cg04682775	1	44495089	-1.18893	0.453661	0.0078539	HDL	SLC6A9	TG
cg12133952	1	44497352	0.34552	0.762975	0.603956	HDL	SLC6A9	TG
cg14009440	1	45138784	-2.2662	0.65987	0.000466623	HDL	TMEM53	HDL
cg07780762	1	45193615	-1.1576	0.680616	0.087747	HDL		TG
cg24332710	1	46016173	-0.633609	0.519898	0.226627	HDL	AKR1A1;AKR1A1	TG
cg04542977	1	51982669	1.88636	0.449287	1.13118e-05	HDL	EPS15	HDL
cg10177197	1	55316481	-3.14324	0.766724	2.82829e-05	HDL	DHCR24	HDL:TG
cg17475467	1	55316769	-3.87143	0.835336	2.13856e-06	HDL	DHCR24	HDL
cg27168858	1	55351659	1.08423	0.40867	0.00522301	HDL	DHCR24	LDL
cg10073091	1	55352301	4.65278	1.17552	3.44517e-05	HDL	DHCR24	HDL:LDL
cg25536676	1	55353327	2.69192	0.66412	2.23165e-05	HDL	DHCR24	HDL:LDL
cg17901584	1	55353706	4.81267	0.3823	5.36539e-39	HDL	DHCR24	HDL:TC:TG
cg20849150	1	59522993	0.535219	0.583635	0.318027	HDL		TG
cg25001190	1	61668835	1.7771	0.400046	3.44525e-06	HDL	NFIA;NFIA;NFIA;NFIA	HDL:TG
cg02426376	1	63793987	-0.187647	0.336809	0.599409	HDL		TG
cg25738279	1	68027617	1.20917	0.713485	0.0714853	HDL		TC
cg15648041	1	86048923	1.60543	0.629376	0.0072039	HDL	CYR61	TG
cg20146909	1	90289611	0.170479	0.616754	0.736616	HDL	LRRC8D;LRRC8D	TG
cg09935388	1	92947588	-0.331053	0.238078	0.165539	HDL	GFI1;GFI1;GFI1	TG
cg15512289	1	97026071	-1.28601	0.319937	4.05742e-05	HDL		HDL
cg03725309	1	109757585	2.55918	0.644249	3.2299e-05	HDL	SARS	HDL:TG
cg00908766	1	109817496	-0.34297	0.215458	0.110769	HDL	CELSR2	LDL
cg20970369	1	111744108	-1.88984	0.515899	0.000187115	HDL	DENND2D	HDL
cg13801402	1	114429965	0.90055	0.385174	0.0136131	HDL	BCL2L15	TG
cg24550026	1	114430031	0.778892	0.423292	0.0508654	HDL	BCL2L15;BCL2L15	TG
cg23999170	1	115628111	-0.206886	0.422792	0.648987	HDL	TSPAN2	TG
cg09811183	1	115631515	0.521562	0.472282	0.233214	HDL	TSPAN2	TG
cg11393173	1	116369577	0.679231	0.53277	0.17118	HDL		LDL
cg17466510	1	116877566	-2.22594	0.502276	5.89337e-06	HDL		HDL
cg16246545	1	120255941	1.28306	0.350556	0.000126171	HDL	PHGDH	TG
cg14476101	1	120255992	1.15115	0.288568	2.99282e-05	HDL	PHGDH	TG
cg19693031	1	145441552	2.07929	0.35668	1.22977e-09	HDL	TXNIP	TG
cg19266329	1	145456128	0.861892	0.469283	0.0512919	HDL		TG
cg24694018	1	145457621	2.78572	0.553766	1.51803e-07	HDL	POLR3GL	HDL:TG
cg18660898	1	151030968	0.388812	0.852833	0.601761	HDL	CDC42SE1;CDC42SE1;MLLT11	TG
cg01003245	1	151428287	-1.51069	0.388299	7.16352e-05	HDL	POGZ;POGZ;POGZ	HDL
cg13997435	1	153538406	0.616407	0.565514	0.23908	HDL	S100A2	TG
cg07567724	1	153777721	-1.39801	0.664869	0.0337703	HDL		HDL
cg24678869	1	153919638	-3.47688	0.675492	1.36638e-07	HDL	DENND4B	HDL:TG
cg02097120	1	154492952	1.57362	0.565139	0.00340282	HDL	TDRD10;TDRD10	HDL
cg16097041	1	154965544	-2.42058	0.546768	6.02865e-06	HDL	FLAD1;LENEP;FLAD1	HDL:TG
cg23998749	1	154968781	-2.72347	0.535145	1.8903e-07	HDL		HDL
cg12587087	1	155971907	2.13619	0.602757	0.0002041	HDL		HDL
cg12593793	1	156074135	1.17469	0.547518	0.0233116	HDL		HDL:TG
cg15150034	1	156477835	-3.43257	1.10316	0.0015474	HDL		HDL
cg25217710	1	156609523	-3.80663	0.68824	1.45815e-08	HDL		HDL:TG
cg16663980	1	158809049	-2.02512	0.386674	8.19242e-08	HDL	MNDA	HDL
cg27232482	1	159174001	1.86657	0.846834	0.0198612	HDL		TG
cg07202479	1	159174162	2.5046	0.595508	1.0928e-05	HDL	DARC;DARC	TG
cg00714874	1	161679461	0.908406	0.616129	0.115348	HDL	FCRLA	HDL
cg09554443	1	167487762	1.68392	0.420292	2.76547e-05	HDL	CD247;CD247;CD247;CD247	HDL:TG
cg25739016	1	167638918	-2.28908	0.58826	7.14012e-05	HDL	RCSD1	HDL
cg13222915	1	184598594	3.98969	0.572888	4.19579e-13	HDL		HDL:TG
cg09173378	1	196370245	1.87689	0.494653	7.10824e-05	HDL	KCNT2	TG
cg26257082	1	198906494	-2.86657	0.611005	1.59635e-06	HDL		HDL
cg17329057	1	199825600	0.618412	0.294067	0.0261259	HDL		TG
cg22534374	1	201511610	1.58905	0.359804	3.9188e-06	HDL		HDL:TG
cg00567854	1	203273693	-2.12043	0.453786	1.75869e-06	HDL	BTG2	HDL
cg23172671	1	203482523	-1.97075	0.419668	1.56041e-06	HDL		HDL
cg12458003	1	204960826	-1.83397	0.519023	0.000316073	HDL	NFASC;NFASC;NFASC;NFASC	HDL
cg10717869	1	205780912	-1.03292	0.586885	0.0769615	HDL	SLC41A1	HDL
cg25213452	1	206630385	1.84065	0.583011	0.000919777	HDL	SRGAP2;SRGAP2	TG
cg19638572	1	206733139	-1.33684	0.520648	0.00923018	HDL	RASSF5;RASSF5;RASSF5	HDL
cg05721773	1	207083336	0.670808	1.0093	0.460751	HDL		TG
cg00961792	1	207120407	-1.02298	0.719234	0.155741	HDL	PIGR	HDL
cg10587082	1	208293478	0.0624149	0.475657	0.852242	HDL	PLXNA2	LDL
cg09802688	1	209942066	0.561714	0.560765	0.277471	HDL	TRAF3IP3	TG
cg12417775	1	212463238	-0.871891	0.406795	0.0304032	HDL	PPP2R5A	HDL
cg22945457	1	225612608	-1.37478	0.620503	0.0251228	HDL	LBR;LBR	HDL
cg13359998	1	230241764	1.23429	0.538269	0.0154844	HDL	GALNT2	LDL
cg01101459	1	234871477	-2.23072	0.419043	4.98493e-08	HDL		HDL
cg09823288	1	239552128	1.47479	0.262448	4.65623e-09	HDL		HDL:TG
cg19240637	2	7172297	0.255109	0.487279	0.554	HDL	RNF144A	TG
cg13257421	2	9987440	0.244868	0.375551	0.468707	HDL	TAF1B	TG
cg17214023	2	10176748	1.49024	0.553266	0.00458582	HDL		TG
cg20702913	2	10183115	0.770477	0.396047	0.0392562	HDL		TG
cg15075241	2	10587052	-0.721103	0.515149	0.162635	HDL	SNORA80B;ODC1	LDL
cg03881294	2	11884333	3.17208	0.977808	0.000664469	HDL		HDL
cg02560388	2	11969958	3.43625	0.656496	4.73599e-08	HDL		HDL:TG
cg02187259	2	16804452	-1.64358	0.452536	0.000212651	HDL	FAM49A	HDL
cg06829760	2	16845412	-0.812832	0.571013	0.155388	HDL	FAM49A	TG
cg05337441	2	21266568	-0.460999	0.225331	0.03901	HDL	APOB	LDL:TC
cg00673290	2	21266727	-0.41802	0.221207	0.0570828	HDL	APOB	LDL
cg16723488	2	21266947	-0.427831	0.244452	0.0786765	HDL	APOB	LDL
cg16306978	2	21266953	-0.366739	0.189463	0.0511551	HDL	APOB	LDL
cg24309555	2	21266956	-0.40078	0.268572	0.135742	HDL	APOB	LDL:TC
cg03350299	2	21266960	-0.505377	0.247826	0.039665	HDL	APOB	LDL
cg25071744	2	21266995	-0.495811	0.2532	0.0484465	HDL	APOB	LDL
cg09259843	2	25452362	3.21105	0.601382	2.55168e-08	HDL		HDL
cg02641801	2	26213508	-0.428648	0.640374	0.52135	HDL		TG
cg01464985	2	27805622	1.19271	0.675867	0.0608336	HDL	ZNF512	TG
cg24397007	2	28619094	1.09717	0.73648	0.111723	HDL		TG
cg04011474	2	28904455	2.55981	0.496403	7.41391e-08	HDL		HDL:TG
cg01447475	2	30510887	-0.760631	0.370927	0.0385476	HDL		HDL
cg10991454	2	30834674	-1.77747	0.546643	0.000931679	HDL	LCLAT1;LCLAT1	HDL
cg23371680	2	31511030	1.97685	0.525397	8.15505e-05	HDL		HDL
cg16163382	2	37938640	2.72114	0.826963	0.000556761	HDL		HDL
cg25073563	2	40514511	-0.676289	0.448162	0.131255	HDL	SLC8A1;SLC8A1;SLC8A1;SLC8A1	LDL
cg23759710	2	42990957	-0.551717	0.655746	0.412765	HDL	OXER1	LDL:TC
cg03740612	2	44659228	-1.25926	0.33031	0.000100243	HDL	C2orf34	HDL
cg22013055	2	47054833	1.55911	0.636625	0.00982156	HDL	LOC100134259	HDL
cg24166814	2	56067277	-1.86345	0.546143	0.0005086	HDL		HDL
cg19017142	2	64431245	1.77193	0.374177	7.59555e-07	HDL		TG
cg05155595	2	70008161	-2.05694	0.500027	2.65223e-05	HDL	ANXA4	HDL
cg26253134	2	70751721	3.12127	0.68824	2.15466e-06	HDL	TGFA;TGFA	HDL:TG
cg25741837	2	73452813	-0.961794	0.512649	0.0589431	HDL	SMYD5	TG
cg06721411	2	74753759	-1.811	0.558765	0.000968617	HDL	DQX1	TG
cg23157190	2	75060880	-1.82824	0.5069	0.000235599	HDL	HK2;HK2	TG
cg06621027	2	80179759	0.738492	0.377301	0.0381	HDL	CTNNA2;CTNNA2	LDL:TC
cg21946195	2	86012225	2.56703	0.486779	3.76487e-08	HDL	ATOH8	HDL
cg14017402	2	86225602	-1.27634	0.391798	0.000911153	HDL		HDL
cg04232816	2	96905390	-2.89509	0.639125	3.62938e-06	HDL	LOC285033	HDL
cg02717339	2	97524767	-0.900872	0.431665	0.0351561	HDL	ANKRD39	HDL
cg15012027	2	99351550	1.44297	0.354805	2.09625e-05	HDL		TG
cg15996397	2	100831189	1.33984	0.615379	0.0213842	HDL		TG
cg17137186	2	101928209	0.392729	0.955937	0.634589	HDL		TG
ch.2.101965435R	2	102599003	10.1898	2.9248	0.000260442	HDL		HDL
cg05295703	2	102895712	-3.28119	0.627627	8.64143e-08	HDL		HDL
cg25570328	2	108903952	1.7653	0.581761	0.00143696	HDL	SULT1C2;SULT1C2	TG
cg15706973	2	111633044	-1.96068	0.709986	0.0050496	HDL	ACOXL;ACOXL;ACOXL	HDL
cg25758828	2	113976143	-0.276167	0.604006	0.673038	HDL	PAX8;PAX8;PAX8;PAX8;PAX8;LOC440839	TG
cg03339817	2	128458281	-2.54987	0.817839	0.00151354	HDL	SFT2D3	HDL
cg15357118	2	128927972	-2.33341	0.540519	1.02617e-05	HDL	UGGT1;UGGT1	TG
cg21924447	2	138427803	0.639674	0.432915	0.114581	HDL	THSD7B	TC
cg12571570	2	145267984	1.67944	0.562515	0.00170885	HDL	ZEB2;ZEB2	TG
cg03327570	2	145304883	1.16685	0.486405	0.0113979	HDL		HDL:TG
cg12810800	2	159788345	0.512603	0.561015	0.319702	HDL		LDL
cg06836480	2	169928251	-1.68816	0.502651	0.000624203	HDL	DHRS9;DHRS9;DHRS9	HDL
cg02115781	2	172175273	0.159427	0.505276	0.706348	HDL	METTL8	LDL
cg11269166	2	172203847	-1.17505	0.541644	0.0283951	HDL	METTL8	TG
cg15609237	2	179395885	-1.72867	0.463784	0.000143482	HDL	TTN;TTN;TTN;MIR548N;TTN	HDL
cg25889918	2	179916184	-2.95105	0.532395	1.35622e-08	HDL		HDL
cg09613192	2	181388538	-2.10571	0.368053	4.54417e-09	HDL		HDL
cg19654437	2	202671158	0.560239	0.534895	0.257112	HDL	CDK15	LDL
cg19351166	2	209133632	-2.32259	0.576887	3.94128e-05	HDL	PIKFYVE;PIKFYVE	HDL
cg16345559	2	213933386	1.35361	0.45741	0.00187422	HDL	IKZF2;IKZF2	TG
cg12338137	2	218701429	2.79216	0.543518	8.29192e-08	HDL	TNS1	HDL:TG
cg06096336	2	231989800	-1.2292	0.340433	0.000231814	HDL	PSMD1;HTR2B;HTR2B	HDL:TG
cg04042861	2	231989824	-1.71924	0.382675	4.36464e-06	HDL	HTR2B;PSMD1	HDL
cg04286697	2	232259623	-1.93906	0.550892	0.000333681	HDL	B3GNT7	HDL
cg20954977	2	232260116	-1.90489	0.381425	3.19571e-07	HDL	B3GNT7	HDL
cg06745030	2	232260139	-1.89593	0.481281	5.78901e-05	HDL	B3GNT7	HDL
cg27241845	2	233250370	-0.0227905	0.360804	0.988299	HDL		TG
cg12001357	2	233410852	1.54007	0.426041	0.000152427	HDL	CHRNG	HDL:TG
cg12315466	2	233923814	-1.58577	0.702862	0.0225228	HDL	INPP5D;INPP5D	HDL
cg09304397	2	235580461	-0.781984	0.563014	0.166045	HDL		TG
cg17532753	2	240172742	2.61141	0.795344	0.000572195	HDL		TG
cg11231069	2	240225142	-0.714416	0.547642	0.194359	HDL	HDAC4	HDL
cg00144180	2	240294362	-1.71779	0.779222	0.0258786	HDL		HDL
cg23032421	3	3152038	1.12938	0.5109	0.0195136	HDL	IL5RA;IL5RA;IL5RA;IL5RA;IL5RA;IL5RA;IL5RA;IL5RA;IL5RA;IL5RA;IL5RA;IL5RA	TG
cg01180628	3	5023394	1.37043	0.551142	0.00877206	HDL	BHLHE40	TG
cg16505233	3	5239311	1.04656	1.1644	0.327251	HDL	EDEM1	TG
cg16204414	3	10325494	0.774089	0.471657	0.0806286	HDL	C3orf42	TG
cg09876440	3	10325981	0.708136	0.295817	0.0115701	HDL	GHRLOS;GHRLOS;GHRLOS;C3orf42;GHRLOS	TG
cg18062721	3	11643427	-1.97881	0.335934	1.56021e-09	HDL	VGLL4;VGLL4	HDL
cg13958389	3	11643630	-1.35194	0.410294	0.000792834	HDL	VGLL4;VGLL4	HDL
cg18644782	3	13045896	-1.41817	0.668369	0.032146	HDL	IQSEC1	TG
cg27275941	3	15751015	1.51447	0.414544	0.000129776	HDL	ANKRD28	TG
cg24171689	3	16491130	-1.56852	0.533895	0.0028257	HDL	RFTN1	HDL
cg07398517	3	30327579	1.70904	0.532645	0.000759485	HDL		HDL
cg22257056	3	32462766	-0.968844	0.725358	0.183522	HDL	CMTM7;CMTM7	HDL
cg02045948	3	32857317	-1.44783	0.43529	0.00070557	HDL		HDL
cg17980786	3	32933637	-1.72614	0.608006	0.00392773	HDL	TRIM71	HDL
cg10324158	3	45067713	1.96396	0.640124	0.00127326	HDL	CLEC3B	HDL
cg04523589	3	48265146	-2.52785	0.622003	3.32259e-05	HDL	CAMP	HDL
cg20732160	3	48590040	-0.936016	0.651122	0.151207	HDL	PFKFB4	HDL
cg01004980	3	48883069	-2.78076	0.500277	1.23509e-08	HDL	PRKAR2A	HDL
cg00948664	3	48935316	1.47996	0.444788	0.0004832	HDL	SLC25A20	TG
cg15588941	3	48936565	0.948915	0.452661	0.0265921	HDL	SLC25A20	TG
cg08539067	3	49395985	6.26139	1.21901	8.32769e-08	HDL	GPX1;GPX1	HDL
cg03484180	3	49967517	0.327784	0.40967	0.380127	HDL	MON1A;MON1A	TG
cg17641710	3	50279038	-2.69178	0.606506	5.70991e-06	HDL	GNAI2	HDL
cg06181697	3	50294603	0.513908	0.445912	0.214279	HDL	GNAI2;GNAI2	TC
cg21585138	3	50645106	0.671366	0.43079	0.0966116	HDL	CISH;CISH	TG
cg23005227	3	50645426	1.07546	0.419543	0.00692844	HDL	CISH;CISH	TG
cg16983541	3	52231347	1.64696	0.612505	0.00465499	HDL	ALAS1;ALAS1	TG
cg00108715	3	52565015	-2.39956	0.562515	1.30858e-05	HDL	NT5DC2;NT5DC2	HDL
cg11485012	3	52909345	-1.4728	0.55889	0.00751175	HDL	TMEM110	HDL
cg01368219	3	54999791	-1.52115	0.472532	0.00104983	HDL	CACNA2D3	HDL
cg18482892	3	56833426	0.547031	0.475282	0.214861	HDL	ARHGEF3;ARHGEF3	TG
cg22012981	3	58522689	-1.72053	0.577887	0.00247141	HDL	ACOX2	HDL:TG
cg21550580	3	65755382	1.16303	0.473032	0.0095417	HDL	MAGI1;MAGI1;MAGI1	LDL:TC
cg11370064	3	78318277	-1.45326	0.318812	3.14524e-06	HDL		HDL
cg07772781	3	101798142	-1.74519	0.388299	4.32703e-06	HDL		HDL
cg23232188	3	121556543	-2.39348	0.498527	9.01521e-07	HDL	EAF2	HDL:TG
cg22930808	3	122281881	1.00004	0.291068	0.000315797	HDL	PARP9;PARP9;DTX3L;PARP9;PARP9;PARP9;PARP9	LDL
cg08122652	3	122281939	1.06231	0.386049	0.00379214	HDL	PARP9;PARP9;DTX3L;PARP9;PARP9;PARP9;PARP9	LDL
cg00959259	3	122281975	1.0689	0.250576	8.1988e-06	HDL	PARP9;PARP9;DTX3L;PARP9;PARP9;PARP9;PARP9	LDL
cg23475018	3	124277638	0.648357	0.525272	0.184681	HDL	KALRN	TC
cg02578470	3	127320670	-1.66553	0.499652	0.000686544	HDL	MCM2	HDL
cg03781224	3	127481599	2.86094	0.746478	6.017e-05	HDL	MGLL;MGLL	HDL
cg24720038	3	128291538	2.11498	0.685615	0.00119864	HDL	C3orf27	HDL
cg25197194	3	128758787	1.72592	0.372052	1.2622e-06	HDL	CCDC48	HDL
cg07730360	3	128845626	-2.02322	0.543143	0.000144862	HDL		HDL:TG
cg14468090	3	129032864	-1.89993	0.603132	0.00134847	HDL		HDL
cg03891318	3	139372675	1.46686	0.66087	0.0190328	HDL	NMNAT3	TG
cg01537713	3	142606818	1.13053	0.440788	0.00689849	HDL	PCOLCE2	TG
cg06981309	3	146260954	0.820367	0.322687	0.00739619	HDL	PLSCR1	LDL
cg13696490	3	151488006	1.27404	0.360179	0.000209847	HDL	LOC201651	TG
cg13702222	3	152017240	-1.2912	0.335684	8.66401e-05	HDL	MBNL1;MBNL1;MBNL1;MBNL1;MBNL1;MBNL1;MBNL1;MBNL1;MBNL1;MBNL1;MBNL1;MBNL1	HDL
cg19213703	3	177554561	1.68421	0.494153	0.000352151	HDL		TG
cg25436634	3	181045270	0.106143	0.263448	0.640443	HDL		LDL
cg15721584	3	181326755	-1.52093	0.304315	3.13065e-07	HDL	SOX2OT	HDL
cg09831562	3	181327125	-1.57686	0.417668	0.000117258	HDL	SOX2OT	HDL
cg12825509	3	185648568	-1.89007	0.424667	5.36922e-06	HDL	TRA2B	HDL
cg06164260	3	187454439	2.8199	1.00955	0.00330535	HDL		HDL
cg21772826	3	189040394	0.688266	0.373302	0.0504205	HDL	TPRG1	TG
cg21723486	3	189349323	-1.09418	0.227205	8.34103e-07	HDL	TP63;TP63;TP63	HDL
cg25921813	3	194797138	-2.72704	0.681491	4.39685e-05	HDL	C3orf21	HDL
cg18513344	3	195531298	3.19967	0.651497	2.94226e-07	HDL	MUC4;MUC4;MUC4	HDL:TG
cg17572056	3	195947062	-2.13028	0.489404	8.64208e-06	HDL	OSTalpha	HDL
cg08202836	3	196373751	-0.798406	0.402546	0.0455552	HDL	LRRC33	HDL
cg03358636	3	197474006	-1.30924	0.368928	0.000297406	HDL	KIAA0226	TG
cg13729116	4	1859262	-3.13865	0.985307	0.00118696	HDL		HDL
cg14711869	4	2716524	2.469	0.547268	2.43007e-06	HDL	FAM193A	TG
cg07094298	4	2748026	1.60311	0.521773	0.00125349	HDL		HDL:TG
cg16417416	4	6284031	-3.61143	0.840085	1.11853e-05	HDL		HDL:TG
cg10438589	4	14531493	-2.64985	0.461034	3.85362e-09	HDL		HDL:TG
cg04460609	4	16532808	0.641043	0.424417	0.106995	HDL	LDB2;LDB2	TG
cg08462501	4	38138950	1.82878	0.467158	4.18491e-05	HDL	TBC1D1	HDL
cg05897122	4	53112707	0.769166	0.361804	0.0245719	HDL		LDL:TC
cg26542660	4	56813860	2.04369	0.600382	0.000358171	HDL	CEP135	HDL
cg19285688	4	80994605	2.23695	1.89588	0.204005	HDL		TG
cg18204684	4	99859711	-0.207878	0.592759	0.755141	HDL		HDL
cg15289466	4	103740913	-1.38027	0.574137	0.0149195	HDL	UBE2D3;UBE2D3;UBE2D3;UBE2D3;UBE2D3;UBE2D3;UBE2D3;UBE2D3;UBE2D3	HDL
cg12623364	4	109038130	-1.96915	0.599007	0.000815956	HDL	LEF1;LEF1;LEF1;LEF1	HDL:TG
cg07661704	4	139144433	-0.805692	0.30794	0.00795926	HDL	SLC7A11	TG
cg06690548	4	139162808	0.809114	0.376801	0.023196	HDL	SLC7A11	TG
cg18376497	4	143488622	0.608024	0.335184	0.0541478	HDL	INPP4B;INPP4B	TG
cg05119988	4	166251189	2.82829	0.379675	9.15559e-15	HDL	SC4MOL;SC4MOL	HDL:LDL:TG
cg15450224	4	166533691	2.05925	0.401296	8.56719e-08	HDL		TG
cg19553961	5	10401195	0.768982	0.361429	0.0244603	HDL	2023-03-06	TG
cg11080651	5	10445523	0.933863	0.709111	0.157985	HDL	ROPN1L	TG
cg17320136	5	10567905	-2.05653	0.566264	0.000212812	HDL	ANKRD33B	HDL
cg22953759	5	10632397	1.77017	0.490529	0.000156371	HDL	ANKRD33B	HDL
cg10179300	5	14147618	-0.661867	0.592509	0.269587	HDL	TRIO	HDL
cg20384132	5	36302349	0.936969	0.40542	0.0147083	HDL	RANBP3L;RANBP3L	TG
cg11028923	5	43557644	0.00933826	1.22476	0.953345	HDL	PAIP1;PAIP1;PAIP1	TG
cg14684434	5	53829957	0.236109	0.464284	0.564426	HDL	SNX18;SNX18	TG
cg21123686	5	64399755	1.34322	0.73998	0.0539913	HDL		TG
cg10531355	5	79489249	0.88307	0.389299	0.0166067	HDL	SERINC5	TG
cg19742105	5	88426429	2.13957	0.757226	0.00296619	HDL		HDL
cg20710777	5	110411740	1.25219	0.398047	0.000958969	HDL	TSLP;TSLP	TG
cg06321376	5	110847639	2.68947	1.32986	0.0322719	HDL	STARD4	HDL
cg18520851	5	115149189	-2.34868	0.385799	4.31985e-10	HDL	CDO1	HDL
cg21137557	5	115314451	2.35753	0.5074	1.2146e-06	HDL	LVRN	HDL
cg19083497	5	121465173	0.841232	0.539644	0.0965258	HDL	ZNF474	TG
cg00323842	5	124044098	-0.584088	0.53552	0.281586	HDL	ZNF608	TG
cg01901210	5	125758791	-0.225231	0.796344	0.808996	HDL	GRAMD3;GRAMD3;GRAMD3;GRAMD3	LDL
cg22197830	5	134209784	-0.129638	0.506776	0.83071	HDL	TXNDC15;TXNDC15	TG
cg24708145	5	134780343	-1.35485	0.48178	0.00428798	HDL	C5orf20;C5orf20	HDL
cg10676309	5	137685565	-3.27011	0.657871	3.63099e-07	HDL		HDL
cg27020362	5	138723394	2.55465	0.486405	4.26708e-08	HDL	MGC29506	HDL
cg13305415	5	141697464	-2.24478	0.645748	0.00039624	HDL		HDL
cg15672022	5	141805772	-0.741651	0.22883	0.000968676	HDL		HDL
cg08400424	5	142357042	1.33355	0.665744	0.0339126	HDL	ARHGAP26;ARHGAP26	TG
cg19494588	5	146195103	0.615132	0.309689	0.0354012	HDL	PPP2R2B;PPP2R2B;PPP2R2B;PPP2R2B;PPP2R2B;PPP2R2B;PPP2R2B	TG
cg24686270	5	147281313	0.437683	0.552267	0.384404	HDL	C5orf46	TG
cg22178392	5	150459690	0.862031	0.682241	0.174888	HDL	TNIP1	LDL
cg15989436	5	150465875	1.94872	0.512399	6.84258e-05	HDL		HDL
cg11001536	5	153489773	-0.683369	0.3833	0.0730989	HDL		LDL
cg22446998	5	155701819	0.415571	0.442163	0.306731	HDL		TC
cg26403843	5	158634085	-1.38343	0.306565	3.95213e-06	HDL	RNF145	HDL:TG
cg18394552	5	159428643	-0.606351	0.389798	0.119409	HDL		TG
cg23510764	5	166419955	-0.141638	0.299816	0.661614	HDL		TG
cg19728382	5	172757276	-1.3101	0.423167	0.00163562	HDL	STC2	TG
cg18034719	5	176860863	0.947646	0.743979	0.171553	HDL	GRK6;GRK6;GRK6	HDL
cg24378227	6	1396771	-0.388269	0.394797	0.334082	HDL		LDL
cg12647970	6	3234297	-1.78337	0.484405	0.000173485	HDL		HDL
cg26405097	6	15428301	-2.74373	0.550267	3.33775e-07	HDL	JARID2	HDL
cg10975897	6	15504844	1.93417	0.48578	3.09765e-05	HDL	JARID2	TG
cg20052079	6	15504923	1.83068	0.391298	1.02639e-06	HDL	JARID2	HDL:LDL:TG
cg03173502	6	15505345	2.16563	0.440913	2.9354e-07	HDL	JARID2	HDL:TG
cg23850913	6	15505452	2.40585	0.596633	2.45745e-05	HDL	JARID2	TG
cg03717755	6	16136539	-1.89586	0.629251	0.00218672	HDL		HDL:TG
cg22753611	6	17472892	-1.48443	0.460535	0.00103408	HDL	CAP2	HDL
cg19453769	6	27806120	-0.69108	1.19989	0.585957	HDL	HIST1H2BN;HIST1H2AK	LDL
cg01176329	6	29592381	1.88899	0.529021	0.000182933	HDL	GABBR1;GABBR1;GABBR1	TG
cg00094412	6	29592854	1.716	0.487404	0.000224456	HDL	GABBR1;GABBR1;GABBR1	TG
cg10692140	6	30496072	0.95308	0.497152	0.0421335	HDL		TG
cg12716083	6	30559087	-1.39208	0.63425	0.0265506	HDL	ABCF1;ABCF1	TG
cg13522406	6	30581820	-2.18309	0.526397	2.27398e-05	HDL	PPP1R10	HDL
cg14352682	6	30614168	-1.55341	0.568138	0.00551057	HDL	C6orf136;C6orf136;C6orf136	HDL
cg01538969	6	30624636	-1.43083	0.499652	0.00362161	HDL	DHX16;DHX16	TG
cg15878619	6	30687373	3.52993	1.13065	0.00104661	HDL	TUBB	TC
cg09284772	6	30709924	4.45427	1.37585	0.000681297	HDL	FLOT1	TG
cg06126421	6	30720080	0.0955237	0.369677	0.750701	HDL		TG
cg21587837	6	31525894	-1.29949	0.581511	0.023869	HDL	NFKBIL1;NFKBIL1;NFKBIL1;NFKBIL1	HDL
cg17755321	6	31546085	1.77199	1.14315	0.0983582	HDL		TG
cg00900444	6	31548291	-0.185096	0.487404	0.732419	HDL		TG
cg14868222	6	31548340	-0.744654	0.53702	0.166767	HDL	LTB;LTB	TG
cg26311932	6	31549563	0.720555	0.683991	0.254485	HDL	LTB;LTB	TG
cg23509869	6	31553441	0.330896	0.63475	0.55555	HDL	LST1;LST1;LST1;LST1;LST1	TG
cg04836028	6	31554263	0.567072	0.83996	0.454185	HDL	LST1;LST1;LST1;LST1;LST1;LST1;LST1;LST1	TG
cg13123009	6	31681882	-2.28544	0.527521	9.53129e-06	HDL	LY6G6E;LY6G6D;LY6G6E	HDL:TG
cg16609995	6	32159036	0.491826	0.567389	0.343837	HDL	PBX2;GPSM3	HDL
cg19190163	6	32810785	3.23049	0.883327	0.000127704	HDL		HDL
cg08099136	6	32811251	0.905961	0.384924	0.013013	HDL	PSMB8;PSMB8	LDL
cg01309328	6	32811253	0.800555	0.43104	0.0487958	HDL	PSMB8;PSMB8	LDL
cg08818207	6	32820355	1.16102	0.399672	0.00226348	HDL	TAP1	LDL
cg21826978	6	32823588	1.49518	0.573137	0.00601162	HDL	PSMB9;PSMB9	HDL
cg27395200	6	32942710	-1.79181	0.437039	2.82441e-05	HDL	BRD2;BRD2	HDL
cg17451586	6	32942808	-2.20144	0.665494	0.000755393	HDL	BRD2;BRD2	HDL
cg09676013	6	33080500	0.657294	0.368053	0.0578838	HDL	HLA-DPB2	TC
cg03078690	6	33235504	-1.49573	0.649248	0.0197704	HDL	VPS52	TG
cg06753439	6	33245488	1.59674	0.665869	0.0114296	HDL	B3GALT4	TG
cg11129609	6	33247250	-1.46102	0.651122	0.0232862	HDL	WDR46;WDR46	TG
cg09572125	6	33400477	-0.871411	0.391173	0.0243218	HDL	SYNGAP1	HDL
cg17066943	6	34192320	2.39303	1.31687	0.0537335	HDL		TG
cg00130530	6	35657202	0.59627	0.43529	0.142503	HDL	FKBP5;FKBP5;FKBP5;FKBP5	LDL
cg03957124	6	37016869	2.68209	0.552142	3.94362e-07	HDL		TG
cg22690339	6	38249061	-1.38094	0.398672	0.000415946	HDL	BTBD9;BTBD9;BTBD9	TG
cg14438453	6	39786566	-2.85472	0.603007	1.28026e-06	HDL	DAAM2	HDL
cg20732076	6	42335231	-0.97875	0.66112	0.138974	HDL	TRERF1	HDL
cg13270236	6	42658437	-2.1751	0.742854	0.00292111	HDL		TG
cg18336453	6	43082296	0.289977	0.580011	0.570446	HDL	PTK7;PTK7;PTK7;PTK7	TG
cg12269535	6	43142014	1.92849	0.416418	1.31436e-06	HDL	SRF	HDL
cg18120259	6	43894639	0.855892	0.469283	0.0528905	HDL	LOC100132354	TG
cg06560379	6	44231305	6.68101	1.23451	1.65583e-08	HDL	NFKBIE	HDL:TG
cg21635307	6	90319877	-0.303774	0.590384	0.630359	HDL	ANKRD6	TC
cg13010621	6	92344723	1.73576	0.631001	0.00380402	HDL		TC
cg18192491	6	114384871	1.62359	0.444038	0.000128112	HDL	HS3ST5	HDL:TC
cg18196453	6	125334555	1.1591	0.478281	0.0105996	HDL	RNF217	TG
cg22868961	6	135596044	0.785976	0.377676	0.0276848	HDL		TG
cg09340403	6	138247491	0.855655	0.43104	0.0355093	HDL		TG
cg22707529	6	143999715	-1.38326	0.43129	0.00109648	HDL	PHACTR2;PHACTR2;PHACTR2;PHACTR2	HDL
cg06271237	6	144263369	-0.18918	0.567514	0.768805	HDL	PLAGL1;PLAGL1;PLAGL1;PLAGL1;PLAGL1;PLAGL1;PLAGL1;PLAGL1	TG
cg20331980	6	149554503	1.21721	0.680366	0.0574504	HDL		TG
cg24112628	6	150174215	1.19357	0.290318	1.70639e-05	HDL	LRP11	TG
cg06012428	6	157477204	2.30511	0.6345	0.000141349	HDL	ARID1B;ARID1B;ARID1B	TG
cg17501210	6	166970252	2.58663	0.38105	1.5814e-12	HDL	RPS6KA2;RPS6KA2	HDL:TG
cg04682977	7	1062711	2.1141	0.682866	0.00115118	HDL	C7orf50;MIR339;C7orf50;C7orf50	HDL
cg04816311	7	1066650	-2.55835	0.359929	2.95491e-13	HDL	C7orf50;C7orf50;C7orf50	HDL:TG
cg19947463	7	1113237	-1.11935	0.346182	0.000996247	HDL	C7orf50;C7orf50;C7orf50	TG
cg03663120	7	2284600	-1.77875	0.447287	4.90898e-05	HDL	NUDT1;NUDT1;NUDT1;NUDT1;NUDT1;NUDT1;NUDT1	HDL
cg24939194	7	2563611	-1.69055	0.58751	0.00345937	HDL	LFNG;LFNG;LFNG;LFNG	HDL
cg03676485	7	2563816	-1.706	0.515024	0.00074279	HDL	LFNG;LFNG;LFNG;LFNG	HDL
cg09723161	7	2563909	-0.971366	0.61088	0.111165	HDL	LFNG;LFNG;LFNG;LFNG	HDL
cg08703857	7	2653651	-1.25167	0.433915	0.00337852	HDL	IQCE;IQCE	HDL
cg11998932	7	3901843	0.725747	0.261074	0.00345565	HDL	SDK1	TG
cg01741041	7	5567862	-2.85112	0.579886	4.86729e-07	HDL	ACTB	HDL
cg14145074	7	5567891	-2.0927	0.558765	0.00013313	HDL	ACTB	HDL
cg05971148	7	5568411	-4.85259	1.41635	0.000481625	HDL		HDL
cg13957126	7	5597849	2.81669	1.00293	0.0031412	HDL		TG
cg19480263	7	5743854	-0.499115	2.44702	0.872719	HDL	RNF216;RNF216	LDL
cg26804423	7	8201134	-4.05137	0.633876	5.53363e-11	HDL	ICA1;ICA1;ICA1	HDL
cg14959425	7	20447707	1.86743	0.523522	0.00018572	HDL	ITGB8	TG
cg15041658	7	24866066	0.841681	0.58451	0.123793	HDL	OSBPL3;OSBPL3;OSBPL3;OSBPL3	TG
cg08822075	7	26193607	1.23718	0.269447	1.61335e-06	HDL	NFE2L3	TG
cg12510708	7	26193805	2.34443	0.472907	2.28029e-07	HDL	NFE2L3	HDL
cg22799757	7	29997642	2.16814	0.580886	9.28076e-05	HDL	SCRN1;SCRN1;SCRN1;SCRN1	HDL
cg08549335	7	30387954	1.39885	0.318562	4.44358e-06	HDL	ZNRF2	TG
cg21429551	7	30635762	0.824924	0.231705	0.000190992	HDL	GARS	TG
cg03068497	7	30635838	0.654518	0.220332	0.00180135	HDL	GARS	TG
cg19390658	7	30636176	0.889254	0.286194	0.00110499	HDL	GARS	TG
cg23068772	7	30737061	0.785482	0.441913	0.0590418	HDL		TG
cg05988548	7	38695932	1.89753	0.571888	0.00050092	HDL		HDL:TG
cg17389988	7	40740924	0.893868	0.479031	0.0477716	HDL	C7orf10	TG
cg21669326	7	47267691	2.27613	0.587885	5.06476e-05	HDL		HDL
cg07621224	7	50355506	-1.57207	0.523647	0.00226917	HDL	IKZF1	HDL
cg04577162	7	73667397	-3.50844	0.548142	5.19268e-11	HDL	RFC2;RFC2	HDL
cg01676795	7	75586348	-2.66984	0.417043	5.14863e-11	HDL	POR	HDL:TG
cg10095247	7	91897276	1.97809	0.561265	0.000221152	HDL	ANKIB1	TG
cg00907204	7	92461971	5.6219	1.53157	0.00012066	HDL	CDK6;CDK6	HDL
cg22171829	7	95225520	0.928976	0.331685	0.00322298	HDL	PDK4	TG
cg20782117	7	95865631	2.59642	0.498527	5.50966e-08	HDL	SLC25A13;SLC25A13;SLC25A13	HDL:TG
cg17540192	7	97875259	-2.64623	0.655996	3.8053e-05	HDL	TECPR1	TG
cg18929814	7	97875293	-1.07655	0.419668	0.00929735	HDL	TECPR1	TG
cg07125725	7	99612773	-1.92322	0.653622	0.00278268	HDL	ZKSCAN1	HDL
cg20784591	7	99972461	-2.56647	0.661495	7.50442e-05	HDL	PILRA;PILRA;PILRA	HDL
cg19377250	7	100463206	1.79483	0.541894	0.000512363	HDL	SLC12A9	TG
cg19566658	7	100466241	-2.79919	0.717234	6.79272e-05	HDL		HDL
cg01975495	7	100779017	-1.3598	0.411669	0.000769202	HDL	SERPINE1;SERPINE1	HDL:TG
cg00042882	7	100796809	-2.75467	1.05242	0.00793325	HDL	AP1S1	TG
cg22103219	7	101934892	1.7014	0.411669	1.54206e-05	HDL	SH2B2	TG
cg16735495	7	105690812	1.51913	0.611005	0.00877882	HDL		TG
cg05720226	7	116786597	-1.37042	0.547642	0.0112142	HDL	ST7;ST7;ST7OT2	HDL
cg03188976	7	134443864	0.992953	0.497777	0.0346429	HDL		LDL:TC
cg25119219	7	135242623	3.18805	2.19257	0.120288	HDL	NUP205	LDL
cg08622729	7	137230906	-1.37524	0.421667	0.000898478	HDL	DGKI	TG
cg02569509	7	142423070	2.33276	0.398672	1.06855e-09	HDL		HDL
cg25435714	7	157083381	-1.42991	0.414044	0.000433055	HDL		HDL
cg06352807	7	157648699	-1.0459	0.429916	0.013739	HDL	PTPRN2;PTPRN2;PTPRN2	TG
cg12600749	7	157648749	-0.734055	0.300191	0.0132517	HDL	PTPRN2;PTPRN2;PTPRN2	TG
cg00919013	8	12613847	-1.37922	0.421167	0.00085517	HDL	LONRF1	HDL
cg10345404	8	27187123	-2.99503	1.30449	0.0202034	HDL		HDL
cg12743031	8	27219512	-1.7742	0.627877	0.00410262	HDL	PTK2B;PTK2B;PTK2B;PTK2B	HDL
cg20907614	8	29914963	1.30939	0.428041	0.00131558	HDL		TG
cg23279503	8	35649016	0.545688	0.361304	0.107013	HDL	UNC5D	LDL
cg19695041	8	38615330	0.220613	0.61138	0.671851	HDL	TACC1	TG
cg07696514	8	42188597	-3.07637	0.672993	2.94908e-06	HDL	IKBKB	HDL
cg09297903	8	42234798	-1.63496	0.387799	1.65316e-05	HDL	DKK4	HDL
cg14195992	8	48265917	-2.60626	0.615254	1.50503e-05	HDL	KIAA0146	HDL
cg01651915	8	55795551	1.09517	0.27882	3.94532e-05	HDL		TG
cg02508743	8	56903623	-2.27049	0.459785	4.33381e-07	HDL	LYN;LYN	HDL
cg10423607	8	68418480	1.06447	0.439914	0.0107182	HDL	CPA6;CPA6	TG
cg11253416	8	82643680	0.958658	0.681616	0.132481	HDL	CHMP4C	TG
cg19589396	8	103937374	1.42599	0.402546	0.000205432	HDL		TG
cg07960624	8	119208486	1.69212	0.332935	1.13257e-07	HDL	SAMD12	HDL:TG
cg11818438	8	119916530	0.402241	0.721108	0.530528	HDL		TG
cg22011731	8	126011549	1.94531	1.05292	0.0499579	HDL	SQLE;SQLE	LDL
cg09984392	8	126011784	1.81457	0.587135	0.0011739	HDL	SQLE	LDL
cg14660676	8	126012434	0.747867	0.242202	0.00118576	HDL	SQLE	HDL
cg13821176	8	126448338	-2.4444	0.485155	2.50577e-07	HDL	TRIB1	HDL:TG
cg00163372	8	128752988	-1.61759	0.367678	6.89641e-06	HDL	MYC	HDL
cg03183540	8	134931756	2.46674	0.684366	0.000159172	HDL		HDL
cg12075928	8	141801307	0.56542	0.337559	0.0747482	HDL	PTK2;PTK2	TG
cg08788930	8	142201685	-2.02234	0.447037	3.73793e-06	HDL	DENND3	HDL:TG
cg25392060	8	142297121	-2.36073	0.529521	5.17429e-06	HDL		HDL
cg26610247	8	142297175	-2.89346	0.757976	9.81363e-05	HDL		HDL:TG
cg01145119	8	144441955	-1.90719	0.43204	6.41392e-06	HDL		HDL
cg10639435	8	146104221	-2.23872	0.490154	3.00602e-06	HDL	ZNF250;ZNF250	HDL:TG
cg14406814	9	10232876	0.738272	0.48353	0.103349	HDL	PTPRD;PTPRD	TC
cg14643264	9	27408242	0.993768	0.513524	0.0402744	HDL	MOBKL2B	LDL
cg02716826	9	33447032	1.95965	0.491029	2.96952e-05	HDL	SUGT1P1;AQP3	HDL:TG
cg14649449	9	72660082	2.17023	0.539644	2.58185e-05	HDL	MAMDC2	HDL
cg13740985	9	80930413	-0.874636	0.658496	0.18607	HDL	PSAT1;PSAT1	TG
cg13636014	9	84004731	1.06948	0.494903	0.0223532	HDL		HDL:TC
cg00422488	9	100747767	-1.1396	1.05079	0.284452	HDL	ANP32B	TG
cg14170545	9	107688675	-1.4203	0.53577	0.00715568	HDL	ABCA1	TG
cg03257930	9	110399293	2.74731	0.742479	0.000106495	HDL		HDL
cg13661827	9	111885602	1.57567	0.488154	0.000706528	HDL		HDL:TG
cg00008629	9	115093661	0.478555	0.212583	0.0174303	HDL	ROD1;ROD1;ROD1	TG
cg15551881	9	123688715	-1.90191	0.427916	5.53308e-06	HDL	TRAF1	HDL
cg13622265	9	124584474	-1.18637	0.314438	0.000118454	HDL	TTLL11	HDL
cg01275932	9	139367244	-1.20707	0.512024	0.017027	HDL	SEC16A	TG
cg13544075	9	139644102	0.0685172	0.30544	0.777564	HDL	LCN6	TG
cg13823169	9	139776893	1.49734	0.475032	0.000937105	HDL		TG
cg25580581	10	3853668	2.25661	0.475782	7.30238e-07	HDL		HDL
cg18262201	10	6187854	-0.00110351	0.347307	0.962241	HDL	PFKFB3	TG
cg13316404	10	6191076	2.03779	1.08091	0.0455756	HDL		TG
cg05014727	10	6214016	1.01127	0.393923	0.00684753	HDL	PFKFB3	TG
cg08994060	10	6214026	1.16884	0.390048	0.00164342	HDL	PFKFB3	TG
cg26262157	10	6214079	1.52006	0.417043	0.000134479	HDL	PFKFB3	TG
cg19695507	10	13526193	-2.28632	0.499527	2.86408e-06	HDL	BEND7;BEND7	HDL:TG
cg00134210	10	14644132	4.62624	1.43622	0.000724538	HDL	FAM107B	TG
cg03337218	10	25189866	-0.618542	0.382675	0.105207	HDL	PRTFDC1	HDL
cg09821400	10	33654419	-1.16861	0.393548	0.00253853	HDL		HDL
cg07121693	10	44148437	0.904453	0.440289	0.0297079	HDL		TC
cg25164589	10	63540024	0.0879454	0.35768	0.760538	HDL		TG
cg13585930	10	72027357	1.45503	0.461534	0.000935369	HDL	NPFFR1	HDL
cg06372475	10	73534286	-1.26151	0.768349	0.0996689	HDL	C10orf54;CDH23	HDL
cg17485681	10	73565625	-1.93246	0.401546	8.4864e-07	HDL	CDH23	HDL
cg26002370	10	73596857	-2.1654	0.774973	0.00454622	HDL	PSAP;PSAP;PSAP	HDL
cg26033520	10	74004071	-1.49461	0.446287	0.000647191	HDL		HDL
cg16407699	10	74020428	-1.37723	0.370802	0.000151555	HDL		HDL
cg04858631	10	74035570	-0.910998	0.404671	0.0228268	HDL	DDIT4	HDL
cg18908419	10	75800004	-1.88509	0.420542	4.59019e-06	HDL	VCL;VCL	HDL
cg24243879	10	76614628	-1.63507	0.493778	0.000745891	HDL	MYST4	HDL
cg02571436	10	77468337	0.667406	0.386174	0.0662069	HDL		TG
cg10612237	10	80827823	3.85803	1.54007	0.00829067	HDL	ZMIZ1;LOC283050;LOC283050;LOC283050	TG
cg06188083	10	91093005	0.0595084	0.353931	0.822432	HDL	IFIT3;IFIT3	LDL
cg27312979	10	97094453	0.664672	0.258199	0.00669819	HDL	SORBS1;SORBS1;SORBS1;SORBS1;SORBS1;SORBS1;SORBS1	TG
cg20313873	10	101436820	-1.09964	0.426291	0.00890435	HDL	ENTPD7	TG
cg06400428	10	102107666	0.19589	0.582011	0.690245	HDL	SCD	LDL:TG
cg24503796	10	102107676	0.290262	0.564264	0.560339	HDL	SCD	LDL:TG
cg03440556	10	102107757	0.508475	0.336309	0.106654	HDL	SCD	LDL:TG
cg07504977	10	102131012	-2.1109	0.349556	5.96555e-10	HDL		HDL:TG
cg23599026	10	102268546	-1.20391	0.63725	0.0571496	HDL	SEC31B	TG
cg00547480	10	103875961	-2.52473	0.633126	4.67592e-05	HDL	LDB1;LDB1	HDL
cg11849692	10	103875969	-3.47226	0.665869	9.32381e-08	HDL	LDB1;LDB1	HDL
cg17782974	10	104406990	-1.94542	0.377551	1.32423e-07	HDL	TRIM8	HDL
cg26955383	10	105218660	-3.86094	0.525147	4.39186e-14	HDL	CALHM1	HDL:TG
cg26712428	10	105218771	-3.67984	0.520648	4.0175e-13	HDL	CALHM1	HDL:TG
cg13824500	10	114394236	1.76708	0.35693	2.36671e-07	HDL	VTI1A	HDL
cg01316152	10	116168351	1.78814	0.571638	0.00102358	HDL		HDL
cg03850986	10	116408382	1.45788	0.340683	7.68089e-06	HDL	ABLIM1;ABLIM1;ABLIM1	TG
cg02556345	10	124181965	1.93182	0.53527	0.000156133	HDL	PLEKHA1;PLEKHA1	TG
cg19588519	10	125817817	-2.45071	0.568263	1.04765e-05	HDL		HDL:TG
cg17270821	10	134362758	0.816817	0.569888	0.125488	HDL	INPP5A	TG
cg03038262	11	315262	0.825642	0.406045	0.0313652	HDL	IFITM1	LDL
cg22317004	11	1360335	-0.456969	0.314313	0.14646	HDL		HDL
cg12729894	11	1774378	1.06232	0.620378	0.068666	HDL	HCCA2;CTSD	TG
cg22680424	11	1778547	-0.865037	0.617129	0.162039	HDL	HCCA2;CTSD	HDL
cg26446803	11	1807232	-1.56147	0.535145	0.00302301	HDL		HDL
cg10927968	11	1807333	-2.14193	0.398422	3.66522e-08	HDL		HDL:TG
cg04548926	11	2219053	-1.33109	0.6345	0.034191	HDL		HDL
cg10042645	11	2308589	-1.78761	0.345182	1.14322e-07	HDL		HDL
cg03411376	11	2432720	-2.61955	0.688615	0.000103842	HDL	TRPM5	TG
cg06603309	11	2724144	1.05359	1.07866	0.289034	HDL		HDL
cg25869889	11	6436464	-2.24798	0.535395	1.7918e-05	HDL	APBB1;APBB1	HDL
cg09236382	11	6676366	0.0116487	0.33231	0.930784	HDL	DCHS1	TG
cg07782221	11	7506057	1.68739	0.632626	0.00499063	HDL	OLFML1	HDL
cg26427534	11	7659067	1.59735	0.573637	0.0034015	HDL	PPFIBP2	HDL
cg17061862	11	9590431	0.303136	0.376301	0.377078	HDL		TG
cg00510149	11	10674966	-1.70313	0.564014	0.00213616	HDL	MRVI1;MRVI1;MRVI1;MRVI1	HDL
cg14816825	11	12128203	-1.64709	0.526272	0.00145057	HDL		HDL
cg27389255	11	14664598	-2.65657	0.569513	1.83374e-06	HDL	PDE3B;PSMA1	HDL
cg26105227	11	17495097	-0.0752166	0.3798	0.877547	HDL	ABCC8	LDL
cg01438090	11	30502936	0.627665	0.331935	0.0449449	HDL	MPPED2;MPPED2	TG
cg23845009	11	34323678	-1.27447	0.438539	0.00314374	HDL	ABTB2	TG
cg07136133	11	36422377	2.29356	0.543643	1.02692e-05	HDL	PRR5L;PRR5L;PRR5L;PRR5L	HDL:TG
cg11323439	11	46264544	1.86291	1.05754	0.0612848	HDL		TG
cg09802018	11	46357562	-1.41153	0.697488	0.0412314	HDL	DGKZ	TC
cg17580616	11	47350136	-1.91604	0.474532	3.74041e-05	HDL	MADD;MADD;MADD;MADD;MADD;MADD;MADD;MADD;MADD;MADD	HDL
cg11376147	11	57261198	2.4218	0.880702	0.00381593	HDL	SLC43A1	TG
cg11250194	11	61601937	1.74179	0.402546	6.09286e-06	HDL	FADS2	HDL
cg05512483	11	62621791	-1.53558	0.620503	0.0121633	HDL	SNORD30;SNORD22;SNORD29;SNORD31;SNHG1	HDL
cg04999435	11	63230511	0.171503	0.480531	0.674825	HDL	HRASLS5;HRASLS5;HRASLS5	LDL
cg06178669	11	63334608	1.27228	0.356805	0.000186707	HDL		TG
cg19458497	11	63403371	-1.32943	0.653747	0.0402334	HDL	ATL3	TG
cg17953300	11	65418265	-1.90074	0.640124	0.00253948	HDL	SIPA1;SIPA1	TG
cg27305772	11	65630355	-1.92304	0.621878	0.00165675	HDL	MUS81	TG
cg05751148	11	67204799	3.69262	0.843459	4.74272e-06	HDL	PTPRCAP	HDL
cg04383058	11	67273507	-2.40764	0.828837	0.00315777	HDL		HDL
cg11468085	11	67435577	-1.90037	0.541894	0.000351227	HDL	ALDH3B2;ALDH3B2	TG
cg09578155	11	68141470	1.86441	0.609255	0.0013103	HDL	LRP5	TG
cg22911054	11	68603379	1.25537	0.488279	0.00676652	HDL	CPT1A;CPT1A	TG
cg23756264	11	68605511	0.741842	0.681991	0.240003	HDL	CPT1A;CPT1A	TG
cg26989316	11	68607257	1.46999	1.06492	0.139556	HDL	CPT1A;CPT1A	TG
cg00574958	11	68607622	6.65539	1.13165	8.80981e-10	HDL	CPT1A;CPT1A	HDL:LDL:TG
cg09737197	11	68607675	0.721913	0.588384	0.187222	HDL	CPT1A;CPT1A	TC:TG
cg17058475	11	68607737	2.37264	0.790095	0.00160698	HDL	CPT1A;CPT1A	LDL:TG
cg01082498	11	68608225	2.25419	1.22139	0.0501932	HDL	CPT1A;CPT1A	TG
cg02855207	11	73087016	-1.25956	0.539394	0.0181243	HDL	RELT;RELT	HDL
cg01901332	11	75031054	0.792416	0.413544	0.0422296	HDL	ARRB1;ARRB1	TG
cg15705971	11	92110262	0.902845	0.484155	0.047912	HDL	FAT3	LDL:TC
cg22878054	11	99397252	0.784024	0.438664	0.0576889	HDL	CNTN5;CNTN5	TC
cg02008402	11	100683448	1.36351	0.678117	0.033254	HDL	FLJ32810	HDL
cg09777883	11	112093696	-3.05843	0.554891	1.63676e-08	HDL		HDL:TG
cg07631435	11	114043903	-1.80007	0.475407	0.000111935	HDL	ZBTB16;ZBTB16	HDL
cg05008975	11	118022317	-1.80989	0.726357	0.011572	HDL	SCN4B;SCN4B	HDL
cg17260706	11	118782879	2.05254	0.550892	9.54688e-05	HDL	BCL9L	HDL:TG
cg22964469	11	121337508	1.37615	0.670368	0.0298172	HDL	SORL1	TG
cg26559804	11	128391271	2.35637	0.534145	4.0166e-06	HDL	ETS1;ETS1;ETS1	TG
cg26503877	11	128391429	2.58114	0.808591	0.000807655	HDL	ETS1;ETS1;ETS1	TG
cg11588197	11	128391494	1.7217	0.388674	3.66859e-06	HDL	ETS1;ETS1;ETS1	TG
cg03295554	11	128395450	0.700169	0.301941	0.0143837	HDL	ETS1	TG
cg24065451	11	128419512	-1.36359	0.367803	0.00015588	HDL	ETS1	HDL
cg09012125	11	128779608	-1.20569	0.468783	0.00911123	HDL	KCNJ5	HDL
cg18282388	11	129716470	1.46053	0.489154	0.00170744	HDL	TMEM45B	HDL
cg04181189	11	129817418	-1.57161	0.678617	0.0191195	HDL	PRDM10;PRDM10;PRDM10;PRDM10;PRDM10;PRDM10	HDL
cg01575601	11	130398900	0.261107	0.473532	0.534876	HDL		TC
cg12051710	12	2989070	2.211	0.719734	0.00125557	HDL	C12orf32;C12orf32;C12orf32	TG
cg10601624	12	6404377	0.653613	0.599882	0.239256	HDL		TG
cg00252813	12	6642229	2.93053	0.742104	3.5896e-05	HDL	GAPDH	HDL:TC
cg02519286	12	6642354	2.41954	0.762475	0.000866417	HDL	GAPDH	HDL
cg22488164	12	14716910	-2.93965	0.495528	1.19199e-09	HDL	PLBD1	HDL
cg25720264	12	19389751	-0.513214	0.48553	0.297432	HDL	PLEKHA5;PLEKHA5	TG
cg06898549	12	41083590	-1.65455	0.339183	5.99041e-07	HDL		HDL
cg17713673	12	46466053	1.24126	0.580511	0.0237734	HDL		TG
cg06547285	12	47630263	3.20041	0.551642	1.47185e-09	HDL	FAM113B	HDL:TG
cg09039672	12	52367989	-2.14163	0.637625	0.000623608	HDL	ACVR1B;ACVR1B;ACVR1B	HDL
cg07022048	12	52638592	0.913238	0.539519	0.0718195	HDL	KRT7	TG
cg03691549	12	53443911	-1.30219	0.542394	0.0150588	HDL	TENC1;TENC1;TENC1;TENC1	TG
cg06559575	12	53490352	3.14466	0.573512	1.07625e-08	HDL	IGFBP6	HDL:TG
cg01856529	12	54653091	0.098242	0.509525	0.802647	HDL	CBX5;CBX5;CBX5;CBX5	HDL
cg06844864	12	57850192	0.462358	1.15302	0.641851	HDL	INHBE	TC
cg03308494	12	58013267	-1.15856	0.518773	0.0239595	HDL	SLC26A10	LDL:TC
cg12949547	12	58718950	-2.23334	0.628752	0.000293577	HDL		TG
cg13442969	12	68044208	-0.0530395	0.465409	0.946445	HDL	DYRK2;DYRK2	TG
cg26873338	12	69637167	-2.00201	0.520023	8.53874e-05	HDL	CPSF6	HDL
cg03411579	12	76552736	-1.5061	0.418418	0.000242575	HDL		HDL
cg18774692	12	89033280	-1.97432	0.579886	0.000523213	HDL		HDL
cg16063162	12	89721406	-1.37057	0.367178	0.000140287	HDL		HDL
cg20722088	12	89742886	-1.41995	0.458785	0.00164096	HDL	DUSP6;DUSP6	HDL
cg13691961	12	89743281	-0.80683	0.274321	0.00279425	HDL	DUSP6;DUSP6	HDL
cg05845030	12	91573247	1.73126	0.460785	8.34629e-05	HDL	DCN;DCN;DCN;DCN;DCN;DCN;DCN	HDL
cg16618104	12	104853100	2.90397	0.651372	3.17975e-06	HDL	CHST11	HDL:TG
cg06647068	12	104853274	2.01727	0.472157	7.93947e-06	HDL	CHST11	HDL:TG
cg04010915	12	110547053	-2.65879	0.86658	0.00180402	HDL		TG
cg12142865	12	112211993	2.7527	1.04617	0.00559928	HDL		HDL
cg13708645	12	121974305	-1.72464	0.341308	2.31091e-07	HDL	KDM2B;KDM2B	HDL
cg01973483	12	123591123	-0.938707	0.579636	0.104518	HDL	PITPNM2	TC
cg19515108	12	123599873	-2.19864	0.619378	0.000296266	HDL		HDL
cg11639950	12	125003407	1.83235	0.560015	0.000597686	HDL	NCOR2;NCOR2	TG
cg08261450	12	130384734	0.282655	0.419543	0.455056	HDL	TMEM132D	LDL
cg21042285	13	23954979	-2.93238	0.751477	6.8106e-05	HDL	SACS	HDL
cg18520125	13	28903926	-2.21132	0.478656	2.30521e-06	HDL	FLT1	HDL
cg12286415	13	30948122	-1.36726	0.624627	0.0269706	HDL	LOC100188949	HDL
cg24690437	13	31480273	-0.841875	0.399547	0.0333919	HDL	C13orf33	LDL
cg11126134	13	31480304	-0.583973	0.263823	0.0252638	HDL	C13orf33	LDL
cg22593432	13	32575905	1.8687	0.524397	0.000188444	HDL		TG
cg19750657	13	38935967	-2.62584	0.440039	9.51041e-10	HDL	UFM1	HDL:TG
cg02210115	13	49990767	1.37421	0.450412	0.00135398	HDL	CAB39L	TG
cg05091135	13	51103373	-0.500113	0.446412	0.268139	HDL		HDL
cg10474597	13	51917676	-1.67341	0.430291	7.21017e-05	HDL	SERPINE3	HDL
cg16969872	13	79968324	1.25269	0.405045	0.00116474	HDL	RBM26	TG
cg16505704	13	80378331	-1.90165	0.571388	0.000700294	HDL		HDL
cg02767093	13	99130655	2.89285	0.702612	1.65922e-05	HDL	STK24;STK24	HDL
cg13221899	13	103426862	-1.06202	0.320187	0.000730549	HDL	C13orf27	HDL
cg26918935	13	108920801	-2.19972	0.639749	0.00045925	HDL	TNFSF13B;TNFSF13B	HDL
cg25924746	13	110432935	-2.08931	0.496902	1.74301e-05	HDL	IRS2	HDL
cg14205864	13	113841719	0.925589	0.632626	0.118067	HDL	PCID2;PCID2;PCID2	HDL
cg19881557	14	20967426	-2.85736	0.465784	3.16911e-10	HDL		HDL
cg03508235	14	23445994	2.29024	0.615254	9.68727e-05	HDL	JUB;JUB;JUB	TG
cg02246876	14	23586582	-2.18506	0.564764	7.86369e-05	HDL	CEBPE	HDL
cg01242348	14	23586886	-3.54307	0.774223	2.87401e-06	HDL	CEBPE	HDL
cg03523676	14	24540235	-3.03914	0.522897	2.56869e-09	HDL	CPNE6	HDL
cg14836555	14	24743391	-1.82798	0.549017	0.000696556	HDL		HDL
cg20448706	14	32941841	0.677503	0.423042	0.0880067	HDL	AKAP6	LDL:TC
cg18615457	14	45719962	-3.66512	0.793844	2.33961e-06	HDL	C14orf106	HDL
cg08189198	14	51290136	-0.985353	0.486405	0.0410211	HDL	NIN;NIN;NIN;NIN;NIN	HDL
cg22805381	14	51760188	1.27746	0.426416	0.00164837	HDL		TG
cg00862597	14	61750802	-0.353967	0.523522	0.516825	HDL		TG
cg02464912	14	64319543	12.027	2.27518	3.4952e-08	HDL	SYNE2;SYNE2	HDL
cg04718050	14	69281297	2.44797	0.697488	0.000234708	HDL		TG
cg10919522	14	74227441	2.92299	0.467033	7.03936e-11	HDL	C14orf43;C14orf43	HDL:TG
cg00716257	14	75897417	0.296569	0.439914	0.454787	HDL	JDP2;JDP2;JDP2;JDP2	TG
cg19998073	14	89078443	-1.69082	0.533895	0.00126914	HDL	ZC3H14;ZC3H14;ZC3H14;ZC3H14;ZC3H14;ZC3H14	TG
cg00871207	14	89080250	-2.90046	0.626877	2.22452e-06	HDL		TG
cg15821562	14	90083275	-1.81297	0.553516	0.000853184	HDL	FOXN3	HDL
cg02946885	14	90378680	1.06916	0.408045	0.00579846	HDL	C14orf143	TG
cg17002328	14	91751773	-1.64237	0.590384	0.00473043	HDL	CCDC88C	TG
cg21113318	14	92983645	-1.51745	0.548517	0.00497094	HDL	RIN3	HDL
cg16324306	14	93786330	-2.1092	0.570388	0.000162189	HDL	BTBD7;BTBD7	HDL
cg20981184	14	95979816	-1.7006	0.48528	0.000354739	HDL		HDL:TG
cg18125510	14	100841768	1.7205	0.512899	0.000434929	HDL	WARS;WDR25;WARS;WARS;WDR25;WARS;WARS;WARS	TG
cg10092517	14	104682880	-0.491746	0.424167	0.251092	HDL		TC
cg27394566	14	105391635	-2.21449	0.505776	7.63791e-06	HDL	PLD4	HDL
cg22908922	14	105855008	-2.71636	0.700363	7.54661e-05	HDL	PACS2;PACS2	HDL
cg07814318	15	31624584	-2.44458	0.436539	9.59769e-09	HDL	KLF13	HDL
cg03690187	15	41233838	3.89643	2.26431	0.067351	HDL		HDL
cg18696027	15	45002597	1.1241	0.846334	0.15459	HDL	B2M	TG
cg24507955	15	49339070	1.06422	0.378926	0.00314055	HDL	SECISBP2L	TG
cg25790365	15	50549957	-2.44497	0.615504	5.00671e-05	HDL	HDC	HDL
cg27563121	15	52405647	1.72417	0.596258	0.00236924	HDL	BCL2L10	TG
cg06192883	15	52554171	-3.29713	0.499652	1.28578e-11	HDL	MYO5C	HDL:TG
cg24590708	15	52554357	-1.24099	0.349181	0.000291291	HDL	MYO5C	HDL:TG
cg24687805	15	55513621	-2.05014	0.824088	0.0117077	HDL	RAB27A;RAB27A;RAB27A;RAB27A	TG
cg03036214	15	63640658	1.51891	0.450412	0.000405688	HDL	CA12;CA12	HDL
cg07815238	15	64341005	-0.999502	0.648498	0.122956	HDL		TG
cg21898299	15	68924220	1.7441	0.708361	0.00944217	HDL	CORO2B	HDL
ch.15.67797584R	15	70010530	3.55382	1.16302	0.00133147	HDL		HDL
cg10381071	15	70391035	1.94319	0.607381	0.000786373	HDL	TLE3;TLE3;TLE3	TG
cg14597545	15	73074210	-2.46588	0.50765	6.68757e-07	HDL	ADPGK;ADPGK;ADPGK	TG
cg07728579	15	83475013	-3.11383	0.564014	1.54993e-08	HDL	FSD2	HDL
cg19380303	15	90172193	-1.56381	0.635	0.0125983	HDL	KIF7	HDL
cg20507228	15	91460071	-1.41944	0.325061	8.08367e-06	HDL	MAN2A2	TG
cg14473904	15	93465087	-1.59085	0.720858	0.0257142	HDL	CHD2;CHD2	HDL
cg24002003	15	101668143	3.32745	0.536895	1.06998e-10	HDL		HDL
cg09481056	16	2339260	0.81481	0.551642	0.114708	HDL	ABCA3	LDL
cg05958351	16	2804731	-1.6719	0.627752	0.00688638	HDL	SRRM2	HDL
cg09581649	16	4572735	-2.54557	0.640874	5.01272e-05	HDL	C16orf5	HDL
cg03819286	16	4673974	-3.09452	0.593633	9.41908e-08	HDL	MGRN1;MGRN1;MGRN1;MGRN1	HDL
cg03497652	16	4751569	-1.48955	0.38055	6.46239e-05	HDL	ANKS3	TG
cg01210113	16	11352835	3.77437	1.20101	0.000970278	HDL		HDL
cg04113258	16	17527041	0.93666	0.66087	0.129615	HDL	XYLT1	TG
cg03187795	16	23535137	-2.35345	0.810466	0.00316865	HDL	EARS2;EARS2	HDL
cg26874872	16	26156362	0.660429	0.427041	0.0991112	HDL		LDL:TC
cg02097429	16	27210995	0.45619	0.398047	0.216736	HDL		TG
cg14237301	16	28506477	-2.24202	0.50865	6.62327e-06	HDL	APOB48R	HDL
cg26663590	16	28959310	-3.23351	0.473907	2.52314e-12	HDL		TG
cg16462073	16	28995843	2.24319	0.499277	2.67063e-06	HDL	SPNS1;LAT;LAT;LAT;SPNS1;SPNS1;LAT;SPNS1;SPNS1	TG
cg00607627	16	28995994	3.78219	0.623503	2.60324e-10	HDL	LAT;LAT;LAT;LAT	HDL:TG
cg01298987	16	30005856	-1.67147	0.794844	0.0337532	HDL	HIRIP3	TG
cg06038367	16	30198370	-1.78257	0.53277	0.00065492	HDL	CORO1A	HDL
cg01304182	16	30409908	-1.4712	0.611755	0.0148847	HDL	ZNF48	TG
cg04716530	16	30485684	2.07371	0.668869	0.0011329	HDL	ITGAL;ITGAL	HDL
cg06235438	16	30485966	2.21185	0.615129	0.000164993	HDL	ITGAL;ITGAL	HDL
cg07175797	16	50317656	-2.5075	0.63475	5.51503e-05	HDL		HDL
cg02879453	16	50321818	-2.06799	0.443663	1.86644e-06	HDL	ADCY7	HDL
cg06897661	16	50322074	-3.45894	0.750478	2.43601e-06	HDL		HDL
cg23580000	16	50322156	-2.05854	0.46091	4.97362e-06	HDL	ADCY7	HDL
cg06207201	16	50701535	1.05228	0.543143	0.0400538	HDL	SNX20;SNX20	TG
cg01243823	16	50732212	2.08038	0.384425	1.65788e-08	HDL	NOD2	HDL:TG
cg01955153	16	50769852	2.68951	0.795469	0.000392008	HDL		TC
cg03478448	16	56945735	-2.61301	0.754477	0.000416768	HDL	SLC12A3;SLC12A3;SLC12A3	HDL
cg08159663	16	57022486	3.58415	0.780597	1.61338e-06	HDL		HDL:LDL
cg07839457	16	57023022	0.876329	0.197086	3.37386e-06	HDL	NLRC5	HDL:LDL:TC
cg16411857	16	57023191	1.51269	0.365803	1.52525e-05	HDL	NLRC5	LDL
cg09018739	16	57180107	-2.46664	0.522897	1.39771e-06	HDL	CPNE2	HDL
cg07512993	16	66582592	-2.00682	0.607631	0.00077047	HDL	TK2	HDL
cg10922280	16	68034227	-2.30103	0.61013	0.000119264	HDL	DPEP2	TG
cg26899718	16	68404797	-1.20813	0.621628	0.0501997	HDL	SMPD3	HDL
cg10508349	16	68942231	-1.71853	1.34124	0.202741	HDL	TMCO7	LDL
cg00259097	16	70770604	-2.78783	0.697363	4.47389e-05	HDL	VAC14	HDL
cg07434438	16	72961899	3.11631	0.581511	2.27189e-08	HDL	ZFHX3;ZFHX3	TG
cg08761535	16	75079000	2.76793	0.781097	0.000204419	HDL	ZNRF1	TG
cg03147430	16	81929395	2.72345	5.11062	0.547538	HDL	PLCG2	LDL:TG
cg03014634	16	85205030	-2.11815	0.594383	0.000280285	HDL		HDL:TG
cg27288091	16	85837390	-2.09841	0.736105	0.00377983	HDL	COX4I1	TG
cg02371935	16	87521363	-2.10006	0.550892	0.000100356	HDL	ZCCHC14	TG
cg09213175	16	87802541	-2.07198	0.611255	0.000554117	HDL		TG
cg02203067	16	87866800	-2.11912	0.499402	1.45467e-05	HDL	SLC7A5	TG
cg07021906	16	87866833	-2.10536	0.438289	8.89773e-07	HDL	SLC7A5	TG
cg03699074	16	88849875	2.89971	0.53552	1.62747e-08	HDL	FAM38A	HDL
cg12417689	17	259426	0.14683	0.514399	0.729592	HDL	C17orf97	TG
cg04970064	17	266066	1.12917	0.594008	0.0438515	HDL		TG
cg15380836	17	1553341	3.55138	1.00305	0.000207005	HDL	RILP;RILP	HDL:TC
cg23630423	17	1903022	-1.36762	0.437414	0.00146682	HDL	RTN4RL1	TG
cg09664445	17	2612406	-2.3452	0.579511	3.5902e-05	HDL	KIAA0664	HDL
cg20871826	17	3790402	-2.86346	0.670493	1.27866e-05	HDL	CAMKK1;CAMKK1;CAMKK1	HDL:TG
cg04464719	17	3824422	-3.85808	1.05492	0.000191751	HDL		HDL
cg10183965	17	3824497	-2.36243	0.501901	1.47434e-06	HDL		HDL
cg01798813	17	3906674	-4.47856	0.891325	2.70345e-07	HDL		HDL
cg02329670	17	6921400	1.33446	0.587385	0.0164436	HDL	MIR497;MIR195	TG
cg19217955	17	7123994	2.67655	2.10971	0.173201	HDL	DLG4;ACADVL;ACADVL	TG
cg03639223	17	7369125	-1.9191	0.5104	0.000125127	HDL	ZBTB4;ZBTB4	TG
cg10001987	17	7381769	-0.14621	0.294567	0.643774	HDL	ZBTB4;ZBTB4	LDL:TC
cg14633721	17	8869864	-2.17939	0.547143	4.77019e-05	HDL	PIK3R5	HDL
cg04267691	17	9862752	1.50604	0.583261	0.00653625	HDL	GAS7;GAS7;GAS7;GAS7;GAS7	HDL
cg26999423	17	10017891	0.335971	0.488154	0.446043	HDL	GAS7	TG
cg13876325	17	16190098	-1.49552	0.568388	0.00760663	HDL	PIGL	HDL
cg11851174	17	17712609	-0.943301	0.522023	0.0691894	HDL	RAI1	TG
cg15996882	17	17715815	0.653789	0.644124	0.271429	HDL	SREBF1;SREBF1	TG
cg15863539	17	17716950	-2.90202	1.55494	0.0603154	HDL		TG
cg20544516	17	17717183	-2.13503	0.557266	9.24728e-05	HDL	MIR33B;SREBF1;SREBF1	HDL:TG
cg10415767	17	17726759	-2.24121	0.745229	0.00222847	HDL	SREBF1;SREBF1	TG
cg08129017	17	17728660	-1.2082	0.464534	0.0083454	HDL	SREBF1;SREBF1	TG
cg11024682	17	17730094	-3.79518	0.530771	2.13189e-13	HDL	SREBF1;SREBF1	HDL:TG
cg03963689	17	17739407	-0.626456	0.477281	0.191524	HDL	SREBF1;SREBF1	TG
cg14442061	17	17740468	-0.729393	1.90613	0.730165	HDL		TG
cg16611584	17	19809078	-1.16405	0.231205	2.55675e-07	HDL	AKAP10	HDL:TG
cg25649826	17	20938740	-1.76975	0.599007	0.0026712	HDL	USP22	HDL
cg05784862	17	25799018	0.984621	0.493903	0.0347512	HDL	KSR1	TG
cg24240870	17	28803927	1.22825	0.3828	0.000759423	HDL	GOSR1;GOSR1;GOSR1	TG
cg10186605	17	29667326	-0.250644	0.345932	0.484992	HDL	NF1;NF1	TG
cg00870514	17	29717946	-0.796227	0.311064	0.00945412	HDL	RAB11FIP4	HDL
cg08332908	17	38465326	-1.63996	0.550892	0.00247452	HDL	RARA	HDL
cg13274938	17	38493822	-3.83695	0.633626	5.34396e-10	HDL	RARA;RARA;RARA	HDL:TG
cg05484949	17	38708465	1.02269	0.982182	0.259787	HDL		HDL
cg07248223	17	38717275	-0.588817	0.368303	0.10918	HDL	CCR7	TG
cg17928869	17	39822542	1.66093	1.26863	0.160346	HDL		TG
cg11669285	17	40558061	1.12267	0.405295	0.00357022	HDL	PTRF	HDL
cg08857797	17	40927699	-1.75089	0.487279	0.000248834	HDL	VPS25	TG
cg03078551	17	41656298	2.81005	0.847459	0.000505113	HDL		HDL:TG
cg18219562	17	41773643	-1.98161	0.565889	0.000358418	HDL		TG
cg12866859	17	43224332	-1.68475	0.683991	0.0125832	HDL	HEXIM1	HDL
cg15804598	17	43224418	-2.00204	0.681616	0.00283218	HDL	HEXIM1	HDL
cg15020801	17	46022809	-1.92006	0.530271	0.000222413	HDL	PNPO	TG
cg01130991	17	46510392	-1.72809	0.466658	0.000158676	HDL		HDL
cg02650017	17	47301614	11.3607	1.33899	1.13853e-18	HDL	PHOSPHO1;PHOSPHO1	HDL:TG
cg18824549	17	47807591	0.736279	0.478781	0.100967	HDL	FAM117A	TG
cg12212103	17	48231729	-1.68015	0.629002	0.00672054	HDL		HDL
cg02529547	17	48259089	-1.87855	0.63575	0.00266775	HDL		HDL
cg09199486	17	48259448	-2.13666	0.716484	0.00243064	HDL		HDL
cg05778424	17	55169508	-2.83027	0.564889	2.92465e-07	HDL	AKAP1	HDL:TG
cg21139312	17	55663225	-3.44561	1.31087	0.00766917	HDL		HDL:TG
cg02438611	17	55828107	-1.66724	0.472407	0.000321463	HDL		HDL
cg00968616	17	55942898	2.57557	0.58476	4.15859e-06	HDL	CUEDC1	HDL:TG
cg24174557	17	57903544	2.55574	0.413044	1.14567e-10	HDL	TMEM49	HDL:TG
cg16936953	17	57915665	0.638063	0.30669	0.0277288	HDL	TMEM49	LDL
cg12054453	17	57915717	0.520948	0.279445	0.0479779	HDL	TMEM49	LDL
cg01409343	17	57915740	0.809731	0.406295	0.0348035	HDL	TMEM49	LDL
cg26846781	17	61620942	-2.68299	0.698738	8.91695e-05	HDL	KCNH6;KCNH6	HDL
cg09121543	17	61774794	-0.327292	0.675867	0.652767	HDL		HDL
cg08352115	17	66356057	-3.09899	0.531021	2.20918e-09	HDL	ARSG	HDL:TG
cg18772573	17	71257980	-2.94242	0.874203	0.000607066	HDL		HDL
cg14020176	17	72764985	-2.75729	0.588384	1.64116e-06	HDL	SLC9A3R1	TG
cg22312249	17	72779428	-1.51788	0.613505	0.0121856	HDL	TMEM104	HDL:TG
cg21486834	17	74477542	-3.11233	0.711235	7.72947e-06	HDL	RHBDF2;RHBDF2	HDL
cg16293484	17	75471401	2.87253	0.728232	3.66159e-05	HDL	SEPT9;SEPT9;SEPT9;SEPT9;SEPT9;SEPT9;SEPT9;SEPT9	HDL
cg05264101	17	75880308	-1.11161	0.577387	0.0524542	HDL	FLJ45079	HDL
cg09029192	17	76015204	-0.752613	0.595883	0.209519	HDL	TNRC6C;TNRC6C	TG
cg18181703	17	76354621	1.88986	0.380425	2.15436e-07	HDL	SOCS3	HDL
cg10508317	17	76355146	2.70585	0.78997	0.000329269	HDL	SOCS3	HDL
cg10517290	17	76377967	2.2534	0.922069	0.00997494	HDL	PGS1	TG
cg22386583	17	78753756	1.48672	0.445663	0.0004673	HDL	RPTOR;RPTOR	TG
cg06710464	17	79047695	-2.77638	0.523897	5.72624e-08	HDL	BAIAP2;BAIAP2;BAIAP2;BAIAP2	HDL
cg02447879	17	79393682	1.13278	0.393673	0.00248717	HDL	BAHCC1	TG
cg12194745	17	79423649	-2.15895	0.493278	7.69988e-06	HDL	BAHCC1	HDL
cg09996840	17	79680718	-1.67046	0.488779	0.000497754	HDL	SLC25A10	HDL
cg17054691	17	79813439	-3.04271	0.736105	2.42182e-05	HDL	P4HB	HDL:TG
cg19420720	17	79816504	-3.30107	0.606381	2.45532e-08	HDL	P4HB	HDL:TG
cg11969813	17	79816559	-2.53503	0.414669	3.64678e-10	HDL	P4HB	HDL:TG
cg19202384	17	79894511	1.19773	0.493778	0.0105316	HDL	PYCR1;PYCR1	TG
cg02741985	17	80059408	-1.59852	0.621253	0.00908093	HDL	CCDC57	TG
cg01944226	17	80188056	-3.37877	0.617879	2.12279e-08	HDL	SLC16A3;SLC16A3	HDL
cg19016694	17	80821826	1.90332	0.537519	0.000206692	HDL	TBCD	TG
cg03474702	18	12030535	2.43176	0.773598	0.000967475	HDL	IMPA2	TG
cg07573872	19	1126342	1.31391	0.441163	0.00175331	HDL	SBNO2;SBNO2	HDL
cg18608055	19	1130866	2.1094	0.464409	2.07927e-06	HDL	SBNO2;SBNO2	HDL
cg24843003	19	1409547	-3.02654	0.527396	4.07616e-09	HDL	DAZAP1;DAZAP1	HDL
cg00994936	19	1423902	-3.31502	0.552392	7.62753e-10	HDL	DAZAP1;DAZAP1	HDL
cg15018704	19	1908132	-0.911105	0.455411	0.0436638	HDL	ADAT3;SCAMP4	HDL
cg22023664	19	2619608	-0.80084	0.672368	0.237794	HDL	GNG7	TC
cg22623033	19	3653592	-1.72165	0.516274	0.000682957	HDL	PIP5K1C	TG
cg17714703	19	4912221	-1.85718	0.411044	3.84541e-06	HDL	UHRF1;UHRF1	HDL
cg16466652	19	6271960	-2.08955	0.651872	0.00110367	HDL	MLLT1	TC
cg10819350	19	10655686	-1.72145	0.447287	8.58322e-05	HDL	ATG4D	HDL
cg08315613	19	11074303	-1.1219	0.581761	0.0520514	HDL	SMARCA4;SMARCA4;SMARCA4	HDL
cg22898082	19	11074428	-2.27256	0.663745	0.00048589	HDL	SMARCA4;SMARCA4;SMARCA4	HDL
cg17992670	19	11216306	-4.46614	0.94144	1.21657e-06	HDL	LDLR	HDL
cg26313301	19	11219615	-5.5348	1.17964	1.5934e-06	HDL	LDLR	HDL
cg18763911	19	15561037	0.695897	0.526647	0.156642	HDL	WIZ	TG
cg26968812	19	16186873	2.12993	0.944315	0.0172169	HDL	TPM4;TPM4	TG
cg02307597	19	17402942	-2.55093	0.626252	3.18599e-05	HDL	ABHD8	HDL
cg23931381	19	18119847	1.38137	0.582386	0.0123373	HDL	ARRDC2;ARRDC2	TG
cg05886321	19	39369335	-1.95612	0.527022	0.000153157	HDL	SIRT2;SIRT2;RINL	HDL
cg27540367	19	41848134	-0.30103	0.745729	0.713897	HDL	TGFB1	TG
cg26836479	19	42706353	4.93527	1.05379	1.00056e-06	HDL	DEDD2	HDL:TG
cg16655795	19	42897238	-3.4173	0.632251	3.09139e-08	HDL		HDL
cg26470501	19	45252955	1.61101	0.475782	0.000384401	HDL	BCL3	HDL
cg23184690	19	45429771	-2.30242	0.717859	0.00109612	HDL	APOC1P1;APOC1P1;APOC1P1	TG
cg22304262	19	47287778	1.05817	0.444538	0.012036	HDL	SLC1A5;SLC1A5;SLC1A5	TG
cg25607249	19	47288039	2.73621	0.836711	0.000601701	HDL	SLC1A5;SLC1A5;SLC1A5;SLC1A5	TG
cg21766592	19	47288066	2.54759	0.747603	0.00035299	HDL	SLC1A5;SLC1A5;SLC1A5;SLC1A5	TG
cg07626482	19	47289503	0.535698	0.591009	0.323381	HDL	SLC1A5;SLC1A5;SLC1A5	TG
cg03359362	19	47289611	1.10449	1.46721	0.407254	HDL	SLC1A5;SLC1A5;SLC1A5	TG
cg00565090	19	48258258	0.114644	0.615254	0.807827	HDL	SNORD23;GLTSCR2	TG
cg27573549	19	56189952	-2.59064	0.978308	0.0072194	HDL	EPN1;EPN1;EPN1	HDL
cg25667998	19	56705433	-2.75147	0.66162	2.15712e-05	HDL	ZSCAN5B	HDL
cg03218374	20	896981	-2.41489	0.514774	1.59972e-06	HDL	ANGPT4	HDL:TG
cg11614585	20	897050	-1.91364	0.628627	0.00196187	HDL	ANGPT4	TG
cg18952506	20	19916087	-2.55979	0.696613	0.000178515	HDL	RIN2	HDL
cg04306926	20	30126382	-1.98312	0.492653	3.95323e-05	HDL	HM13;HM13;HM13;HM13	HDL
cg09273716	20	35494835	-2.31458	0.512399	3.86541e-06	HDL		HDL
cg00732815	20	44636981	3.76509	0.922319	1.95331e-05	HDL	MMP9	HDL
cg24259291	20	47874072	-1.6391	0.698988	0.0176336	HDL	ZNFX1	TG
cg10589813	20	48809978	0.0445638	0.497527	0.886125	HDL		TG
cg11096441	20	49548515	0.715191	1.07179	0.459081	HDL	ADNP;ADNP	TG
cg15636859	20	55982844	-1.29992	0.632876	0.0382217	HDL	RBM38;RBM38	HDL
cg18858517	20	57979326	-0.237505	0.443913	0.615386	HDL		LDL
cg09092525	20	58570133	1.19469	0.386549	0.00117344	HDL	CDH26;CDH26	TG
cg25957332	20	61562955	-2.52912	0.556891	3.42288e-06	HDL	DIDO1;DIDO1;DIDO1	HDL
cg26221801	20	62183966	-1.42934	0.384924	0.00015211	HDL	C20orf195	HDL
cg04379041	20	62364801	-1.10511	0.497027	0.0246001	HDL	ZGPAT;ZGPAT;ZGPAT	TG
cg06226150	20	62369956	1.20174	0.58776	0.0304626	HDL	SLC2A4RG;LIME1	TG
cg22104103	21	17565450	1.18029	0.506151	0.0138562	HDL	C21orf34;C21orf34	TG
cg14394939	21	18983396	1.6935	0.820839	0.0290231	HDL		TG
cg08309687	21	35320596	1.90877	0.345682	8.50492e-09	HDL		HDL:TG
cg27037013	21	35320667	1.10708	0.317688	0.000259512	HDL		TG
cg21291385	21	35448215	0.856687	0.549892	0.0967223	HDL	MRPS6;SLC5A3	TG
cg21301258	21	35898717	-1.09335	0.48178	0.0217262	HDL	RCAN1;RCAN1;RCAN1	HDL
cg27471246	21	39776434	0.991854	0.527646	0.0461918	HDL	ERG;ERG;ERG;ERG	TG
cg20214535	21	43619310	-2.66586	0.590009	3.84262e-06	HDL	ABCG1;ABCG1	TG
cg02316713	21	43619559	-1.57702	0.423667	0.000146501	HDL	ABCG1;ABCG1	TG
cg10192877	21	43641690	-4.68218	0.871079	3.68412e-08	HDL	ABCG1;ABCG1;ABCG1;ABCG1;ABCG1;ABCG1	HDL:TG
cg27243685	21	43642366	-8.29251	0.715485	8.32045e-33	HDL	ABCG1;ABCG1;ABCG1;ABCG1;ABCG1;ABCG1	HDL:TG
cg01881899	21	43652704	-3.18181	0.784346	3.43553e-05	HDL	ABCG1;ABCG1;ABCG1;ABCG1;ABCG1;ABCG1	HDL:TG
cg01176028	21	43653234	-1.97034	0.653997	0.00218763	HDL	ABCG1;ABCG1;ABCG1;ABCG1;ABCG1;ABCG1	TG
cg02370100	21	43655256	-3.43928	0.622628	1.5224e-08	HDL	ABCG1;ABCG1;ABCG1;ABCG1;ABCG1;ABCG1	HDL:TG
cg07397296	21	43655316	-2.36105	0.704737	0.000644073	HDL		TG
cg00222799	21	43655464	-1.56104	0.410294	0.000103574	HDL	ABCG1;ABCG1;ABCG1;ABCG1;ABCG1;ABCG1	HDL:TG
cg06500161	21	43656587	-5.76887	0.496028	5.0547e-33	HDL	ABCG1;ABCG1;ABCG1;ABCG1;ABCG1;ABCG1	HDL:TG
cg00177237	21	43658316	0.00540616	0.512649	0.950941	HDL	ABCG1;ABCG1;ABCG1;ABCG1;ABCG1;ABCG1	TG
cg03738656	21	45581008	-1.732	0.478406	0.000222901	HDL		HDL
cg08309251	21	46348306	1.41803	0.498402	0.00277622	HDL	ITGB2	TG
cg22635096	21	46550644	-1.91532	0.559265	0.000484284	HDL	ADARB1;ADARB1;ADARB1;ADARB1;ADARB1;ADARB1;ADARB1	TG
cg26354221	22	24822802	-3.97251	0.972934	3.04919e-05	HDL	ADORA2A	HDL
cg25739715	22	30663881	6.93561	1.23226	4.40137e-09	HDL	OSM	HDL
cg15193228	22	30855332	0.683013	0.404421	0.0724451	HDL	SEC14L3	TG
cg08548559	22	31686097	1.4658	0.386299	7.10468e-05	HDL	PIK3IP1;PIK3IP1	TG
cg01403010	22	38609534	-2.12713	0.71361	0.00244178	HDL	MAFF;MAFF;MAFF;MAFF	TG
cg20496314	22	39759864	-2.05925	0.645123	0.00115894	HDL		HDL:TG
cg17194270	22	39759992	-2.08	0.381675	2.37258e-08	HDL	SYNGR1;SYNGR1;SYNGR1	HDL:TG
cg06397161	22	39760059	-2.93244	0.594258	4.41773e-07	HDL		HDL
cg22650271	22	39760165	-2.74978	0.631876	8.6855e-06	HDL	SYNGR1;SYNGR1;SYNGR1	HDL
cg09978077	22	42229983	3.23823	1.14453	0.00292864	HDL	SREBF2	HDL:LDL:TC
cg16000331	22	42230138	1.5386	0.652997	0.0129147	HDL	SREBF2	HDL:LDL:TC
cg00723041	22	42304331	2.25743	0.668369	0.000397432	HDL		HDL
cg03373887	22	44389424	-1.27547	0.569513	0.023556	HDL	SAMM50	TG
cg04934530	22	47080171	-1.75259	0.480281	0.000198256	HDL		HDL
cg09182678	22	50328711	3.85799	0.931567	1.48198e-05	HDL		HDL:TG
cg05617650	22	50892951	-0.703633	0.81709	0.401193	HDL	SBF1	TG
cg25551219	22	50909865	-2.41158	0.63875	0.000117225	HDL	SBF1	HDL:TG
cg19900558	23	152991641	-1.98267	0.884576	0.0234418	HDL		TG
cg00328058	1	901062	-0.49025	0.366265	0.180725	LDL	PLEKHN1;KLHL17;PLEKHN1	TG
cg01979157	1	2161013	1.321	1.01735	0.194116	LDL		TG
cg05603985	1	2161049	0.32822	0.535217	0.539707	LDL	SKI	TG
cg09469355	1	2161886	-0.965508	0.386955	0.0125896	LDL	SKI	TG
cg08884752	1	2162001	-0.74336	0.418343	0.0755793	LDL	SKI	TG
cg08640824	1	2162506	0.364511	0.413297	0.377792	LDL		TG
cg01787285	1	2162682	-1.05024	0.357282	0.00328684	LDL	SKI	TG
cg15564619	1	2163437	-0.253206	0.361521	0.48368	LDL	SKI	TG
cg17942763	1	2163472	-0.564493	0.50726	0.265778	LDL	SKI	TG
cg15132013	1	2163529	-0.151397	0.32216	0.638392	LDL	SKI	TG
cg10397932	1	2166155	-0.8936	0.869185	0.303903	LDL	SKI	TG
cg16704920	1	2169407	-1.56214	0.439336	0.000376924	LDL	SKI	TG
cg02050917	1	2173571	-0.681805	0.491616	0.165479	LDL	SKI	HDL
cg16395997	1	3562798	0.215842	0.380596	0.570629	LDL	WDR8	TG
cg00826902	1	3563954	0.724996	0.423087	0.0866	LDL	WDR8	HDL:TG
cg11832534	1	3563998	-0.00627506	0.546319	0.990838	LDL	WDR8	HDL
cg12547807	1	9473751	0.289588	0.425105	0.495728	LDL		HDL:TG
cg25402049	1	14029875	0.0272686	0.479606	0.954657	LDL	PRDM2;PRDM2;PRDM2	HDL
cg26227957	1	19547285	-0.464782	0.442465	0.293512	LDL	KIAA0090	LDL
cg14519150	1	20985249	0.215743	0.498379	0.665089	LDL	DDOST	HDL
ch.1.839062R	1	25282539	-2.33827	1.43196	0.102482	LDL	RUNX3	HDL
cg25130381	1	27440721	0.399216	0.412086	0.332653	LDL	SLC9A1	HDL
cg06754224	1	28585612	-0.165718	0.544502	0.760863	LDL	SESN2	TG
cg17903590	1	28623081	0.142119	0.355466	0.689291	LDL		TC
cg17822325	1	31896462	-0.285989	0.313985	0.362376	LDL	SERINC2	TG
cg11136886	1	33609509	-0.332076	0.50938	0.514447	LDL		TG
cg16815882	1	35908609	0.720226	0.570945	0.207136	LDL	KIAA0319L	HDL
cg12728588	1	36025489	-1.16582	0.645026	0.0706961	LDL	NCDN;NCDN;NCDN	HDL
cg00039326	1	36615845	0.681011	0.431767	0.114729	LDL	TRAPPC3	TG
cg17971578	1	36852463	0.91014	0.461843	0.0487584	LDL	STK40	TG
cg16736826	1	41951512	0.658058	0.507058	0.194351	LDL	EDN2	LDL
cg06785060	1	42180981	-2.90095	1.22394	0.0177787	LDL		LDL
cg24681499	1	42706997	-0.357263	0.568119	0.529443	LDL	FOXJ3	TG
cg04682775	1	44495089	-0.134568	0.370706	0.7166	LDL	SLC6A9	TG
cg12133952	1	44497352	1.07949	0.622115	0.0827009	LDL	SLC6A9	TG
cg14009440	1	45138784	-0.761193	0.538447	0.15745	LDL	TMEM53	HDL
cg07780762	1	45193615	0.681861	0.555907	0.219976	LDL		TG
cg24332710	1	46016173	0.265195	0.423491	0.531169	LDL	AKR1A1;AKR1A1	TG
cg04542977	1	51982669	0.0789206	0.367375	0.829901	LDL	EPS15	HDL
cg10177197	1	55316481	-0.430954	0.62807	0.492611	LDL	DHCR24	HDL:TG
cg17475467	1	55316769	-0.923008	0.684892	0.17776	LDL	DHCR24	HDL
cg27168858	1	55351659	1.27238	0.333161	0.000133897	LDL	DHCR24	LDL
cg10073091	1	55352301	3.71675	0.955982	0.0001011	LDL	DHCR24	HDL:LDL
cg25536676	1	55353327	2.41399	0.542484	8.58925e-06	LDL	DHCR24	HDL:LDL
cg17901584	1	55353706	0.455949	0.323169	0.158277	LDL	DHCR24	HDL:TC:TG
cg20849150	1	59522993	-0.486414	0.475165	0.305985	LDL		TG
cg25001190	1	61668835	0.0382291	0.328013	0.907215	LDL	NFIA;NFIA;NFIA;NFIA	HDL:TG
cg02426376	1	63793987	0.510221	0.274219	0.0627926	LDL		TG
cg25738279	1	68027617	0.00341297	0.580331	0.995305	LDL		TC
cg15648041	1	86048923	0.252557	0.513619	0.622911	LDL	CYR61	TG
cg20146909	1	90289611	-0.279944	0.501305	0.576548	LDL	LRRC8D;LRRC8D	TG
cg09935388	1	92947588	-0.17588	0.19378	0.36407	LDL	GFI1;GFI1;GFI1	TG
cg15512289	1	97026071	0.388899	0.260998	0.136206	LDL		HDL
cg03725309	1	109757585	-0.259026	0.528051	0.623755	LDL	SARS	HDL:TG
cg00908766	1	109817496	0.79617	0.175109	5.44734e-06	LDL	CELSR2	LDL
cg20970369	1	111744108	1.1989	0.421068	0.00440875	LDL	DENND2D	HDL
cg13801402	1	114429965	0.367237	0.313682	0.2417	LDL	BCL2L15	TG
cg24550026	1	114430031	-0.495841	0.345373	0.151093	LDL	BCL2L15;BCL2L15	TG
cg23999170	1	115628111	-0.279885	0.34396	0.415804	LDL	TSPAN2	TG
cg09811183	1	115631515	0.156351	0.384735	0.684453	LDL	TSPAN2	TG
cg11393173	1	116369577	0.693926	0.43429	0.110073	LDL		LDL
cg17466510	1	116877566	-0.446398	0.409159	0.275262	LDL		HDL
cg16246545	1	120255941	-0.0535805	0.286936	0.85187	LDL	PHGDH	TG
cg14476101	1	120255992	-0.151602	0.236372	0.521278	LDL	PHGDH	TG
cg19693031	1	145441552	-0.609162	0.294808	0.0387981	LDL	TXNIP	TG
cg19266329	1	145456128	0.389513	0.381707	0.307507	LDL		TG
cg24694018	1	145457621	0.355348	0.453668	0.433456	LDL	POLR3GL	HDL:TG
cg18660898	1	151030968	-0.166523	0.694682	0.810555	LDL	CDC42SE1;CDC42SE1;MLLT11	TG
cg01003245	1	151428287	-0.0926992	0.316407	0.769541	LDL	POGZ;POGZ;POGZ	HDL
cg13997435	1	153538406	0.449045	0.460632	0.329629	LDL	S100A2	TG
cg07567724	1	153777721	1.2727	0.546218	0.0198032	LDL		HDL
cg24678869	1	153919638	0.14555	0.552576	0.792236	LDL	DENND4B	HDL:TG
cg02097120	1	154492952	0.644053	0.46477	0.165818	LDL	TDRD10;TDRD10	HDL
cg16097041	1	154965544	0.294071	0.448016	0.511569	LDL	FLAD1;LENEP;FLAD1	HDL:TG
cg23998749	1	154968781	0.516985	0.438226	0.238103	LDL		HDL
cg12587087	1	155971907	-0.465231	0.491919	0.344273	LDL		HDL
cg12593793	1	156074135	0.140725	0.447007	0.752896	LDL		HDL:TG
cg15150034	1	156477835	2.73285	0.899766	0.00238682	LDL		HDL
cg25217710	1	156609523	-0.533479	0.566	0.34591	LDL		HDL:TG
cg16663980	1	158809049	0.0415959	0.317618	0.895802	LDL	MNDA	HDL
cg27232482	1	159174001	0.489809	0.693168	0.479793	LDL		TG
cg07202479	1	159174162	0.179862	0.487377	0.712091	LDL	DARC;DARC	TG
cg00714874	1	161679461	0.269932	0.501205	0.59018	LDL	FCRLA	HDL
cg09554443	1	167487762	-0.711233	0.343354	0.038317	LDL	CD247;CD247;CD247;CD247	HDL:TG
cg25739016	1	167638918	-0.744179	0.479001	0.120274	LDL	RCSD1	HDL
cg13222915	1	184598594	0.0201257	0.471633	0.96596	LDL		HDL:TG
cg09173378	1	196370245	0.089848	0.404012	0.824006	LDL	KCNT2	TG
cg26257082	1	198906494	-0.867618	0.501003	0.0833125	LDL		HDL
cg17329057	1	199825600	-0.0881903	0.239702	0.712934	LDL		TG
cg22534374	1	201511610	-0.272084	0.2939	0.354561	LDL		HDL:TG
cg00567854	1	203273693	0.543852	0.372018	0.143763	LDL	BTG2	HDL
cg23172671	1	203482523	-0.347311	0.344263	0.313039	LDL		HDL
cg12458003	1	204960826	-0.259751	0.422481	0.538668	LDL	NFASC;NFASC;NFASC;NFASC	HDL
cg10717869	1	205780912	-0.186327	0.478395	0.696918	LDL	SLC41A1	HDL
cg25213452	1	206630385	-0.285491	0.47567	0.548379	LDL	SRGAP2;SRGAP2	TG
cg19638572	1	206733139	0.0283192	0.423591	0.946694	LDL	RASSF5;RASSF5;RASSF5	HDL
cg05721773	1	207083336	-0.27678	0.826998	0.737865	LDL		TG
cg00961792	1	207120407	-0.8388	0.583561	0.150605	LDL	PIGR	HDL
cg10587082	1	208293478	0.0343425	0.386753	0.92924	LDL	PLXNA2	LDL
cg09802688	1	209942066	-0.507413	0.456292	0.266118	LDL	TRAF3IP3	TG
cg12417775	1	212463238	0.231941	0.331344	0.48392	LDL	PPP2R5A	HDL
cg22945457	1	225612608	-0.0356157	0.506756	0.943971	LDL	LBR;LBR	HDL
cg13359998	1	230241764	0.922279	0.439841	0.0360045	LDL	GALNT2	LDL
cg01101459	1	234871477	-0.452475	0.347694	0.193131	LDL		HDL
cg09823288	1	239552128	-0.626816	0.214975	0.00354783	LDL		HDL:TG
cg19240637	2	7172297	-0.198903	0.398057	0.617295	LDL	RNF144A	TG
cg13257421	2	9987440	-0.0204831	0.306213	0.94667	LDL	TAF1B	TG
cg17214023	2	10176748	-0.0571406	0.450842	0.899146	LDL		TG
cg20702913	2	10183115	0.321665	0.325288	0.322724	LDL		TG
cg15075241	2	10587052	1.43829	0.418949	0.000596648	LDL	SNORA80B;ODC1	LDL
cg03881294	2	11884333	0.947888	0.803885	0.238338	LDL		HDL
cg02560388	2	11969958	0.265787	0.537135	0.620718	LDL		HDL:TG
cg02187259	2	16804452	-0.161186	0.36899	0.662233	LDL	FAM49A	HDL
cg06829760	2	16845412	0.749298	0.466183	0.107982	LDL	FAM49A	TG
cg05337441	2	21266568	0.764162	0.183284	3.05486e-05	LDL	APOB	LDL:TC
cg00673290	2	21266727	0.7802	0.180155	1.4859e-05	LDL	APOB	LDL
cg16723488	2	21266947	0.763248	0.19923	0.000127606	LDL	APOB	LDL
cg16306978	2	21266953	0.772228	0.154419	5.70513e-07	LDL	APOB	LDL
cg24309555	2	21266956	1.03262	0.218406	2.26699e-06	LDL	APOB	LDL:TC
cg03350299	2	21266960	1.04481	0.201552	2.17272e-07	LDL	APOB	LDL
cg25071744	2	21266995	1.13477	0.205892	3.55643e-08	LDL	APOB	LDL
cg09259843	2	25452362	-0.541333	0.492323	0.271524	LDL		HDL
cg02641801	2	26213508	0.277018	0.523308	0.59655	LDL		TG
cg01464985	2	27805622	0.222755	0.551365	0.686203	LDL	ZNF512	TG
cg24397007	2	28619094	-0.0689338	0.604352	0.90919	LDL		TG
cg04011474	2	28904455	-0.204663	0.406838	0.61492	LDL		HDL:TG
cg01447475	2	30510887	-0.311364	0.301369	0.301522	LDL		HDL
cg10991454	2	30834674	-0.274546	0.445896	0.538079	LDL	LCLAT1;LCLAT1	HDL
cg23371680	2	31511030	-0.0934314	0.42995	0.827969	LDL		HDL
cg16163382	2	37938640	0.874262	0.673689	0.194376	LDL		HDL
cg25073563	2	40514511	0.449455	0.365054	0.21824	LDL	SLC8A1;SLC8A1;SLC8A1;SLC8A1	LDL
cg23759710	2	42990957	-0.659221	0.532997	0.216149	LDL	OXER1	LDL:TC
cg03740612	2	44659228	0.316891	0.269173	0.239078	LDL	C2orf34	HDL
cg22013055	2	47054833	-0.601965	0.518867	0.245982	LDL	LOC100134259	HDL
cg24166814	2	56067277	0.391472	0.447612	0.381795	LDL		HDL
cg19017142	2	64431245	0.254069	0.305608	0.405764	LDL		TG
cg05155595	2	70008161	0.574502	0.409159	0.160281	LDL	ANXA4	HDL
cg26253134	2	70751721	0.140671	0.565798	0.803646	LDL	TGFA;TGFA	HDL:TG
cg25741837	2	73452813	0.0183665	0.41804	0.964954	LDL	SMYD5	TG
cg06721411	2	74753759	0.278415	0.455585	0.541116	LDL	DQX1	TG
cg23157190	2	75060880	0.699909	0.413701	0.0906747	LDL	HK2;HK2	TG
cg06621027	2	80179759	-0.278106	0.305709	0.362971	LDL	CTNNA2;CTNNA2	LDL:TC
cg21946195	2	86012225	-0.620483	0.399369	0.120262	LDL	ATOH8	HDL
cg14017402	2	86225602	0.642485	0.320444	0.0449618	LDL		HDL
cg04232816	2	96905390	0.163268	0.523106	0.754949	LDL	LOC285033	HDL
cg02717339	2	97524767	0.0991053	0.352539	0.778614	LDL	ANKRD39	HDL
cg15012027	2	99351550	0.268784	0.289661	0.353439	LDL		TG
cg15996397	2	100831189	0.33492	0.50403	0.506373	LDL		TG
cg17137186	2	101928209	-1.45865	0.776635	0.060355	LDL		TG
ch.2.101965435R	2	102599003	1.19255	2.45717	0.627432	LDL		HDL
cg05295703	2	102895712	-0.652443	0.513619	0.203977	LDL		HDL
cg25570328	2	108903952	-0.949961	0.47456	0.0453067	LDL	SULT1C2;SULT1C2	TG
cg15706973	2	111633044	-0.0887657	0.58124	0.878622	LDL	ACOXL;ACOXL;ACOXL	HDL
cg25758828	2	113976143	0.693241	0.492626	0.159351	LDL	PAX8;PAX8;PAX8;PAX8;PAX8;LOC440839	TG
cg03339817	2	128458281	-0.875991	0.668138	0.189822	LDL	SFT2D3	HDL
cg15357118	2	128927972	0.325174	0.441052	0.460951	LDL	UGGT1;UGGT1	TG
cg21924447	2	138427803	0.660681	0.352438	0.0608438	LDL	THSD7B	TC
cg12571570	2	145267984	-0.171924	0.459118	0.708057	LDL	ZEB2;ZEB2	TG
cg03327570	2	145304883	-0.0187703	0.396139	0.96221	LDL		HDL:TG
cg12810800	2	159788345	0.501594	0.460834	0.276389	LDL		LDL
cg06836480	2	169928251	-0.84518	0.410875	0.0396816	LDL	DHRS9;DHRS9;DHRS9	HDL
cg02115781	2	172175273	0.835894	0.411177	0.0420569	LDL	METTL8	LDL
cg11269166	2	172203847	0.500649	0.440951	0.256207	LDL	METTL8	TG
cg15609237	2	179395885	-0.0521742	0.378477	0.890358	LDL	TTN;TTN;TTN;MIR548N;TTN	HDL
cg25889918	2	179916184	0.248736	0.438024	0.570124	LDL		HDL
cg09613192	2	181388538	0.595335	0.301772	0.0485158	LDL		HDL
cg19654437	2	202671158	0.303797	0.4354	0.485331	LDL	CDK15	LDL
cg19351166	2	209133632	-0.181322	0.471027	0.700273	LDL	PIKFYVE;PIKFYVE	HDL
cg16345559	2	213933386	-0.376802	0.373027	0.312433	LDL	IKZF2;IKZF2	TG
cg12338137	2	218701429	-0.28369	0.444483	0.52331	LDL	TNS1	HDL:TG
cg06096336	2	231989800	0.199831	0.277954	0.472173	LDL	PSMD1;HTR2B;HTR2B	HDL:TG
cg04042861	2	231989824	0.313589	0.313076	0.316511	LDL	HTR2B;PSMD1	HDL
cg04286697	2	232259623	0.375712	0.450236	0.404005	LDL	B3GNT7	HDL
cg20954977	2	232260116	-0.0284124	0.31348	0.927784	LDL	B3GNT7	HDL
cg06745030	2	232260139	-0.09429	0.394827	0.81125	LDL	B3GNT7	HDL
cg27241845	2	233250370	0.500995	0.292992	0.0872744	LDL		TG
cg12001357	2	233410852	-0.687854	0.348603	0.0484731	LDL	CHRNG	HDL:TG
cg12315466	2	233923814	-0.256159	0.573468	0.655101	LDL	INPP5D;INPP5D	HDL
cg09304397	2	235580461	-0.239075	0.45932	0.602714	LDL		TG
cg17532753	2	240172742	0.571361	0.655219	0.383192	LDL		TG
cg11231069	2	240225142	-0.974426	0.447208	0.0293367	LDL	HDAC4	HDL
cg00144180	2	240294362	-0.624764	0.636649	0.326424	LDL		HDL
cg23032421	3	3152038	-0.661206	0.417334	0.113109	LDL	IL5RA;IL5RA;IL5RA;IL5RA;IL5RA;IL5RA;IL5RA;IL5RA;IL5RA;IL5RA;IL5RA;IL5RA	TG
cg01180628	3	5023394	0.382487	0.450135	0.395475	LDL	BHLHE40	TG
cg16505233	3	5239311	-0.423148	0.955579	0.657895	LDL	EDEM1	TG
cg16204414	3	10325494	-0.179799	0.384533	0.640085	LDL	C3orf42	TG
cg09876440	3	10325981	0.0904278	0.241418	0.707975	LDL	GHRLOS;GHRLOS;GHRLOS;C3orf42;GHRLOS	TG
cg18062721	3	11643427	-0.00620877	0.275329	0.982011	LDL	VGLL4;VGLL4	HDL
cg13958389	3	11643630	-0.342418	0.333564	0.304631	LDL	VGLL4;VGLL4	HDL
cg18644782	3	13045896	-0.239198	0.545814	0.66121	LDL	IQSEC1	TG
cg27275941	3	15751015	-0.202613	0.33851	0.549474	LDL	ANKRD28	TG
cg24171689	3	16491130	-0.0767574	0.436409	0.860386	LDL	RFTN1	HDL
cg07398517	3	30327579	0.725246	0.435602	0.0959223	LDL		HDL
cg22257056	3	32462766	-1.04338	0.589819	0.0768946	LDL	CMTM7;CMTM7	HDL
cg02045948	3	32857317	1.03292	0.355466	0.00366248	LDL		HDL
cg17980786	3	32933637	-1.23572	0.495654	0.0126618	LDL	TRIM71	HDL
cg10324158	3	45067713	0.0601438	0.523005	0.908444	LDL	CLEC3B	HDL
cg04523589	3	48265146	-1.45541	0.506352	0.00404863	LDL	CAMP	HDL
cg20732160	3	48590040	-0.230494	0.53229	0.664997	LDL	PFKFB4	HDL
cg01004980	3	48883069	-0.0748239	0.409462	0.855005	LDL	PRKAR2A	HDL
cg00948664	3	48935316	0.014086	0.36354	0.969089	LDL	SLC25A20	TG
cg15588941	3	48936565	0.428109	0.370201	0.247501	LDL	SLC25A20	TG
cg08539067	3	49395985	2.30873	0.997766	0.0206714	LDL	GPX1;GPX1	HDL
cg03484180	3	49967517	0.45536	0.332656	0.171036	LDL	MON1A;MON1A	TG
cg17641710	3	50279038	-0.0222521	0.497167	0.964302	LDL	GNAI2	HDL
cg06181697	3	50294603	0.40076	0.363843	0.270687	LDL	GNAI2;GNAI2	TC
cg21585138	3	50645106	-0.112668	0.352236	0.749069	LDL	CISH;CISH	TG
cg23005227	3	50645426	-0.0272016	0.34184	0.936578	LDL	CISH;CISH	TG
cg16983541	3	52231347	-0.682855	0.497975	0.170288	LDL	ALAS1;ALAS1	TG
cg00108715	3	52565015	0.35315	0.459421	0.442073	LDL	NT5DC2;NT5DC2	HDL
cg11485012	3	52909345	0.0281448	0.454475	0.950617	LDL	TMEM110	HDL
cg01368219	3	54999791	0.355995	0.386147	0.356566	LDL	CACNA2D3	HDL
cg18482892	3	56833426	-0.347159	0.387157	0.369881	LDL	ARHGEF3;ARHGEF3	TG
cg22012981	3	58522689	0.0826716	0.472642	0.861143	LDL	ACOX2	HDL:TG
cg21550580	3	65755382	0.718695	0.386147	0.0627132	LDL	MAGI1;MAGI1;MAGI1	LDL:TC
cg11370064	3	78318277	-0.078524	0.260493	0.763076	LDL		HDL
cg07772781	3	101798142	0.357696	0.317618	0.260081	LDL		HDL
cg23232188	3	121556543	0.134233	0.407645	0.741931	LDL	EAF2	HDL:TG
cg22930808	3	122281881	0.914442	0.237784	0.000120195	LDL	PARP9;PARP9;DTX3L;PARP9;PARP9;PARP9;PARP9	LDL
cg08122652	3	122281939	1.15558	0.314691	0.000240502	LDL	PARP9;PARP9;DTX3L;PARP9;PARP9;PARP9;PARP9	LDL
cg00959259	3	122281975	0.671677	0.204277	0.00100858	LDL	PARP9;PARP9;DTX3L;PARP9;PARP9;PARP9;PARP9	LDL
cg23475018	3	124277638	0.5226	0.428436	0.22254	LDL	KALRN	TC
cg02578470	3	127320670	0.446661	0.406938	0.272366	LDL	MCM2	HDL
cg03781224	3	127481599	-0.455706	0.609802	0.454878	LDL	MGLL;MGLL	HDL
cg24720038	3	128291538	0.684116	0.561054	0.222708	LDL	C3orf27	HDL
cg25197194	3	128758787	-0.196023	0.303589	0.518481	LDL	CCDC48	HDL
cg07730360	3	128845626	-0.149888	0.44408	0.73572	LDL		HDL:TG
cg14468090	3	129032864	0.083046	0.491415	0.865797	LDL		HDL
cg03891318	3	139372675	0.0657542	0.539052	0.90291	LDL	NMNAT3	TG
cg01537713	3	142606818	-0.554921	0.358998	0.122161	LDL	PCOLCE2	TG
cg06981309	3	146260954	0.864091	0.263016	0.00101853	LDL	PLSCR1	LDL
cg13696490	3	151488006	0.525766	0.294102	0.0738205	LDL	LOC201651	TG
cg13702222	3	152017240	0.388449	0.273513	0.155537	LDL	MBNL1;MBNL1;MBNL1;MBNL1;MBNL1;MBNL1;MBNL1;MBNL1;MBNL1;MBNL1;MBNL1;MBNL1	HDL
cg19213703	3	177554561	-0.21998	0.404718	0.586756	LDL		TG
cg25436634	3	181045270	0.0141121	0.214268	0.947485	LDL		LDL
cg15721584	3	181326755	-0.223251	0.248483	0.368938	LDL	SOX2OT	HDL
cg09831562	3	181327125	-0.267875	0.341538	0.432847	LDL	SOX2OT	HDL
cg12825509	3	185648568	0.204949	0.347795	0.555665	LDL	TRA2B	HDL
cg06164260	3	187454439	1.4903	0.825282	0.0709441	LDL		HDL
cg21772826	3	189040394	-0.1839	0.304094	0.545344	LDL	TPRG1	TG
cg21723486	3	189349323	-0.239874	0.186009	0.19719	LDL	TP63;TP63;TP63	HDL
cg25921813	3	194797138	0.0234859	0.556008	0.966304	LDL	C3orf21	HDL
cg18513344	3	195531298	0.246274	0.534208	0.644787	LDL	MUC4;MUC4;MUC4	HDL:TG
cg17572056	3	195947062	-0.354388	0.40058	0.376321	LDL	OSTalpha	HDL
cg08202836	3	196373751	-0.138245	0.327711	0.673133	LDL	LRRC33	HDL
cg03358636	3	197474006	0.57639	0.300359	0.0549805	LDL	KIAA0226	TG
cg13729116	4	1859262	0.556214	0.809739	0.492135	LDL		HDL
cg14711869	4	2716524	0.132795	0.448117	0.766964	LDL	FAM193A	TG
cg07094298	4	2748026	0.773324	0.428537	0.0711382	LDL		HDL:TG
cg16417416	4	6284031	-1.02765	0.694177	0.138768	LDL		HDL:TG
cg10438589	4	14531493	0.471027	0.378073	0.212808	LDL		HDL:TG
cg04460609	4	16532808	-0.117593	0.345978	0.733941	LDL	LDB2;LDB2	TG
cg08462501	4	38138950	-0.59241	0.381202	0.120167	LDL	TBC1D1	HDL
cg05897122	4	53112707	-0.00581303	0.29501	0.984281	LDL		LDL:TC
cg26542660	4	56813860	1.23059	0.487478	0.0115887	LDL	CEP135	HDL
cg19285688	4	80994605	-4.39261	1.53682	0.00425938	LDL		TG
cg18204684	4	99859711	0.591513	0.481019	0.2188	LDL		HDL
cg15289466	4	103740913	0.304814	0.468302	0.515109	LDL	UBE2D3;UBE2D3;UBE2D3;UBE2D3;UBE2D3;UBE2D3;UBE2D3;UBE2D3;UBE2D3	HDL
cg12623364	4	109038130	-0.660467	0.488488	0.17635	LDL	LEF1;LEF1;LEF1;LEF1	HDL:TG
cg07661704	4	139144433	-0.381685	0.250804	0.128044	LDL	SLC7A11	TG
cg06690548	4	139162808	0.00755792	0.308434	0.980448	LDL	SLC7A11	TG
cg18376497	4	143488622	0.21545	0.273109	0.430175	LDL	INPP4B;INPP4B	TG
cg05119988	4	166251189	0.702186	0.313884	0.0252784	LDL	SC4MOL;SC4MOL	HDL:LDL:TG
cg15450224	4	166533691	-0.483871	0.328013	0.140166	LDL		TG
cg19553961	5	10401195	-0.279685	0.294304	0.341941	LDL	2023-03-06	TG
cg11080651	5	10445523	-0.623285	0.579928	0.282476	LDL	ROPN1L	TG
cg17320136	5	10567905	0.204293	0.461237	0.657815	LDL	ANKRD33B	HDL
cg22953759	5	10632397	0.688682	0.40169	0.0864395	LDL	ANKRD33B	HDL
cg10179300	5	14147618	-0.0748706	0.483139	0.876848	LDL	TRIO	HDL
cg20384132	5	36302349	0.385544	0.330537	0.243438	LDL	RANBP3L;RANBP3L	TG
cg11028923	5	43557644	2.15088	0.998372	0.0312075	LDL	PAIP1;PAIP1;PAIP1	TG
cg14684434	5	53829957	-0.225569	0.377266	0.5499	LDL	SNX18;SNX18	TG
cg21123686	5	64399755	-0.348012	0.60526	0.565302	LDL		TG
cg10531355	5	79489249	-0.164553	0.317416	0.604166	LDL	SERINC5	TG
cg19742105	5	88426429	0.453634	0.618583	0.463341	LDL		HDL
cg20710777	5	110411740	-0.419961	0.325591	0.197101	LDL	TSLP;TSLP	TG
cg06321376	5	110847639	2.46975	1.08073	0.0222956	LDL	STARD4	HDL
cg18520851	5	115149189	0.427624	0.316911	0.177219	LDL	CDO1	HDL
cg21137557	5	115314451	0.314476	0.415618	0.449254	LDL	LVRN	HDL
cg19083497	5	121465173	0.0635017	0.440345	0.885332	LDL	ZNF474	TG
cg00323842	5	124044098	-0.50793	0.435703	0.243702	LDL	ZNF608	TG
cg01901210	5	125758791	-0.0661191	0.650375	0.919025	LDL	GRAMD3;GRAMD3;GRAMD3;GRAMD3	LDL
cg22197830	5	134209784	-0.441562	0.41259	0.284517	LDL	TXNDC15;TXNDC15	TG
cg24708145	5	134780343	-0.0569065	0.392708	0.884784	LDL	C5orf20;C5orf20	HDL
cg10676309	5	137685565	-0.208946	0.539052	0.698298	LDL		HDL
cg27020362	5	138723394	0.00457403	0.397552	0.990818	LDL	MGC29506	HDL
cg13305415	5	141697464	0.702634	0.531584	0.186236	LDL		HDL
cg15672022	5	141805772	0.210673	0.186614	0.258923	LDL		HDL
cg08400424	5	142357042	0.663159	0.543998	0.222819	LDL	ARHGAP26;ARHGAP26	TG
cg19494588	5	146195103	0.570008	0.252419	0.0239322	LDL	PPP2R2B;PPP2R2B;PPP2R2B;PPP2R2B;PPP2R2B;PPP2R2B;PPP2R2B	TG
cg24686270	5	147281313	-0.904787	0.449833	0.0442824	LDL	C5orf46	TG
cg22178392	5	150459690	1.19966	0.555907	0.0309235	LDL	TNIP1	LDL
cg15989436	5	150465875	0.148709	0.419857	0.723191	LDL		HDL
cg11001536	5	153489773	0.281045	0.311663	0.367178	LDL		LDL
cg22446998	5	155701819	0.125879	0.358998	0.725852	LDL		TC
cg26403843	5	158634085	0.293412	0.251612	0.243555	LDL	RNF145	HDL:TG
cg18394552	5	159428643	-1.081	0.31681	0.000644462	LDL		TG
cg23510764	5	166419955	-0.124807	0.243739	0.608614	LDL		TG
cg19728382	5	172757276	0.257331	0.346079	0.457134	LDL	STC2	TG
cg18034719	5	176860863	0.242538	0.605059	0.688524	LDL	GRK6;GRK6;GRK6	HDL
cg24378227	6	1396771	0.851053	0.321958	0.00820765	LDL		LDL
cg12647970	6	3234297	-0.00154243	0.395433	0.99689	LDL		HDL
cg26405097	6	15428301	0.467612	0.450236	0.298987	LDL	JARID2	HDL
cg10975897	6	15504844	-0.897826	0.397552	0.0239201	LDL	JARID2	TG
cg20052079	6	15504923	-0.767291	0.320545	0.0166778	LDL	JARID2	HDL:LDL:TG
cg03173502	6	15505345	-0.581252	0.360512	0.106894	LDL	JARID2	HDL:TG
cg23850913	6	15505452	-1.03971	0.486671	0.0326472	LDL	JARID2	TG
cg03717755	6	16136539	0.254468	0.516949	0.622536	LDL		HDL:TG
cg22753611	6	17472892	-0.111791	0.376358	0.766441	LDL	CAP2	HDL
cg19453769	6	27806120	1.02364	0.982627	0.297524	LDL	HIST1H2BN;HIST1H2AK	LDL
cg01176329	6	29592381	0.24646	0.431968	0.568296	LDL	GABBR1;GABBR1;GABBR1	TG
cg00094412	6	29592854	0.293722	0.398158	0.460688	LDL	GABBR1;GABBR1;GABBR1	TG
cg10692140	6	30496072	0.758568	0.405324	0.0612706	LDL		TG
cg12716083	6	30559087	-0.325904	0.516243	0.527841	LDL	ABCF1;ABCF1	TG
cg13522406	6	30581820	-0.176802	0.42884	0.680133	LDL	PPP1R10	HDL
cg14352682	6	30614168	-0.470893	0.463761	0.309921	LDL	C6orf136;C6orf136;C6orf136	HDL
cg01538969	6	30624636	-0.30049	0.40714	0.460481	LDL	DHX16;DHX16	TG
cg15878619	6	30687373	1.62316	0.922374	0.0784435	LDL	TUBB	TC
cg09284772	6	30709924	0.834382	1.12191	0.45704	LDL	FLOT1	TG
cg06126421	6	30720080	-0.170749	0.303892	0.574199	LDL		TG
cg21587837	6	31525894	-0.145243	0.476275	0.760399	LDL	NFKBIL1;NFKBIL1;NFKBIL1;NFKBIL1	HDL
cg17755321	6	31546085	1.01419	0.93933	0.280269	LDL		TG
cg00900444	6	31548291	0.353428	0.396543	0.372775	LDL		TG
cg14868222	6	31548340	-0.0961804	0.435905	0.825369	LDL	LTB;LTB	TG
cg26311932	6	31549563	-0.690293	0.556916	0.215159	LDL	LTB;LTB	TG
cg23509869	6	31553441	0.334671	0.516142	0.516713	LDL	LST1;LST1;LST1;LST1;LST1	TG
cg04836028	6	31554263	0.129216	0.684993	0.850371	LDL	LST1;LST1;LST1;LST1;LST1;LST1;LST1;LST1	TG
cg13123009	6	31681882	-0.047592	0.432574	0.912394	LDL	LY6G6E;LY6G6D;LY6G6E	HDL:TG
cg16609995	6	32159036	-0.145786	0.462146	0.752416	LDL	PBX2;GPSM3	HDL
cg19190163	6	32810785	1.4538	0.727181	0.0455811	LDL		HDL
cg08099136	6	32811251	0.916414	0.313177	0.00343104	LDL	PSMB8;PSMB8	LDL
cg01309328	6	32811253	1.40121	0.35052	6.39936e-05	LDL	PSMB8;PSMB8	LDL
cg08818207	6	32820355	1.26347	0.325288	0.000102671	LDL	TAP1	LDL
cg21826978	6	32823588	0.0199895	0.468201	0.965942	LDL	PSMB9;PSMB9	HDL
cg27395200	6	32942710	0.0040612	0.357282	0.990928	LDL	BRD2;BRD2	HDL
cg17451586	6	32942808	0.481215	0.542585	0.375128	LDL	BRD2;BRD2	HDL
cg09676013	6	33080500	0.200594	0.299552	0.503076	LDL	HLA-DPB2	TC
cg03078690	6	33235504	-0.480808	0.529767	0.364093	LDL	VPS52	TG
cg06753439	6	33245488	-0.160692	0.544199	0.767779	LDL	B3GALT4	TG
cg11129609	6	33247250	-0.615785	0.530272	0.24553	LDL	WDR46;WDR46	TG
cg09572125	6	33400477	-0.0881941	0.321352	0.783741	LDL	SYNGAP1	HDL
cg17066943	6	34192320	1.07124	1.07659	0.319714	LDL		TG
cg00130530	6	35657202	0.10435	0.353952	0.768132	LDL	FKBP5;FKBP5;FKBP5;FKBP5	LDL
cg03957124	6	37016869	0.234751	0.45286	0.60419	LDL		TG
cg22690339	6	38249061	0.457163	0.325692	0.160412	LDL	BTBD9;BTBD9;BTBD9	TG
cg14438453	6	39786566	0.754041	0.492626	0.125849	LDL	DAAM2	HDL
cg20732076	6	42335231	0.923228	0.539355	0.0869426	LDL	TRERF1	HDL
cg13270236	6	42658437	-0.438157	0.610004	0.472578	LDL		TG
cg18336453	6	43082296	0.459526	0.471633	0.329885	LDL	PTK7;PTK7;PTK7;PTK7	TG
cg12269535	6	43142014	0.352828	0.34073	0.300426	LDL	SRF	HDL
cg18120259	6	43894639	-0.407943	0.38312	0.286965	LDL	LOC100132354	TG
cg06560379	6	44231305	0.813463	1.00857	0.419915	LDL	NFKBIE	HDL:TG
cg21635307	6	90319877	0.432292	0.480111	0.3679	LDL	ANKRD6	TC
cg13010621	6	92344723	0.511857	0.513619	0.318966	LDL		TC
cg18192491	6	114384871	-0.0564862	0.362833	0.876285	LDL	HS3ST5	HDL:TC
cg18196453	6	125334555	-0.047818	0.389377	0.902261	LDL	RNF217	TG
cg22868961	6	135596044	0.309661	0.307626	0.314112	LDL		TG
cg09340403	6	138247491	0.159736	0.351025	0.649062	LDL		TG
cg22707529	6	143999715	0.255182	0.352034	0.468518	LDL	PHACTR2;PHACTR2;PHACTR2;PHACTR2	HDL
cg06271237	6	144263369	-0.704948	0.465173	0.129654	LDL	PLAGL1;PLAGL1;PLAGL1;PLAGL1;PLAGL1;PLAGL1;PLAGL1;PLAGL1	TG
cg20331980	6	149554503	-0.707131	0.553889	0.201716	LDL		TG
cg24112628	6	150174215	-0.0719576	0.237784	0.762181	LDL	LRP11	TG
cg06012428	6	157477204	-0.577958	0.517252	0.263835	LDL	ARID1B;ARID1B;ARID1B	TG
cg17501210	6	166970252	0.121038	0.313278	0.699224	LDL	RPS6KA2;RPS6KA2	HDL:TG
cg04682977	7	1062711	-1.50406	0.555402	0.00676719	LDL	C7orf50;MIR339;C7orf50;C7orf50	HDL
cg04816311	7	1066650	0.928007	0.296322	0.00173744	LDL	C7orf50;C7orf50;C7orf50	HDL:TG
cg19947463	7	1113237	-0.114264	0.282899	0.686281	LDL	C7orf50;C7orf50;C7orf50	TG
cg03663120	7	2284600	-0.317047	0.365457	0.385645	LDL	NUDT1;NUDT1;NUDT1;NUDT1;NUDT1;NUDT1;NUDT1	HDL
cg24939194	7	2563611	-0.380428	0.478799	0.426873	LDL	LFNG;LFNG;LFNG;LFNG	HDL
cg03676485	7	2563816	0.463755	0.420866	0.270495	LDL	LFNG;LFNG;LFNG;LFNG	HDL
cg09723161	7	2563909	-0.346301	0.496966	0.485905	LDL	LFNG;LFNG;LFNG;LFNG	HDL
cg08703857	7	2653651	-0.149904	0.354961	0.672795	LDL	IQCE;IQCE	HDL
cg11998932	7	3901843	0.0155678	0.212855	0.941693	LDL	SDK1	TG
cg01741041	7	5567862	0.820216	0.474055	0.0835879	LDL	ACTB	HDL
cg14145074	7	5567891	0.433337	0.456494	0.342475	LDL	ACTB	HDL
cg05971148	7	5568411	2.65035	1.16197	0.0225526	LDL		HDL
cg13957126	7	5597849	1.2928	0.818318	0.11414	LDL		TG
cg19480263	7	5743854	-0.0687437	1.96636	0.972114	LDL	RNF216;RNF216	LDL
cg26804423	7	8201134	-0.282919	0.519876	0.586298	LDL	ICA1;ICA1;ICA1	HDL
cg14959425	7	20447707	-0.206618	0.42672	0.628241	LDL	ITGB8	TG
cg15041658	7	24866066	-0.812094	0.476477	0.0883085	LDL	OSBPL3;OSBPL3;OSBPL3;OSBPL3	TG
cg08822075	7	26193607	0.292958	0.221434	0.185828	LDL	NFE2L3	TG
cg12510708	7	26193805	0.626516	0.387056	0.105513	LDL	NFE2L3	HDL
cg22799757	7	29997642	0.523162	0.475064	0.270783	LDL	SCRN1;SCRN1;SCRN1;SCRN1	HDL
cg08549335	7	30387954	-0.015047	0.259988	0.95385	LDL	ZNRF2	TG
cg21429551	7	30635762	0.100964	0.189037	0.593268	LDL	GARS	TG
cg03068497	7	30635838	0.0421011	0.179751	0.814811	LDL	GARS	TG
cg19390658	7	30636176	-0.0354889	0.233142	0.879014	LDL	GARS	TG
cg23068772	7	30737061	0.358696	0.361118	0.320559	LDL		TG
cg05988548	7	38695932	0.651198	0.466183	0.162446	LDL		HDL:TG
cg17389988	7	40740924	-0.608046	0.390084	0.11905	LDL	C7orf10	TG
cg21669326	7	47267691	-0.486166	0.481927	0.313068	LDL		HDL
cg07621224	7	50355506	0.632273	0.428739	0.14028	LDL	IKZF1	HDL
cg04577162	7	73667397	-0.075616	0.450943	0.866832	LDL	RFC2;RFC2	HDL
cg01676795	7	75586348	0.18162	0.342749	0.59618	LDL	POR	HDL:TG
cg10095247	7	91897276	-0.623944	0.457806	0.172909	LDL	ANKIB1	TG
cg00907204	7	92461971	0.917217	1.24968	0.462965	LDL	CDK6;CDK6	HDL
cg22171829	7	95225520	0.0226091	0.270889	0.93348	LDL	PDK4	TG
cg20782117	7	95865631	-0.471342	0.407746	0.247689	LDL	SLC25A13;SLC25A13;SLC25A13	HDL:TG
cg17540192	7	97875259	-0.286654	0.534914	0.592033	LDL	TECPR1	TG
cg18929814	7	97875293	-0.223061	0.344061	0.516776	LDL	TECPR1	TG
cg07125725	7	99612773	-0.665011	0.536731	0.21534	LDL	ZKSCAN1	HDL
cg20784591	7	99972461	1.04473	0.539355	0.0527426	LDL	PILRA;PILRA;PILRA	HDL
cg19377250	7	100463206	-0.415933	0.442667	0.347415	LDL	SLC12A9	TG
cg19566658	7	100466241	-0.52048	0.59103	0.378512	LDL		HDL
cg01975495	7	100779017	0.185697	0.336088	0.580582	LDL	SERPINE1;SERPINE1	HDL:TG
cg00042882	7	100796809	1.60374	0.859092	0.061928	LDL	AP1S1	TG
cg22103219	7	101934892	-0.112308	0.337299	0.739161	LDL	SH2B2	TG
cg16735495	7	105690812	-0.168937	0.499691	0.735299	LDL		TG
cg05720226	7	116786597	0.573238	0.449933	0.202639	LDL	ST7;ST7;ST7OT2	HDL
cg03188976	7	134443864	-0.223111	0.406232	0.582851	LDL		LDL:TC
cg25119219	7	135242623	-0.165506	1.77692	0.925792	LDL	NUP205	LDL
cg08622729	7	137230906	0.552987	0.344666	0.108618	LDL	DGKI	TG
cg02569509	7	142423070	-0.253391	0.326701	0.437979	LDL		HDL
cg25435714	7	157083381	0.144651	0.341235	0.67163	LDL		HDL
cg06352807	7	157648699	0.929389	0.350419	0.00799559	LDL	PTPRN2;PTPRN2;PTPRN2	TG
cg12600749	7	157648749	0.560541	0.244345	0.0217853	LDL	PTPRN2;PTPRN2;PTPRN2	TG
cg00919013	8	12613847	-0.179011	0.344263	0.603072	LDL	LONRF1	HDL
cg10345404	8	27187123	-1.23979	1.06579	0.244719	LDL		HDL
cg12743031	8	27219512	0.553842	0.511095	0.278518	LDL	PTK2B;PTK2B;PTK2B;PTK2B	HDL
cg20907614	8	29914963	-0.104034	0.349915	0.766227	LDL		TG
cg23279503	8	35649016	0.221943	0.293597	0.449676	LDL	UNC5D	LDL
cg19695041	8	38615330	0.547289	0.499388	0.273107	LDL	TACC1	TG
cg07696514	8	42188597	0.460302	0.551971	0.404316	LDL	IKBKB	HDL
cg09297903	8	42234798	0.411225	0.316508	0.193849	LDL	DKK4	HDL
cg14195992	8	48265917	0.694788	0.505948	0.169672	LDL	KIAA0146	HDL
cg01651915	8	55795551	-0.169217	0.227692	0.457366	LDL		TG
cg02508743	8	56903623	0.723463	0.375348	0.0539207	LDL	LYN;LYN	HDL
cg10423607	8	68418480	0.755679	0.358998	0.0352916	LDL	CPA6;CPA6	TG
cg11253416	8	82643680	0.644638	0.555402	0.245769	LDL	CHMP4C	TG
cg19589396	8	103937374	-0.0237234	0.328619	0.942451	LDL		TG
cg07960624	8	119208486	0.0687534	0.272302	0.800658	LDL	SAMD12	HDL:TG
cg11818438	8	119916530	0.209136	0.593149	0.724393	LDL		TG
cg22011731	8	126011549	1.3076	0.856872	0.127001	LDL	SQLE;SQLE	LDL
cg09984392	8	126011784	2.76377	0.478799	7.81593e-09	LDL	SQLE	LDL
cg14660676	8	126012434	0.18143	0.197515	0.358316	LDL	SQLE	HDL
cg13821176	8	126448338	-0.105195	0.396038	0.790533	LDL	TRIB1	HDL:TG
cg00163372	8	128752988	0.25731	0.301671	0.39368	LDL	MYC	HDL
cg03183540	8	134931756	1.04335	0.55954	0.0622268	LDL		HDL
cg12075928	8	141801307	0.297393	0.274926	0.279369	LDL	PTK2;PTK2	TG
cg08788930	8	142201685	0.253698	0.36687	0.489233	LDL	DENND3	HDL:TG
cg25392060	8	142297121	-0.210217	0.432473	0.626908	LDL		HDL
cg26610247	8	142297175	0.315059	0.62484	0.614098	LDL		HDL:TG
cg01145119	8	144441955	-0.0517979	0.353346	0.883454	LDL		HDL
cg10639435	8	146104221	0.44171	0.400984	0.270643	LDL	ZNF250;ZNF250	HDL:TG
cg14406814	9	10232876	0.204036	0.394524	0.605031	LDL	PTPRD;PTPRD	TC
cg14643264	9	27408242	0.298014	0.418646	0.476549	LDL	MOBKL2B	LDL
cg02716826	9	33447032	0.652807	0.401791	0.104213	LDL	SUGT1P1;AQP3	HDL:TG
cg14649449	9	72660082	0.000101701	0.440345	0.999813	LDL	MAMDC2	HDL
cg13740985	9	80930413	0.156016	0.536024	0.770999	LDL	PSAT1;PSAT1	TG
cg13636014	9	84004731	0.804645	0.404819	0.0468456	LDL		HDL:TC
cg00422488	9	100747767	1.13099	0.853541	0.185147	LDL	ANP32B	TG
cg14170545	9	107688675	-0.284384	0.436712	0.514919	LDL	ABCA1	TG
cg03257930	9	110399293	0.975227	0.607885	0.108644	LDL		HDL
cg13661827	9	111885602	0.259722	0.398158	0.514195	LDL		HDL:TG
cg00008629	9	115093661	-0.0549729	0.173292	0.751071	LDL	ROD1;ROD1;ROD1	TG
cg15551881	9	123688715	0.581417	0.349713	0.0963968	LDL	TRAF1	HDL
cg13622265	9	124584474	0.0651496	0.254639	0.798062	LDL	TTLL11	HDL
cg01275932	9	139367244	-0.116953	0.416728	0.778981	LDL	SEC16A	TG
cg13544075	9	139644102	0.414048	0.248886	0.0961875	LDL	LCN6	TG
cg13823169	9	139776893	0.343038	0.387964	0.376581	LDL		TG
cg25580581	10	3853668	0.95583	0.389983	0.0142465	LDL		HDL
cg18262201	10	6187854	0.35206	0.283	0.213482	LDL	PFKFB3	TG
cg13316404	10	6191076	-1.64364	0.885031	0.0632862	LDL		TG
cg05014727	10	6214016	-1.2064	0.322967	0.000187408	LDL	PFKFB3	TG
cg08994060	10	6214026	-1.01949	0.319737	0.00142987	LDL	PFKFB3	TG
cg26262157	10	6214079	-0.966551	0.341639	0.00466653	LDL	PFKFB3	TG
cg19695507	10	13526193	-0.382665	0.407241	0.347392	LDL	BEND7;BEND7	HDL:TG
cg00134210	10	14644132	-1.21647	1.17136	0.299029	LDL	FAM107B	TG
cg03337218	10	25189866	0.0732957	0.311461	0.813949	LDL	PRTFDC1	HDL
cg09821400	10	33654419	-0.732594	0.321352	0.0226226	LDL		HDL
cg07121693	10	44148437	0.460379	0.358998	0.199695	LDL		TC
cg25164589	10	63540024	-0.287672	0.291074	0.322995	LDL		TG
cg13585930	10	72027357	-0.00969549	0.377569	0.979516	LDL	NPFFR1	HDL
cg06372475	10	73534286	1.25654	0.624336	0.0441541	LDL	C10orf54;CDH23	HDL
cg17485681	10	73565625	0.0452012	0.32872	0.890626	LDL	CDH23	HDL
cg26002370	10	73596857	0.681075	0.633116	0.282031	LDL	PSAP;PSAP;PSAP	HDL
cg26033520	10	74004071	0.216961	0.363439	0.550522	LDL		HDL
cg16407699	10	74020428	0.834786	0.30157	0.00563728	LDL		HDL
cg04858631	10	74035570	-0.11665	0.328922	0.722856	LDL	DDIT4	HDL
cg18908419	10	75800004	0.526292	0.343455	0.125432	LDL	VCL;VCL	HDL
cg24243879	10	76614628	-0.386047	0.4028	0.337853	LDL	MYST4	HDL
cg02571436	10	77468337	-0.376591	0.314388	0.230969	LDL		TG
cg10612237	10	80827823	1.81314	1.24938	0.146708	LDL	ZMIZ1;LOC283050;LOC283050;LOC283050	TG
cg06188083	10	91093005	0.602665	0.287945	0.0363478	LDL	IFIT3;IFIT3	LDL
cg27312979	10	97094453	-0.129022	0.210433	0.539789	LDL	SORBS1;SORBS1;SORBS1;SORBS1;SORBS1;SORBS1;SORBS1	TG
cg20313873	10	101436820	-0.156651	0.347795	0.652413	LDL	ENTPD7	TG
cg06400428	10	102107666	1.42079	0.474762	0.00276543	LDL	SCD	LDL:TG
cg24503796	10	102107676	1.48783	0.458916	0.00118656	LDL	SCD	LDL:TG
cg03440556	10	102107757	0.859121	0.274219	0.00173022	LDL	SCD	LDL:TG
cg07504977	10	102131012	0.619044	0.287037	0.031029	LDL		HDL:TG
cg23599026	10	102268546	0.834731	0.520078	0.108486	LDL	SEC31B	TG
cg00547480	10	103875961	0.0845517	0.51483	0.869544	LDL	LDB1;LDB1	HDL
cg11849692	10	103875969	-0.321167	0.5443	0.555151	LDL	LDB1;LDB1	HDL
cg17782974	10	104406990	0.188405	0.309039	0.542087	LDL	TRIM8	HDL
cg26955383	10	105218660	0.15301	0.43217	0.723296	LDL	CALHM1	HDL:TG
cg26712428	10	105218771	0.360277	0.427931	0.399835	LDL	CALHM1	HDL:TG
cg13824500	10	114394236	-1.30392	0.291276	7.58255e-06	LDL	VTI1A	HDL
cg01316152	10	116168351	0.266831	0.470422	0.570561	LDL		HDL
cg03850986	10	116408382	0.11488	0.278155	0.679596	LDL	ABLIM1;ABLIM1;ABLIM1	TG
cg02556345	10	124181965	-1.09153	0.43651	0.0123977	LDL	PLEKHA1;PLEKHA1	TG
cg19588519	10	125817817	-0.737016	0.463256	0.111618	LDL		HDL:TG
cg17270821	10	134362758	0.144025	0.465476	0.757	LDL	INPP5A	TG
cg03038262	11	315262	0.650946	0.330133	0.0486329	LDL	IFITM1	LDL
cg22317004	11	1360335	0.22902	0.25575	0.37052	LDL		HDL
cg12729894	11	1774378	-0.467414	0.506352	0.35595	LDL	HCCA2;CTSD	TG
cg22680424	11	1778547	0.113745	0.504131	0.821488	LDL	HCCA2;CTSD	HDL
cg26446803	11	1807232	0.348793	0.436207	0.423932	LDL		HDL
cg10927968	11	1807333	0.141713	0.325894	0.66367	LDL		HDL:TG
cg04548926	11	2219053	-0.0118186	0.519876	0.981865	LDL		HDL
cg10042645	11	2308589	-0.306964	0.282899	0.277887	LDL		HDL
cg03411376	11	2432720	-0.0237301	0.566202	0.966572	LDL	TRPM5	TG
cg06603309	11	2724144	-0.338133	0.883416	0.701899	LDL		HDL
cg25869889	11	6436464	0.555916	0.436712	0.203026	LDL	APBB1;APBB1	HDL
cg09236382	11	6676366	0.0576353	0.270586	0.831321	LDL	DCHS1	TG
cg07782221	11	7506057	-0.353778	0.51594	0.492901	LDL	OLFML1	HDL
cg26427534	11	7659067	0.542067	0.467697	0.246444	LDL	PPFIBP2	HDL
cg17061862	11	9590431	-0.559685	0.306617	0.0679444	LDL		TG
cg00510149	11	10674966	0.0539729	0.459925	0.906578	LDL	MRVI1;MRVI1;MRVI1;MRVI1	HDL
cg14816825	11	12128203	0.780518	0.430152	0.0695942	LDL		HDL
cg27389255	11	14664598	0.00345009	0.465577	0.994085	LDL	PDE3B;PSMA1	HDL
cg26105227	11	17495097	0.218651	0.310048	0.480668	LDL	ABCC8	LDL
cg01438090	11	30502936	0.0995616	0.270283	0.712599	LDL	MPPED2;MPPED2	TG
cg23845009	11	34323678	-0.434313	0.35698	0.22374	LDL	ABTB2	TG
cg07136133	11	36422377	0.182261	0.444282	0.681626	LDL	PRR5L;PRR5L;PRR5L;PRR5L	HDL:TG
cg11323439	11	46264544	0.950739	0.865653	0.27207	LDL		TG
cg09802018	11	46357562	-0.649702	0.571652	0.255728	LDL	DGKZ	TC
cg17580616	11	47350136	0.118064	0.387661	0.760701	LDL	MADD;MADD;MADD;MADD;MADD;MADD;MADD;MADD;MADD;MADD	HDL
cg11376147	11	57261198	-0.368833	0.722134	0.609521	LDL	SLC43A1	TG
cg11250194	11	61601937	0.198021	0.330032	0.548496	LDL	FADS2	HDL
cg05512483	11	62621791	0.971691	0.505141	0.0544008	LDL	SNORD30;SNORD22;SNORD29;SNORD31;SNHG1	HDL
cg04999435	11	63230511	0.458348	0.391698	0.241932	LDL	HRASLS5;HRASLS5;HRASLS5	LDL
cg06178669	11	63334608	-0.0341984	0.291377	0.906569	LDL		TG
cg19458497	11	63403371	0.668254	0.532896	0.209833	LDL	ATL3	TG
cg17953300	11	65418265	-0.217304	0.522399	0.677428	LDL	SIPA1;SIPA1	TG
cg27305772	11	65630355	-1.17869	0.506856	0.0200442	LDL	MUS81	TG
cg05751148	11	67204799	0.9021	0.68903	0.190449	LDL	PTPRCAP	HDL
cg04383058	11	67273507	1.65111	0.679644	0.0151233	LDL		HDL
cg11468085	11	67435577	0.180551	0.440547	0.681922	LDL	ALDH3B2;ALDH3B2	TG
cg09578155	11	68141470	-0.472432	0.498479	0.343254	LDL	LRP5	TG
cg22911054	11	68603379	0.152499	0.397653	0.701346	LDL	CPT1A;CPT1A	TG
cg23756264	11	68605511	0.302268	0.554292	0.585525	LDL	CPT1A;CPT1A	TG
cg26989316	11	68607257	-0.00689539	0.867974	0.993664	LDL	CPT1A;CPT1A	TG
cg00574958	11	68607622	-2.02558	0.932466	0.0298326	LDL	CPT1A;CPT1A	HDL:LDL:TG
cg09737197	11	68607675	-1.06966	0.481524	0.0263211	LDL	CPT1A;CPT1A	TC:TG
cg17058475	11	68607737	-1.1377	0.64553	0.0779941	LDL	CPT1A;CPT1A	LDL:TG
cg01082498	11	68608225	0.459894	1.0009	0.645881	LDL	CPT1A;CPT1A	TG
cg02855207	11	73087016	-0.484172	0.440043	0.271203	LDL	RELT;RELT	HDL
cg01901332	11	75031054	-0.437979	0.336189	0.192646	LDL	ARRB1;ARRB1	TG
cg15705971	11	92110262	0.384067	0.393011	0.328441	LDL	FAT3	LDL:TC
cg22878054	11	99397252	0.267437	0.357181	0.454005	LDL	CNTN5;CNTN5	TC
cg02008402	11	100683448	1.1705	0.553182	0.0343478	LDL	FLJ32810	HDL
cg09777883	11	112093696	-0.462632	0.45498	0.309235	LDL		HDL:TG
cg07631435	11	114043903	0.950292	0.386955	0.014055	LDL	ZBTB16;ZBTB16	HDL
cg05008975	11	118022317	-0.311111	0.592544	0.59955	LDL	SCN4B;SCN4B	HDL
cg17260706	11	118782879	0.072084	0.450943	0.872994	LDL	BCL9L	HDL:TG
cg22964469	11	121337508	-0.00835047	0.54642	0.987809	LDL	SORL1	TG
cg26559804	11	128391271	0.597493	0.436207	0.17076	LDL	ETS1;ETS1;ETS1	TG
cg26503877	11	128391429	0.197388	0.661073	0.76525	LDL	ETS1;ETS1;ETS1	TG
cg11588197	11	128391494	-0.142663	0.319838	0.655561	LDL	ETS1;ETS1;ETS1	TG
cg03295554	11	128395450	-0.174141	0.246061	0.479118	LDL	ETS1	TG
cg24065451	11	128419512	0.119894	0.299552	0.688971	LDL	ETS1	HDL
cg09012125	11	128779608	-0.244317	0.382817	0.523335	LDL	KCNJ5	HDL
cg18282388	11	129716470	-0.453206	0.398864	0.255851	LDL	TMEM45B	HDL
cg04181189	11	129817418	-0.865429	0.553485	0.117908	LDL	PRDM10;PRDM10;PRDM10;PRDM10;PRDM10;PRDM10	HDL
cg01575601	11	130398900	0.375569	0.38645	0.331121	LDL		TC
cg12051710	12	2989070	-0.0021852	0.586084	0.997027	LDL	C12orf32;C12orf32;C12orf32	TG
cg10601624	12	6404377	0.455184	0.488286	0.351222	LDL		TG
cg00252813	12	6642229	1.15158	0.606068	0.0574176	LDL	GAPDH	HDL:TC
cg02519286	12	6642354	0.521864	0.623629	0.402688	LDL	GAPDH	HDL
cg22488164	12	14716910	-0.186886	0.406333	0.645562	LDL	PLBD1	HDL
cg25720264	12	19389751	0.010987	0.394323	0.977769	LDL	PLEKHA5;PLEKHA5	TG
cg06898549	12	41083590	0.438409	0.277045	0.113542	LDL		HDL
cg17713673	12	46466053	0.68549	0.474358	0.148427	LDL		TG
cg06547285	12	47630263	0.0420316	0.451548	0.925834	LDL	FAM113B	HDL:TG
cg09039672	12	52367989	0.128909	0.51917	0.803898	LDL	ACVR1B;ACVR1B;ACVR1B	HDL
cg07022048	12	52638592	-0.817223	0.440244	0.0634088	LDL	KRT7	TG
cg03691549	12	53443911	0.465318	0.442465	0.292953	LDL	TENC1;TENC1;TENC1;TENC1	TG
cg06559575	12	53490352	0.0593044	0.470724	0.89974	LDL	IGFBP6	HDL:TG
cg01856529	12	54653091	-0.195588	0.412893	0.635711	LDL	CBX5;CBX5;CBX5;CBX5	HDL
cg06844864	12	57850192	1.76536	0.94044	0.0604915	LDL	INHBE	TC
cg03308494	12	58013267	-0.321659	0.4245	0.448604	LDL	SLC26A10	LDL:TC
cg12949547	12	58718950	0.971758	0.513215	0.0582915	LDL		TG
cg13442969	12	68044208	0.693927	0.378073	0.066438	LDL	DYRK2;DYRK2	TG
cg26873338	12	69637167	-0.24783	0.42339	0.558311	LDL	CPSF6	HDL
cg03411579	12	76552736	-0.0875475	0.340831	0.797283	LDL		HDL
cg18774692	12	89033280	-0.107179	0.472844	0.820681	LDL		HDL
cg16063162	12	89721406	0.234022	0.298845	0.433569	LDL		HDL
cg20722088	12	89742886	0.468644	0.374036	0.210222	LDL	DUSP6;DUSP6	HDL
cg13691961	12	89743281	0.319949	0.223857	0.152924	LDL	DUSP6;DUSP6	HDL
cg05845030	12	91573247	0.37346	0.376156	0.320783	LDL	DCN;DCN;DCN;DCN;DCN;DCN;DCN	HDL
cg16618104	12	104853100	0.367102	0.533501	0.491383	LDL	CHST11	HDL:TG
cg06647068	12	104853274	0.280423	0.385441	0.466889	LDL	CHST11	HDL:TG
cg04010915	12	110547053	-0.0656729	0.707197	0.926013	LDL		TG
cg12142865	12	112211993	1.1489	0.857679	0.180388	LDL		HDL
cg13708645	12	121974305	0.112524	0.279568	0.687316	LDL	KDM2B;KDM2B	HDL
cg01973483	12	123591123	-0.132473	0.471229	0.778617	LDL	PITPNM2	TC
cg19515108	12	123599873	-0.880625	0.509178	0.0837154	LDL		HDL
cg11639950	12	125003407	-0.344845	0.45821	0.451691	LDL	NCOR2;NCOR2	TG
cg08261450	12	130384734	0.842221	0.342345	0.0138865	LDL	TMEM132D	LDL
cg21042285	13	23954979	-0.0683498	0.614546	0.911443	LDL	SACS	HDL
cg18520125	13	28903926	-0.216705	0.392304	0.580678	LDL	FLT1	HDL
cg12286415	13	30948122	0.362661	0.506251	0.473757	LDL	LOC100188949	HDL
cg24690437	13	31480273	0.633639	0.325591	0.0516373	LDL	C13orf33	LDL
cg11126134	13	31480304	0.434884	0.214975	0.043075	LDL	C13orf33	LDL
cg22593432	13	32575905	0.265254	0.427427	0.534867	LDL		TG
cg19750657	13	38935967	0.350299	0.36031	0.330936	LDL	UFM1	HDL:TG
cg02210115	13	49990767	0.323398	0.36687	0.378038	LDL	CAB39L	TG
cg05091135	13	51103373	0.399988	0.363136	0.27068	LDL		HDL
cg10474597	13	51917676	0.510881	0.352438	0.147175	LDL	SERPINE3	HDL
cg16969872	13	79968324	-0.492253	0.329729	0.135459	LDL	RBM26	TG
cg16505704	13	80378331	0.569373	0.466082	0.221846	LDL		HDL
cg02767093	13	99130655	0.433106	0.57579	0.451926	LDL	STK24;STK24	HDL
cg13221899	13	103426862	-0.263726	0.260897	0.312087	LDL	C13orf27	HDL
cg26918935	13	108920801	0.574319	0.522904	0.272055	LDL	TNFSF13B;TNFSF13B	HDL
cg25924746	13	110432935	0.230037	0.406838	0.571777	LDL	IRS2	HDL
cg14205864	13	113841719	0.225724	0.527849	0.668914	LDL	PCID2;PCID2;PCID2	HDL
cg19881557	14	20967426	-0.547017	0.382817	0.153021	LDL		HDL
cg03508235	14	23445994	-0.254201	0.503122	0.613383	LDL	JUB;JUB;JUB	TG
cg02246876	14	23586582	0.291216	0.461742	0.528237	LDL	CEBPE	HDL
cg01242348	14	23586886	-1.17192	0.632309	0.0638221	LDL	CEBPE	HDL
cg03523676	14	24540235	-0.282202	0.42884	0.510497	LDL	CPNE6	HDL
cg14836555	14	24743391	0.654589	0.449732	0.145522	LDL		HDL
cg20448706	14	32941841	0.421612	0.344767	0.221365	LDL	AKAP6	LDL:TC
cg18615457	14	45719962	0.0437844	0.655724	0.94676	LDL	C14orf106	HDL
cg08189198	14	51290136	-0.410969	0.395736	0.299036	LDL	NIN;NIN;NIN;NIN;NIN	HDL
cg22805381	14	51760188	-0.151852	0.348199	0.662757	LDL		TG
cg00862597	14	61750802	-0.00318896	0.42561	0.994024	LDL		TG
cg02464912	14	64319543	5.77376	1.86009	0.00190881	LDL	SYNE2;SYNE2	HDL
cg04718050	14	69281297	0.288444	0.572661	0.614472	LDL		TG
cg10919522	14	74227441	0.937505	0.383725	0.0145576	LDL	C14orf43;C14orf43	HDL:TG
cg00716257	14	75897417	-0.26767	0.358796	0.45565	LDL	JDP2;JDP2;JDP2;JDP2	TG
cg19998073	14	89078443	0.622144	0.436006	0.153597	LDL	ZC3H14;ZC3H14;ZC3H14;ZC3H14;ZC3H14;ZC3H14	TG
cg00871207	14	89080250	0.212363	0.512004	0.678305	LDL		TG
cg15821562	14	90083275	-0.162514	0.450539	0.718314	LDL	FOXN3	HDL
cg02946885	14	90378680	-0.672166	0.332959	0.0435093	LDL	C14orf143	TG
cg17002328	14	91751773	-0.362592	0.48223	0.452103	LDL	CCDC88C	TG
cg21113318	14	92983645	-0.0124095	0.449328	0.977969	LDL	RIN3	HDL
cg16324306	14	93786330	0.194575	0.465678	0.676065	LDL	BTBD7;BTBD7	HDL
cg20981184	14	95979816	0.398581	0.395937	0.314083	LDL		HDL:TG
cg18125510	14	100841768	0.707565	0.418444	0.0908432	LDL	WARS;WDR25;WARS;WARS;WDR25;WARS;WARS;WARS	TG
cg10092517	14	104682880	-0.350338	0.344565	0.309267	LDL		TC
cg27394566	14	105391635	0.475534	0.413802	0.250473	LDL	PLD4	HDL
cg22908922	14	105855008	-0.353832	0.572762	0.536728	LDL	PACS2;PACS2	HDL
cg07814318	15	31624584	0.774933	0.357989	0.0304094	LDL	KLF13	HDL
cg03690187	15	41233838	5.064	1.84465	0.00604598	LDL		HDL
cg18696027	15	45002597	0.37702	0.690342	0.584966	LDL	B2M	TG
cg24507955	15	49339070	0.358083	0.308534	0.245801	LDL	SECISBP2L	TG
cg25790365	15	50549957	0.202376	0.502617	0.687204	LDL	HDC	HDL
cg27563121	15	52405647	-0.849103	0.485056	0.0800243	LDL	BCL2L10	TG
cg06192883	15	52554171	-0.0259058	0.411177	0.949765	LDL	MYO5C	HDL:TG
cg24590708	15	52554357	0.0486522	0.285018	0.864457	LDL	MYO5C	HDL:TG
cg24687805	15	55513621	1.07994	0.672781	0.108447	LDL	RAB27A;RAB27A;RAB27A;RAB27A	TG
cg03036214	15	63640658	-0.212009	0.368485	0.56505	LDL	CA12;CA12	HDL
cg07815238	15	64341005	0.497193	0.529363	0.347606	LDL		TG
cg21898299	15	68924220	-0.938181	0.578717	0.104984	LDL	CORO2B	HDL
ch.15.67797584R	15	70010530	0.491962	0.953157	0.60575	LDL		HDL
cg10381071	15	70391035	0.159346	0.497571	0.748775	LDL	TLE3;TLE3;TLE3	TG
cg14597545	15	73074210	0.439829	0.415013	0.28923	LDL	ADPGK;ADPGK;ADPGK	TG
cg07728579	15	83475013	1.18897	0.461136	0.00992651	LDL	FSD2	HDL
cg19380303	15	90172193	-0.872883	0.517151	0.0914331	LDL	KIF7	HDL
cg20507228	15	91460071	0.34133	0.26564	0.198809	LDL	MAN2A2	TG
cg14473904	15	93465087	0.569159	0.587497	0.332644	LDL	CHD2;CHD2	HDL
cg24002003	15	101668143	0.669194	0.442364	0.130333	LDL		HDL
cg09481056	16	2339260	-1.09489	0.45064	0.015113	LDL	ABCA3	LDL
cg05958351	16	2804731	0.360586	0.512508	0.481692	LDL	SRRM2	HDL
cg09581649	16	4572735	0.220613	0.524519	0.674041	LDL	C16orf5	HDL
cg03819286	16	4673974	-0.124557	0.486065	0.797753	LDL	MGRN1;MGRN1;MGRN1;MGRN1	HDL
cg03497652	16	4751569	-0.336132	0.312168	0.28158	LDL	ANKS3	TG
cg01210113	16	11352835	1.91101	0.984141	0.0521572	LDL		HDL
cg04113258	16	17527041	0.2459	0.540061	0.648874	LDL	XYLT1	TG
cg03187795	16	23535137	0.240219	0.659559	0.715695	LDL	EARS2;EARS2	HDL
cg26874872	16	26156362	0.382551	0.347391	0.270798	LDL		LDL:TC
cg02097429	16	27210995	0.499867	0.324885	0.123897	LDL		TG
cg14237301	16	28506477	-0.48315	0.415921	0.245378	LDL	APOB48R	HDL
cg26663590	16	28959310	-0.380646	0.390084	0.329156	LDL		TG
cg16462073	16	28995843	0.392625	0.409664	0.337849	LDL	SPNS1;LAT;LAT;LAT;SPNS1;SPNS1;LAT;SPNS1;SPNS1	TG
cg00607627	16	28995994	0.701988	0.512105	0.170434	LDL	LAT;LAT;LAT;LAT	HDL:TG
cg01298987	16	30005856	0.928951	0.645329	0.150003	LDL	HIRIP3	TG
cg06038367	16	30198370	-0.0195526	0.435198	0.964167	LDL	CORO1A	HDL
cg01304182	16	30409908	-0.211082	0.498278	0.671839	LDL	ZNF48	TG
cg04716530	16	30485684	-1.61457	0.545512	0.00307865	LDL	ITGAL;ITGAL	HDL
cg06235438	16	30485966	-0.218677	0.503223	0.663886	LDL	ITGAL;ITGAL	HDL
cg07175797	16	50317656	0.393613	0.518362	0.447642	LDL		HDL
cg02879453	16	50321818	-0.273537	0.363035	0.451162	LDL	ADCY7	HDL
cg06897661	16	50322074	-0.387145	0.619491	0.532007	LDL		HDL
cg23580000	16	50322156	-0.402617	0.37666	0.285104	LDL	ADCY7	HDL
cg06207201	16	50701535	0.781941	0.44297	0.0775216	LDL	SNX20;SNX20	TG
cg01243823	16	50732212	0.323504	0.315599	0.305334	LDL	NOD2	HDL:TG
cg01955153	16	50769852	0.98283	0.650577	0.130858	LDL		TC
cg03478448	16	56945735	-1.35895	0.615757	0.0273147	LDL	SLC12A3;SLC12A3;SLC12A3	HDL
cg08159663	16	57022486	2.73668	0.644218	2.15571e-05	LDL		HDL:LDL
cg07839457	16	57023022	0.703678	0.160777	1.20441e-05	LDL	NLRC5	HDL:LDL:TC
cg16411857	16	57023191	1.3153	0.298341	1.03959e-05	LDL	NLRC5	LDL
cg09018739	16	57180107	-0.361769	0.426922	0.396774	LDL	CPNE2	HDL
cg07512993	16	66582592	0.15503	0.495452	0.754347	LDL	TK2	HDL
cg10922280	16	68034227	-0.369259	0.498782	0.459102	LDL	DPEP2	TG
cg26899718	16	68404797	-0.196116	0.506756	0.698753	LDL	SMPD3	HDL
cg10508349	16	68942231	0.204294	1.09405	0.851867	LDL	TMCO7	LDL
cg00259097	16	70770604	-0.504371	0.570138	0.376342	LDL	VAC14	HDL
cg07434438	16	72961899	-1.33806	0.475367	0.00488024	LDL	ZFHX3;ZFHX3	TG
cg08761535	16	75079000	0.14961	0.636952	0.814294	LDL	ZNRF1	TG
cg03147430	16	81929395	-6.27695	4.21522	0.136453	LDL	PLCG2	LDL:TG
cg03014634	16	85205030	0.400541	0.486469	0.410294	LDL		HDL:TG
cg27288091	16	85837390	-0.456852	0.602636	0.448394	LDL	COX4I1	TG
cg02371935	16	87521363	0.0136627	0.450034	0.975778	LDL	ZCCHC14	TG
cg09213175	16	87802541	-0.744057	0.498379	0.135445	LDL		TG
cg02203067	16	87866800	-0.300299	0.409563	0.463421	LDL	SLC7A5	TG
cg07021906	16	87866833	-0.356098	0.359503	0.321911	LDL	SLC7A5	TG
cg03699074	16	88849875	0.182659	0.438529	0.677018	LDL	FAM38A	HDL
cg12417689	17	259426	0.307186	0.419353	0.463841	LDL	C17orf97	TG
cg04970064	17	266066	0.513851	0.484047	0.288422	LDL		TG
cg15380836	17	1553341	0.538972	0.820235	0.511113	LDL	RILP;RILP	HDL:TC
cg23630423	17	1903022	0.891917	0.355869	0.0121989	LDL	RTN4RL1	TG
cg09664445	17	2612406	0.17456	0.475468	0.713514	LDL	KIAA0664	HDL
cg20871826	17	3790402	0.406899	0.546622	0.456634	LDL	CAMKK1;CAMKK1;CAMKK1	HDL:TG
cg04464719	17	3824422	0.683423	0.86969	0.431963	LDL		HDL
cg10183965	17	3824497	-0.144957	0.411379	0.724562	LDL		HDL
cg01798813	17	3906674	-0.0232426	0.730713	0.974627	LDL		HDL
cg02329670	17	6921400	-0.025133	0.48001	0.958244	LDL	MIR497;MIR195	TG
cg19217955	17	7123994	0.954897	1.71415	0.577474	LDL	DLG4;ACADVL;ACADVL	TG
cg03639223	17	7369125	-0.472317	0.42016	0.26095	LDL	ZBTB4;ZBTB4	TG
cg10001987	17	7381769	-0.0501887	0.239298	0.833877	LDL	ZBTB4;ZBTB4	LDL:TC
cg14633721	17	8869864	0.178718	0.448621	0.69035	LDL	PIK3R5	HDL
cg04267691	17	9862752	0.794359	0.475872	0.095059	LDL	GAS7;GAS7;GAS7;GAS7;GAS7	HDL
cg26999423	17	10017891	0.277922	0.398158	0.485158	LDL	GAS7	TG
cg13876325	17	16190098	0.138588	0.462448	0.764414	LDL	PIGL	HDL
cg11851174	17	17712609	-0.10454	0.425812	0.806064	LDL	RAI1	TG
cg15996882	17	17715815	0.322865	0.523913	0.537718	LDL	SREBF1;SREBF1	TG
cg15863539	17	17716950	1.44534	1.27562	0.257187	LDL		TG
cg20544516	17	17717183	-0.277594	0.458008	0.544451	LDL	MIR33B;SREBF1;SREBF1	HDL:TG
cg10415767	17	17726759	0.573119	0.609903	0.34737	LDL	SREBF1;SREBF1	TG
cg08129017	17	17728660	0.470996	0.379587	0.214668	LDL	SREBF1;SREBF1	TG
cg11024682	17	17730094	0.505187	0.437822	0.248549	LDL	SREBF1;SREBF1	HDL:TG
cg03963689	17	17739407	1.24284	0.387964	0.00135754	LDL	SREBF1;SREBF1	TG
cg14442061	17	17740468	0.78747	1.55933	0.613547	LDL		TG
cg16611584	17	19809078	0.0709883	0.189138	0.707412	LDL	AKAP10	HDL:TG
cg25649826	17	20938740	-0.348687	0.487176	0.474153	LDL	USP22	HDL
cg05784862	17	25799018	0.251277	0.402901	0.532837	LDL	KSR1	TG
cg24240870	17	28803927	-0.151732	0.312168	0.626923	LDL	GOSR1;GOSR1;GOSR1	TG
cg10186605	17	29667326	-0.254635	0.281789	0.366183	LDL	NF1;NF1	TG
cg00870514	17	29717946	-0.0277226	0.253933	0.913067	LDL	RAB11FIP4	HDL
cg08332908	17	38465326	0.361233	0.451145	0.423296	LDL	RARA	HDL
cg13274938	17	38493822	0.0220798	0.52028	0.966146	LDL	RARA;RARA;RARA	HDL:TG
cg05484949	17	38708465	0.363176	0.800555	0.65007	LDL		HDL
cg07248223	17	38717275	0.0747691	0.299451	0.802824	LDL	CCR7	TG
cg17928869	17	39822542	-0.579127	1.03733	0.576646	LDL		TG
cg11669285	17	40558061	-0.000756092	0.330537	0.998177	LDL	PTRF	HDL
cg08857797	17	40927699	-0.028726	0.397552	0.942399	LDL	VPS25	TG
cg03078551	17	41656298	0.216792	0.691049	0.753732	LDL		HDL:TG
cg18219562	17	41773643	0.53464	0.461843	0.247011	LDL		TG
cg12866859	17	43224332	-0.466529	0.559641	0.40449	LDL	HEXIM1	HDL
cg15804598	17	43224418	0.326212	0.555705	0.557181	LDL	HEXIM1	HDL
cg15020801	17	46022809	-0.313218	0.432877	0.469324	LDL	PNPO	TG
cg01130991	17	46510392	0.55779	0.381202	0.143396	LDL		HDL
cg02650017	17	47301614	2.2302	1.10475	0.0435113	LDL	PHOSPHO1;PHOSPHO1	HDL:TG
cg18824549	17	47807591	-0.830095	0.389882	0.0332445	LDL	FAM117A	TG
cg12212103	17	48231729	-0.614811	0.511701	0.229551	LDL		HDL
cg02529547	17	48259089	-0.807565	0.518867	0.119609	LDL		HDL
cg09199486	17	48259448	-0.33911	0.585983	0.562787	LDL		HDL
cg05778424	17	55169508	-0.142437	0.462348	0.758026	LDL	AKAP1	HDL:TG
cg21139312	17	55663225	1.20845	1.06761	0.257659	LDL		HDL:TG
cg02438611	17	55828107	-0.24003	0.386047	0.534094	LDL		HDL
cg00968616	17	55942898	-0.0536725	0.477386	0.910484	LDL	CUEDC1	HDL:TG
cg24174557	17	57903544	0.297208	0.339418	0.381218	LDL	TMEM49	HDL:TG
cg16936953	17	57915665	0.579594	0.249896	0.0203748	LDL	TMEM49	LDL
cg12054453	17	57915717	0.645309	0.227389	0.00454046	LDL	TMEM49	LDL
cg01409343	17	57915740	0.823439	0.331748	0.0130589	LDL	TMEM49	LDL
cg26846781	17	61620942	-0.289025	0.571147	0.612824	LDL	KCNH6;KCNH6	HDL
cg09121543	17	61774794	0.264809	0.550356	0.630397	LDL		HDL
cg08352115	17	66356057	0.048595	0.435804	0.911211	LDL	ARSG	HDL:TG
cg18772573	17	71257980	-0.175428	0.720923	0.807743	LDL		HDL
cg14020176	17	72764985	-0.39689	0.481826	0.410094	LDL	SLC9A3R1	TG
cg22312249	17	72779428	-0.615188	0.499892	0.218452	LDL	TMEM104	HDL:TG
cg21486834	17	74477542	-1.10352	0.581845	0.0578802	LDL	RHBDF2;RHBDF2	HDL
cg16293484	17	75471401	0.776474	0.596177	0.192765	LDL	SEPT9;SEPT9;SEPT9;SEPT9;SEPT9;SEPT9;SEPT9;SEPT9	HDL
cg05264101	17	75880308	0.117172	0.472642	0.804201	LDL	FLJ45079	HDL
cg09029192	17	76015204	-0.770028	0.484955	0.11232	LDL	TNRC6C;TNRC6C	TG
cg18181703	17	76354621	0.251443	0.312067	0.420388	LDL	SOCS3	HDL
cg10508317	17	76355146	1.17035	0.644925	0.0695642	LDL	SOCS3	HDL
cg10517290	17	76377967	-1.55631	0.754633	0.0391726	LDL	PGS1	TG
cg22386583	17	78753756	0.18995	0.366265	0.604023	LDL	RPTOR;RPTOR	TG
cg06710464	17	79047695	-0.299659	0.430656	0.486538	LDL	BAIAP2;BAIAP2;BAIAP2;BAIAP2	HDL
cg02447879	17	79393682	0.15193	0.321453	0.636466	LDL	BAHCC1	TG
cg12194745	17	79423649	-0.0276241	0.403305	0.945394	LDL	BAHCC1	HDL
cg09996840	17	79680718	0.0263905	0.399672	0.947351	LDL	SLC25A10	HDL
cg17054691	17	79813439	0.181617	0.60415	0.763702	LDL	P4HB	HDL:TG
cg19420720	17	79816504	0.207964	0.499287	0.677021	LDL	P4HB	HDL:TG
cg11969813	17	79816559	0.491169	0.342951	0.152085	LDL	P4HB	HDL:TG
cg19202384	17	79894511	-0.00667332	0.403103	0.986794	LDL	PYCR1;PYCR1	TG
cg02741985	17	80059408	0.25103	0.507765	0.621029	LDL	CCDC57	TG
cg01944226	17	80188056	0.209133	0.506957	0.679947	LDL	SLC16A3;SLC16A3	HDL
cg19016694	17	80821826	-1.0647	0.439538	0.0154212	LDL	TBCD	TG
cg03474702	18	12030535	-0.973467	0.6313	0.123068	LDL	IMPA2	TG
cg07573872	19	1126342	0.534328	0.3592	0.136863	LDL	SBNO2;SBNO2	HDL
cg18608055	19	1130866	0.464995	0.379991	0.221059	LDL	SBNO2;SBNO2	HDL
cg24843003	19	1409547	0.570277	0.434088	0.188928	LDL	DAZAP1;DAZAP1	HDL
cg00994936	19	1423902	-0.314262	0.45609	0.490798	LDL	DAZAP1;DAZAP1	HDL
cg15018704	19	1908132	0.190255	0.37121	0.608276	LDL	ADAT3;SCAMP4	HDL
cg22023664	19	2619608	-0.923121	0.54531	0.0904828	LDL	GNG7	TC
cg22623033	19	3653592	-0.161709	0.424298	0.703112	LDL	PIP5K1C	TG
cg17714703	19	4912221	0.471398	0.335684	0.160226	LDL	UHRF1;UHRF1	HDL
cg16466652	19	6271960	0.0489835	0.531785	0.926606	LDL	MLLT1	TC
cg10819350	19	10655686	0.241148	0.366669	0.51074	LDL	ATG4D	HDL
cg08315613	19	11074303	0.0922816	0.476376	0.846394	LDL	SMARCA4;SMARCA4;SMARCA4	HDL
cg22898082	19	11074428	0.0146412	0.542282	0.978458	LDL	SMARCA4;SMARCA4;SMARCA4	HDL
cg17992670	19	11216306	0.221924	0.769974	0.773171	LDL	LDLR	HDL
cg26313301	19	11219615	1.30878	0.967589	0.176171	LDL	LDLR	HDL
cg18763911	19	15561037	0.387973	0.428739	0.365501	LDL	WIZ	TG
cg26968812	19	16186873	-0.0723396	0.773405	0.925481	LDL	TPM4;TPM4	TG
cg02307597	19	17402942	0.103986	0.512508	0.839212	LDL	ABHD8	HDL
cg23931381	19	18119847	-0.571914	0.475165	0.228736	LDL	ARRDC2;ARRDC2	TG
cg05886321	19	39369335	0.34879	0.430858	0.418206	LDL	SIRT2;SIRT2;RINL	HDL
cg27540367	19	41848134	-0.00339596	0.60738	0.995541	LDL	TGFB1	TG
cg26836479	19	42706353	1.74383	0.862726	0.043246	LDL	DEDD2	HDL:TG
cg16655795	19	42897238	-0.653994	0.519977	0.208482	LDL		HDL
cg26470501	19	45252955	1.06481	0.388267	0.00609716	LDL	BCL3	HDL
cg23184690	19	45429771	-0.46021	0.585983	0.432237	LDL	APOC1P1;APOC1P1;APOC1P1	TG
cg22304262	19	47287778	0.0644876	0.363136	0.859045	LDL	SLC1A5;SLC1A5;SLC1A5	TG
cg25607249	19	47288039	0.414246	0.683883	0.544689	LDL	SLC1A5;SLC1A5;SLC1A5;SLC1A5	TG
cg21766592	19	47288066	0.681365	0.610912	0.264705	LDL	SLC1A5;SLC1A5;SLC1A5;SLC1A5	TG
cg07626482	19	47289503	0.866959	0.482028	0.0720836	LDL	SLC1A5;SLC1A5;SLC1A5	TG
cg03359362	19	47289611	0.416673	1.19245	0.726765	LDL	SLC1A5;SLC1A5;SLC1A5	TG
cg00565090	19	48258258	0.449669	0.504232	0.372498	LDL	SNORD23;GLTSCR2	TG
cg27573549	19	56189952	-0.303142	0.798839	0.704331	LDL	EPN1;EPN1;EPN1	HDL
cg25667998	19	56705433	0.627349	0.540263	0.245557	LDL	ZSCAN5B	HDL
cg03218374	20	896981	0.545009	0.419857	0.194252	LDL	ANGPT4	HDL:TG
cg11614585	20	897050	0.447416	0.511398	0.381628	LDL	ANGPT4	TG
cg18952506	20	19916087	0.824278	0.57034	0.148384	LDL	RIN2	HDL
cg04306926	20	30126382	-0.33937	0.402296	0.398898	LDL	HM13;HM13;HM13;HM13	HDL
cg09273716	20	35494835	-0.133594	0.420665	0.750804	LDL		HDL
cg00732815	20	44636981	0.896809	0.755137	0.23498	LDL	MMP9	HDL
cg24259291	20	47874072	0.647416	0.573367	0.258829	LDL	ZNFX1	TG
cg10589813	20	48809978	0.738015	0.405929	0.0690466	LDL		TG
cg11096441	20	49548515	1.14494	0.871002	0.188667	LDL	ADNP;ADNP	TG
cg15636859	20	55982844	-2.08645	0.514022	4.92614e-05	LDL	RBM38;RBM38	HDL
cg18858517	20	57979326	-0.157857	0.361723	0.662543	LDL		LDL
cg09092525	20	58570133	-0.208968	0.314893	0.506932	LDL	CDH26;CDH26	TG
cg25957332	20	61562955	0.190092	0.455081	0.676152	LDL	DIDO1;DIDO1;DIDO1	HDL
cg26221801	20	62183966	-0.109863	0.313682	0.726159	LDL	C20orf195	HDL
cg04379041	20	62364801	-0.289063	0.406838	0.477382	LDL	ZGPAT;ZGPAT;ZGPAT	TG
cg06226150	20	62369956	0.323172	0.478799	0.499691	LDL	SLC2A4RG;LIME1	TG
cg22104103	21	17565450	0.255412	0.412893	0.536178	LDL	C21orf34;C21orf34	TG
cg14394939	21	18983396	1.43451	0.673084	0.0330655	LDL		TG
cg08309687	21	35320596	-0.000795349	0.284413	0.997771	LDL		HDL:TG
cg27037013	21	35320667	0.0596792	0.259686	0.818232	LDL		TG
cg21291385	21	35448215	0.0335954	0.448117	0.940235	LDL	MRPS6;SLC5A3	TG
cg21301258	21	35898717	-0.0026589	0.393313	0.994608	LDL	RCAN1;RCAN1;RCAN1	HDL
cg27471246	21	39776434	-0.177181	0.429748	0.680126	LDL	ERG;ERG;ERG;ERG	TG
cg20214535	21	43619310	0.225252	0.483643	0.641395	LDL	ABCG1;ABCG1	TG
cg02316713	21	43619559	0.601458	0.345777	0.0819531	LDL	ABCG1;ABCG1	TG
cg10192877	21	43641690	-1.12289	0.716583	0.117111	LDL	ABCG1;ABCG1;ABCG1;ABCG1;ABCG1;ABCG1	HDL:TG
cg27243685	21	43642366	-0.572178	0.602939	0.342625	LDL	ABCG1;ABCG1;ABCG1;ABCG1;ABCG1;ABCG1	HDL:TG
cg01881899	21	43652704	-0.0524474	0.638768	0.934563	LDL	ABCG1;ABCG1;ABCG1;ABCG1;ABCG1;ABCG1	HDL:TG
cg01176028	21	43653234	-0.957074	0.533602	0.0728724	LDL	ABCG1;ABCG1;ABCG1;ABCG1;ABCG1;ABCG1	TG
cg02370100	21	43655256	0.233719	0.510591	0.647132	LDL	ABCG1;ABCG1;ABCG1;ABCG1;ABCG1;ABCG1	HDL:TG
cg07397296	21	43655316	-0.197985	0.579928	0.732804	LDL		TG
cg00222799	21	43655464	0.000647367	0.335886	0.99846	LDL	ABCG1;ABCG1;ABCG1;ABCG1;ABCG1;ABCG1	HDL:TG
cg06500161	21	43656587	-0.542807	0.417738	0.193803	LDL	ABCG1;ABCG1;ABCG1;ABCG1;ABCG1;ABCG1	HDL:TG
cg00177237	21	43658316	-0.478161	0.418747	0.253497	LDL	ABCG1;ABCG1;ABCG1;ABCG1;ABCG1;ABCG1	TG
cg03738656	21	45581008	0.274205	0.389882	0.48186	LDL		HDL
cg08309251	21	46348306	-0.293034	0.405727	0.470141	LDL	ITGB2	TG
cg22635096	21	46550644	0.857412	0.456393	0.0602857	LDL	ADARB1;ADARB1;ADARB1;ADARB1;ADARB1;ADARB1;ADARB1	TG
cg26354221	22	24822802	-0.241814	0.798132	0.761908	LDL	ADORA2A	HDL
cg25739715	22	30663881	3.04809	1.00826	0.00250157	LDL	OSM	HDL
cg15193228	22	30855332	0.524495	0.330335	0.112334	LDL	SEC14L3	TG
cg08548559	22	31686097	0.547607	0.314792	0.0819276	LDL	PIK3IP1;PIK3IP1	TG
cg01403010	22	38609534	0.97681	0.581139	0.0927865	LDL	MAFF;MAFF;MAFF;MAFF	TG
cg20496314	22	39759864	0.3412	0.527748	0.517936	LDL		HDL:TG
cg17194270	22	39759992	-0.0298075	0.312269	0.923955	LDL	SYNGR1;SYNGR1;SYNGR1	HDL:TG
cg06397161	22	39760059	0.276469	0.491919	0.574095	LDL		HDL
cg22650271	22	39760165	-0.0153367	0.51816	0.97639	LDL	SYNGR1;SYNGR1;SYNGR1	HDL
cg09978077	22	42229983	4.003	0.930751	1.70114e-05	LDL	SREBF2	HDL:LDL:TC
cg16000331	22	42230138	1.89691	0.531483	0.000358157	LDL	SREBF2	HDL:LDL:TC
cg00723041	22	42304331	-0.0673275	0.546925	0.902027	LDL		HDL
cg03373887	22	44389424	-0.173473	0.465073	0.709146	LDL	SAMM50	TG
cg04934530	22	47080171	0.0965722	0.391799	0.805303	LDL		HDL
cg09182678	22	50328711	0.32016	0.761092	0.673998	LDL		HDL:TG
cg05617650	22	50892951	-0.90935	0.664202	0.170968	LDL	SBF1	TG
cg25551219	22	50909865	0.105088	0.524418	0.841171	LDL	SBF1	HDL:TG
cg19900558	23	152991641	0.763549	0.726575	0.293302	LDL		TG
cg00328058	1	901062	-0.186682	0.400523	0.641109	TC	PLEKHN1;KLHL17;PLEKHN1	TG
cg01979157	1	2161013	0.878449	1.1148	0.430736	TC		TG
cg05603985	1	2161049	-0.0250314	0.584858	0.96582	TC	SKI	TG
cg09469355	1	2161886	-1.08618	0.424247	0.0104581	TC	SKI	TG
cg08884752	1	2162001	-0.626377	0.459555	0.172863	TC	SKI	TG
cg08640824	1	2162506	0.109052	0.453652	0.81007	TC		TG
cg01787285	1	2162682	-1.14501	0.392838	0.00355963	TC	SKI	TG
cg15564619	1	2163437	-0.350243	0.39618	0.376639	TC	SKI	TG
cg17942763	1	2163472	-0.699472	0.554896	0.207453	TC	SKI	TG
cg15132013	1	2163529	-0.23148	0.353632	0.512705	TC	SKI	TG
cg10397932	1	2166155	-1.87528	0.949739	0.0483161	TC	SKI	TG
cg16704920	1	2169407	-1.36751	0.480049	0.00438909	TC	SKI	TG
cg02050917	1	2173571	-1.0439	0.538635	0.0526114	TC	SKI	HDL
cg16395997	1	3562798	-0.416125	0.417453	0.318826	TC	WDR8	TG
cg00826902	1	3563954	0.495953	0.462228	0.283311	TC	WDR8	HDL:TG
cg11832534	1	3563998	-0.760523	0.595996	0.201917	TC	WDR8	HDL
cg12547807	1	9473751	0.568467	0.459778	0.21633	TC		HDL:TG
cg25402049	1	14029875	-0.550638	0.526829	0.295909	TC	PRDM2;PRDM2;PRDM2	HDL
cg26227957	1	19547285	-1.07075	0.484393	0.0270663	TC	KIAA0090	LDL
cg14519150	1	20985249	-0.590625	0.543536	0.277174	TC	DDOST	HDL
ch.1.839062R	1	25282539	-1.21569	1.56344	0.436789	TC	RUNX3	HDL
cg25130381	1	27440721	0.273341	0.444519	0.538645	TC	SLC9A1	HDL
cg06754224	1	28585612	-0.827711	0.59555	0.164565	TC	SESN2	TG
cg17903590	1	28623081	0.389533	0.388494	0.316043	TC		TC
cg17822325	1	31896462	-0.440735	0.344276	0.200463	TC	SERINC2	TG
cg11136886	1	33609509	-0.454454	0.558015	0.415378	TC		TG
cg16815882	1	35908609	-0.252435	0.624175	0.685857	TC	KIAA0319L	HDL
cg12728588	1	36025489	-1.50354	0.707376	0.033539	TC	NCDN;NCDN;NCDN	HDL
cg00039326	1	36615845	0.139707	0.472586	0.767559	TC	TRAPPC3	TG
cg17971578	1	36852463	0.724823	0.504441	0.150765	TC	STK40	TG
cg16736826	1	41951512	0.97999	0.549662	0.0746113	TC	EDN2	LDL
cg06785060	1	42180981	-2.12663	1.34436	0.113661	TC		LDL
cg24681499	1	42706997	-0.293253	0.620054	0.636213	TC	FOXJ3	TG
cg04682775	1	44495089	0.162445	0.405201	0.688532	TC	SLC6A9	TG
cg12133952	1	44497352	0.46093	0.678974	0.497257	TC	SLC6A9	TG
cg14009440	1	45138784	-1.39247	0.589202	0.0181094	TC	TMEM53	HDL
cg07780762	1	45193615	0.82046	0.61003	0.178657	TC		TG
cg24332710	1	46016173	-0.197605	0.464456	0.670466	TC	AKR1A1;AKR1A1	TG
cg04542977	1	51982669	0.430127	0.402083	0.284756	TC	EPS15	HDL
cg10177197	1	55316481	-0.483334	0.686214	0.481182	TC	DHCR24	HDL:TG
cg17475467	1	55316769	-1.01391	0.749366	0.17603	TC	DHCR24	HDL
cg27168858	1	55351659	1.32975	0.366887	0.000289672	TC	DHCR24	LDL
cg10073091	1	55352301	4.13176	1.04931	8.23208e-05	TC	DHCR24	HDL:LDL
cg25536676	1	55353327	2.4794	0.592097	2.82109e-05	TC	DHCR24	HDL:LDL
cg17901584	1	55353706	0.970542	0.353744	0.00607728	TC	DHCR24	HDL:TC:TG
cg20849150	1	59522993	-0.892028	0.518809	0.0855359	TC		TG
cg25001190	1	61668835	-0.0393432	0.35987	0.912902	TC	NFIA;NFIA;NFIA;NFIA	HDL:TG
cg02426376	1	63793987	0.630985	0.300504	0.0357545	TC		TG
cg25738279	1	68027617	0.0518498	0.636204	0.935087	TC		TC
cg15648041	1	86048923	0.0672424	0.561022	0.904638	TC	CYR61	TG
cg20146909	1	90289611	-0.971832	0.54955	0.0769824	TC	LRRC8D;LRRC8D	TG
cg09935388	1	92947588	-0.199629	0.213182	0.349025	TC	GFI1;GFI1;GFI1	TG
cg15512289	1	97026071	0.162702	0.287472	0.571448	TC		HDL
cg03725309	1	109757585	-1.26482	0.577841	0.0286016	TC	SARS	HDL:TG
cg00908766	1	109817496	0.789963	0.192465	4.05362e-05	TC	CELSR2	LDL
cg20970369	1	111744108	0.68782	0.46156	0.136183	TC	DENND2D	HDL
cg13801402	1	114429965	0.249244	0.343163	0.467677	TC	BCL2L15	TG
cg24550026	1	114430031	-0.560164	0.376911	0.137212	TC	BCL2L15;BCL2L15	TG
cg23999170	1	115628111	-0.777143	0.378025	0.0397963	TC	TSPAN2	TG
cg09811183	1	115631515	-0.19073	0.421463	0.650839	TC	TSPAN2	TG
cg11393173	1	116369577	0.677484	0.473477	0.152483	TC		LDL
cg17466510	1	116877566	-1.2577	0.449865	0.00517743	TC		HDL
cg16246545	1	120255941	-0.653754	0.314426	0.0375943	TC	PHGDH	TG
cg14476101	1	120255992	-0.889974	0.258848	0.000585435	TC	PHGDH	TG
cg19693031	1	145441552	-1.65367	0.319884	2.34523e-07	TC	TXNIP	TG
cg19266329	1	145456128	-0.157572	0.419235	0.706985	TC		TG
cg24694018	1	145457621	0.43882	0.49787	0.378132	TC	POLR3GL	HDL:TG
cg18660898	1	151030968	-1.31706	0.760727	0.0833855	TC	CDC42SE1;CDC42SE1;MLLT11	TG
cg01003245	1	151428287	-0.547991	0.344499	0.111667	TC	POGZ;POGZ;POGZ	HDL
cg13997435	1	153538406	0.453202	0.503327	0.367928	TC	S100A2	TG
cg07567724	1	153777721	0.828753	0.597889	0.165722	TC		HDL
cg24678869	1	153919638	-0.441776	0.60279	0.463596	TC	DENND4B	HDL:TG
cg02097120	1	154492952	0.680605	0.501323	0.174601	TC	TDRD10;TDRD10	HDL
cg16097041	1	154965544	0.307464	0.489516	0.529974	TC	FLAD1;LENEP;FLAD1	HDL:TG
cg23998749	1	154968781	0.0610749	0.480494	0.898896	TC		HDL
cg12587087	1	155971907	0.102436	0.539303	0.849396	TC		HDL
cg12593793	1	156074135	0.0723754	0.489071	0.882395	TC		HDL:TG
cg15150034	1	156477835	2.39392	0.986049	0.0151933	TC		HDL
cg25217710	1	156609523	-0.480128	0.61816	0.437301	TC		HDL:TG
cg16663980	1	158809049	-0.377238	0.346281	0.275955	TC	MNDA	HDL
cg27232482	1	159174001	0.408229	0.761173	0.591776	TC		TG
cg07202479	1	159174162	0.303609	0.533623	0.569419	TC	DARC;DARC	TG
cg00714874	1	161679461	0.443226	0.547323	0.41808	TC	FCRLA	HDL
cg09554443	1	167487762	-0.474719	0.376131	0.20689	TC	CD247;CD247;CD247;CD247	HDL:TG
cg25739016	1	167638918	-1.37549	0.526049	0.0089275	TC	RCSD1	HDL
cg13222915	1	184598594	0.552775	0.516804	0.284822	TC		HDL:TG
cg09173378	1	196370245	-0.235546	0.443071	0.594951	TC	KCNT2	TG
cg26257082	1	198906494	-0.883567	0.550887	0.108724	TC		HDL
cg17329057	1	199825600	-0.0808014	0.262746	0.758402	TC		TG
cg22534374	1	201511610	-0.18172	0.322669	0.573278	TC		HDL:TG
cg00567854	1	203273693	0.172822	0.406092	0.670457	TC	BTG2	HDL
cg23172671	1	203482523	-0.476353	0.376465	0.205734	TC		HDL
cg12458003	1	204960826	-0.568427	0.464344	0.220875	TC	NFASC;NFASC;NFASC;NFASC	HDL
cg10717869	1	205780912	-0.172757	0.524712	0.741933	TC	SLC41A1	HDL
cg25213452	1	206630385	-0.16342	0.521371	0.753904	TC	SRGAP2;SRGAP2	TG
cg19638572	1	206733139	-0.384394	0.46401	0.407404	TC	RASSF5;RASSF5;RASSF5	HDL
cg05721773	1	207083336	-0.68485	0.906524	0.449936	TC		TG
cg00961792	1	207120407	-0.865111	0.640436	0.176737	TC	PIGR	HDL
cg10587082	1	208293478	-0.228668	0.424804	0.59034	TC	PLXNA2	LDL
cg09802688	1	209942066	-0.594494	0.50032	0.234722	TC	TRAF3IP3	TG
cg12417775	1	212463238	0.171297	0.3631	0.637132	TC	PPP2R5A	HDL
cg22945457	1	225612608	-0.60688	0.552335	0.271851	TC	LBR;LBR	HDL
cg13359998	1	230241764	0.799885	0.481051	0.0963653	TC	GALNT2	LDL
cg01101459	1	234871477	-0.728098	0.368669	0.0482686	TC		HDL
cg09823288	1	239552128	-0.290558	0.236238	0.2187	TC		HDL:TG
cg19240637	2	7172297	-0.772401	0.433715	0.0749204	TC	RNF144A	TG
cg13257421	2	9987440	0.0330748	0.336257	0.921687	TC	TAF1B	TG
cg17214023	2	10176748	-0.119797	0.493749	0.808253	TC		TG
cg20702913	2	10183115	0.0788384	0.356751	0.825141	TC		TG
cg15075241	2	10587052	1.23411	0.458998	0.00717392	TC	SNORA80B;ODC1	LDL
cg03881294	2	11884333	0.808482	0.880461	0.358515	TC		HDL
cg02560388	2	11969958	0.588787	0.587976	0.316668	TC		HDL:TG
cg02187259	2	16804452	-0.780853	0.404199	0.0533706	TC	FAM49A	HDL
cg06829760	2	16845412	-0.18787	0.508005	0.711478	TC	FAM49A	TG
cg05337441	2	21266568	0.810264	0.201041	5.5709e-05	TC	APOB	LDL:TC
cg00673290	2	21266727	0.742246	0.19692	0.000163754	TC	APOB	LDL
cg16723488	2	21266947	0.662465	0.218194	0.00239676	TC	APOB	LDL
cg16306978	2	21266953	0.696425	0.169075	3.80555e-05	TC	APOB	LDL
cg24309555	2	21266956	0.957871	0.239913	6.53721e-05	TC	APOB	LDL:TC
cg03350299	2	21266960	0.962961	0.221201	1.34115e-05	TC	APOB	LDL
cg25071744	2	21266995	1.09151	0.225991	1.36636e-06	TC	APOB	LDL
cg09259843	2	25452362	0.278914	0.539192	0.604996	TC		HDL
cg02641801	2	26213508	0.770708	0.570935	0.177063	TC		TG
cg01464985	2	27805622	-0.306576	0.60279	0.610999	TC	ZNF512	TG
cg24397007	2	28619094	-0.459417	0.663604	0.488711	TC		TG
cg04011474	2	28904455	-0.0626365	0.44463	0.887928	TC		HDL:TG
cg01447475	2	30510887	-0.436853	0.331579	0.187655	TC		HDL
cg10991454	2	30834674	-0.512158	0.489405	0.295309	TC	LCLAT1;LCLAT1	HDL
cg23371680	2	31511030	0.283776	0.470916	0.546807	TC		HDL
cg16163382	2	37938640	1.93142	0.738451	0.00891078	TC		HDL
cg25073563	2	40514511	0.289874	0.400301	0.469011	TC	SLC8A1;SLC8A1;SLC8A1;SLC8A1	LDL
cg23759710	2	42990957	-0.94036	0.581182	0.105648	TC	OXER1	LDL:TC
cg03740612	2	44659228	0.0653254	0.295158	0.824881	TC	C2orf34	HDL
cg22013055	2	47054833	-0.178277	0.567482	0.753364	TC	LOC100134259	HDL
cg24166814	2	56067277	-0.391814	0.489628	0.423547	TC		HDL
cg19017142	2	64431245	0.345064	0.3357	0.304023	TC		TG
cg05155595	2	70008161	-0.00262978	0.448194	0.995276	TC	ANXA4	HDL
cg26253134	2	70751721	-0.19837	0.615933	0.747364	TC	TGFA;TGFA	HDL:TG
cg25741837	2	73452813	0.716682	0.456325	0.116298	TC	SMYD5	TG
cg06721411	2	74753759	-0.0170369	0.499095	0.972727	TC	DQX1	TG
cg23157190	2	75060880	0.613432	0.452538	0.175263	TC	HK2;HK2	TG
cg06621027	2	80179759	-0.180814	0.335811	0.590238	TC	CTNNA2;CTNNA2	LDL:TC
cg21946195	2	86012225	0.125018	0.436833	0.774772	TC	ATOH8	HDL
cg14017402	2	86225602	0.0466004	0.351516	0.894575	TC		HDL
cg04232816	2	96905390	-0.781217	0.572829	0.172617	TC	LOC285033	HDL
cg02717339	2	97524767	-0.191274	0.38493	0.619218	TC	ANKRD39	HDL
cg15012027	2	99351550	0.0891749	0.318102	0.779261	TC		TG
cg15996397	2	100831189	-0.086817	0.546097	0.873645	TC		TG
cg17137186	2	101928209	-2.0521	0.849274	0.0156767	TC		TG
ch.2.101965435R	2	102599003	3.39593	2.60095	0.191689	TC		HDL
cg05295703	2	102895712	-1.39826	0.563027	0.0130089	TC		HDL
cg25570328	2	108903952	-0.923597	0.52048	0.0759697	TC	SULT1C2;SULT1C2	TG
cg15706973	2	111633044	-0.726136	0.633754	0.251868	TC	ACOXL;ACOXL;ACOXL	HDL
cg25758828	2	113976143	0.0909462	0.53986	0.866261	TC	PAX8;PAX8;PAX8;PAX8;PAX8;LOC440839	TG
cg03339817	2	128458281	-2.19031	0.72464	0.00250545	TC	SFT2D3	HDL
cg15357118	2	128927972	-0.47993	0.484504	0.321874	TC	UGGT1;UGGT1	TG
cg21924447	2	138427803	0.573625	0.385933	0.137204	TC	THSD7B	TC
cg12571570	2	145267984	-0.102954	0.50355	0.837956	TC	ZEB2;ZEB2	TG
cg03327570	2	145304883	-0.230297	0.430707	0.592824	TC		HDL:TG
cg12810800	2	159788345	0.405466	0.505666	0.422672	TC		LDL
cg06836480	2	169928251	-1.53964	0.447637	0.000582703	TC	DHRS9;DHRS9;DHRS9	HDL
cg02115781	2	172175273	0.463322	0.450979	0.30427	TC	METTL8	LDL
cg11269166	2	172203847	0.246515	0.483724	0.610354	TC	METTL8	TG
cg15609237	2	179395885	-0.429241	0.41233	0.297844	TC	TTN;TTN;TTN;MIR548N;TTN	HDL
cg25889918	2	179916184	-0.601867	0.478267	0.208215	TC		HDL
cg09613192	2	181388538	0.149015	0.330911	0.652519	TC		HDL
cg19654437	2	202671158	0.311523	0.47771	0.514359	TC	CDK15	LDL
cg19351166	2	209133632	-0.907837	0.51725	0.0792288	TC	PIKFYVE;PIKFYVE	HDL
cg16345559	2	213933386	-0.586615	0.409434	0.151914	TC	IKZF2;IKZF2	TG
cg12338137	2	218701429	-0.0668221	0.487066	0.890836	TC	TNS1	HDL:TG
cg06096336	2	231989800	0.097413	0.305182	0.749617	TC	PSMD1;HTR2B;HTR2B	HDL:TG
cg04042861	2	231989824	0.0980999	0.34294	0.774876	TC	HTR2B;PSMD1	HDL
cg04286697	2	232259623	-0.0567191	0.493637	0.908482	TC	B3GNT7	HDL
cg20954977	2	232260116	-0.309633	0.342272	0.365627	TC	B3GNT7	HDL
cg06745030	2	232260139	-0.608149	0.427923	0.155253	TC	B3GNT7	HDL
cg27241845	2	233250370	0.289092	0.322223	0.36965	TC		TG
cg12001357	2	233410852	-0.910015	0.3817	0.0171179	TC	CHRNG	HDL:TG
cg12315466	2	233923814	-0.47226	0.626068	0.450621	TC	INPP5D;INPP5D	HDL
cg09304397	2	235580461	0.00198147	0.502214	0.996894	TC		TG
cg17532753	2	240172742	0.649971	0.718514	0.365702	TC		TG
cg11231069	2	240225142	-1.19844	0.482945	0.0130801	TC	HDAC4	HDL
cg00144180	2	240294362	-0.573618	0.699914	0.412439	TC		HDL
cg23032421	3	3152038	-0.824975	0.45755	0.0713754	TC	IL5RA;IL5RA;IL5RA;IL5RA;IL5RA;IL5RA;IL5RA;IL5RA;IL5RA;IL5RA;IL5RA;IL5RA	TG
cg01180628	3	5023394	-0.0381283	0.492078	0.938196	TC	BHLHE40	TG
cg16505233	3	5239311	-1.07191	1.03584	0.300725	TC	EDEM1	TG
cg16204414	3	10325494	-0.253076	0.422243	0.548897	TC	C3orf42	TG
cg09876440	3	10325981	0.152284	0.265196	0.565845	TC	GHRLOS;GHRLOS;GHRLOS;C3orf42;GHRLOS	TG
cg18062721	3	11643427	-0.34285	0.30184	0.255991	TC	VGLL4;VGLL4	HDL
cg13958389	3	11643630	-0.598074	0.366775	0.102957	TC	VGLL4;VGLL4	HDL
cg18644782	3	13045896	-0.560233	0.595439	0.346741	TC	IQSEC1	TG
cg27275941	3	15751015	-0.172091	0.37123	0.642919	TC	ANKRD28	TG
cg24171689	3	16491130	-0.328499	0.477599	0.491536	TC	RFTN1	HDL
cg07398517	3	30327579	0.667767	0.477933	0.162369	TC		HDL
cg22257056	3	32462766	-1.65896	0.645226	0.010135	TC	CMTM7;CMTM7	HDL
cg02045948	3	32857317	0.645765	0.389163	0.0970511	TC		HDL
cg17980786	3	32933637	-1.14184	0.542979	0.0354687	TC	TRIM71	HDL
cg10324158	3	45067713	0.568429	0.572049	0.320408	TC	CLEC3B	HDL
cg04523589	3	48265146	-1.91952	0.554674	0.00053881	TC	CAMP	HDL
cg20732160	3	48590040	-0.646625	0.579846	0.264755	TC	PFKFB4	HDL
cg01004980	3	48883069	-0.594676	0.449976	0.186292	TC	PRKAR2A	HDL
cg00948664	3	48935316	-0.0982018	0.398407	0.805265	TC	SLC25A20	TG
cg15588941	3	48936565	0.468449	0.402194	0.244147	TC	SLC25A20	TG
cg08539067	3	49395985	2.91885	1.09108	0.00746985	TC	GPX1;GPX1	HDL
cg03484180	3	49967517	0.190749	0.365884	0.602167	TC	MON1A;MON1A	TG
cg17641710	3	50279038	-0.755545	0.541419	0.162852	TC	GNAI2	HDL
cg06181697	3	50294603	1.00843	0.398073	0.0113015	TC	GNAI2;GNAI2	TC
cg21585138	3	50645106	-0.152316	0.382703	0.690591	TC	CISH;CISH	TG
cg23005227	3	50645426	-0.0887838	0.374795	0.812704	TC	CISH;CISH	TG
cg16983541	3	52231347	-0.552392	0.544204	0.310058	TC	ALAS1;ALAS1	TG
cg00108715	3	52565015	-0.0777327	0.504664	0.877545	TC	NT5DC2;NT5DC2	HDL
cg11485012	3	52909345	-0.615925	0.498649	0.216741	TC	TMEM110	HDL
cg01368219	3	54999791	0.109769	0.422465	0.795036	TC	CACNA2D3	HDL
cg18482892	3	56833426	-0.6452	0.424136	0.128193	TC	ARHGEF3;ARHGEF3	TG
cg22012981	3	58522689	0.162898	0.515913	0.752234	TC	ACOX2	HDL:TG
cg21550580	3	65755382	1.01784	0.421797	0.0158198	TC	MAGI1;MAGI1;MAGI1	LDL:TC
cg11370064	3	78318277	-0.514996	0.285468	0.0712157	TC		HDL
cg07772781	3	101798142	-0.0441842	0.348063	0.898944	TC		HDL
cg23232188	3	121556543	-0.191474	0.447971	0.669031	TC	EAF2	HDL:TG
cg22930808	3	122281881	1.14749	0.260184	1.03249e-05	TC	PARP9;PARP9;DTX3L;PARP9;PARP9;PARP9;PARP9	LDL
cg08122652	3	122281939	1.366	0.345947	7.86347e-05	TC	PARP9;PARP9;DTX3L;PARP9;PARP9;PARP9;PARP9	LDL
cg00959259	3	122281975	0.901591	0.223874	5.64515e-05	TC	PARP9;PARP9;DTX3L;PARP9;PARP9;PARP9;PARP9	LDL
cg23475018	3	124277638	0.319125	0.467129	0.494537	TC	KALRN	TC
cg02578470	3	127320670	-0.297249	0.446078	0.505145	TC	MCM2	HDL
cg03781224	3	127481599	0.579223	0.666834	0.385085	TC	MGLL;MGLL	HDL
cg24720038	3	128291538	1.05071	0.610809	0.0854051	TC	C3orf27	HDL
cg25197194	3	128758787	0.0661551	0.334141	0.843097	TC	CCDC48	HDL
cg07730360	3	128845626	-0.0417429	0.485952	0.931504	TC		HDL:TG
cg14468090	3	129032864	-0.0190188	0.538524	0.971785	TC		HDL
cg03891318	3	139372675	-0.131039	0.590872	0.82445	TC	NMNAT3	TG
cg01537713	3	142606818	-0.58834	0.393172	0.134537	TC	PCOLCE2	TG
cg06981309	3	146260954	0.904144	0.288698	0.00173764	TC	PLSCR1	LDL
cg13696490	3	151488006	0.421804	0.321778	0.189924	TC	LOC201651	TG
cg13702222	3	152017240	-0.108181	0.30017	0.718509	TC	MBNL1;MBNL1;MBNL1;MBNL1;MBNL1;MBNL1;MBNL1;MBNL1;MBNL1;MBNL1;MBNL1;MBNL1	HDL
cg19213703	3	177554561	-0.412412	0.442737	0.351564	TC		TG
cg25436634	3	181045270	0.100188	0.235458	0.670509	TC		LDL
cg15721584	3	181326755	-0.389758	0.272547	0.152685	TC	SOX2OT	HDL
[truncated: 1,526 more rows]

## Sheet: TableS9
Table S9. Association results of reported CpG sites in the PAGE population-specific meta-analysis in African American participants
CpG	Chr	Pos	Beta	se	P	Trait	Gene	Reported trait
cg00328058	1	901062	-0.230864	0.438765	0.599553	HDL	PLEKHN1;KLHL17;PLEKHN1	TG
cg01979157	1	2161013	-1.26884	1.57045	0.41998	HDL		TG
cg05603985	1	2161049	1.05334	0.463037	0.0230669	HDL	SKI	TG
cg09469355	1	2161886	1.52573	0.354279	1.69731e-05	HDL	SKI	TG
cg08884752	1	2162001	1.11242	0.400256	0.00550196	HDL	SKI	TG
cg08640824	1	2162506	0.643585	0.590465	0.276164	HDL		TG
cg01787285	1	2162682	0.938189	0.360464	0.00932881	HDL	SKI	TG
cg15564619	1	2163437	0.508741	0.348445	0.144685	HDL	SKI	TG
cg17942763	1	2163472	0.416487	0.436781	0.340727	HDL	SKI	TG
cg15132013	1	2163529	0.84	0.298383	0.00492456	HDL	SKI	TG
cg10397932	1	2166155	1.64397	0.655463	0.012236	HDL	SKI	TG
cg16704920	1	2169407	0.805872	0.491743	0.101609	HDL	SKI	TG
cg02050917	1	2173571	-1.43586	0.44985	0.00143629	HDL	SKI	HDL
cg16395997	1	3562798	-1.01636	0.348445	0.00358436	HDL	WDR8	TG
cg00826902	1	3563954	-1.69202	0.503879	0.000798918	HDL	WDR8	HDL:TG
cg11832534	1	3563998	-1.83667	0.604352	0.00240797	HDL	WDR8	HDL
cg12547807	1	9473751	1.66022	0.396289	2.85933e-05	HDL		HDL:TG
cg25402049	1	14029875	-0.749683	0.605169	0.216182	HDL	PRDM2;PRDM2;PRDM2	HDL
cg26227957	1	19547285	-0.443997	0.444133	0.318303	HDL	KIAA0090	LDL
cg14519150	1	20985249	-1.27298	0.436431	0.00358492	HDL	DDOST	HDL
ch.1.839062R	1	25282539	4.39699	1.18642	0.000214149	HDL	RUNX3	HDL
cg25130381	1	27440721	-1.80617	0.458836	8.4654e-05	HDL	SLC9A1	HDL
cg06754224	1	28585612	0.104072	0.491743	0.832263	HDL	SESN2	TG
cg17903590	1	28623081	1.35331	0.353812	0.000133251	HDL		TC
cg17822325	1	31896462	-1.06794	0.284497	0.000177933	HDL	SERINC2	TG
cg11136886	1	33609509	-1.32227	0.56526	0.0195053	HDL		TG
cg16815882	1	35908609	-1.82875	0.472256	0.00011024	HDL	KIAA0319L	HDL
cg12728588	1	36025489	-2.74802	0.728046	0.00016381	HDL	NCDN;NCDN;NCDN	HDL
cg00039326	1	36615845	0.600845	0.489176	0.219781	HDL	TRAPPC3	TG
cg17971578	1	36852463	1.29112	0.392321	0.00101215	HDL	STK40	TG
cg16736826	1	41951512	1.22133	0.427679	0.0043386	HDL	EDN2	LDL
cg06785060	1	42180981	0.739405	1.82461	0.685369	HDL		LDL
cg24681499	1	42706997	-2.02758	0.529902	0.00013297	HDL	FOXJ3	TG
cg04682775	1	44495089	-0.597357	0.390687	0.126872	HDL	SLC6A9	TG
cg12133952	1	44497352	0.786506	0.553707	0.155894	HDL	SLC6A9	TG
cg14009440	1	45138784	-2.03295	0.632008	0.00131811	HDL	TMEM53	HDL
cg07780762	1	45193615	-1.33339	0.857108	0.120371	HDL		TG
cg24332710	1	46016173	-0.391764	0.40259	0.331348	HDL	AKR1A1;AKR1A1	TG
cg04542977	1	51982669	1.25615	0.327557	0.000127966	HDL	EPS15	HDL
cg10177197	1	55316481	-5.15308	0.7459	5.23424e-12	HDL	DHCR24	HDL:TG
cg17475467	1	55316769	-3.95236	0.765388	2.51365e-07	HDL	DHCR24	HDL
cg27168858	1	55351659	0.851509	0.379952	0.0251815	HDL	DHCR24	LDL
cg10073091	1	55352301	2.5636	0.816732	0.00171749	HDL	DHCR24	HDL:LDL
cg25536676	1	55353327	2.66312	0.502712	1.2164e-07	HDL	DHCR24	HDL:LDL
cg17901584	1	55353706	3.46713	0.289048	4.53517e-33	HDL	DHCR24	HDL:TC:TG
cg20849150	1	59522993	0.808451	0.451134	0.0734318	HDL		TG
cg25001190	1	61668835	1.61526	0.312737	2.48772e-07	HDL	NFIA;NFIA;NFIA;NFIA	HDL:TG
cg02426376	1	63793987	-0.190195	0.234202	0.417597	HDL		TG
cg25738279	1	68027617	0.591972	0.579146	0.307137	HDL		TC
cg15648041	1	86048923	1.46896	0.513681	0.00428502	HDL	CYR61	TG
cg20146909	1	90289611	-0.531611	0.442849	0.23075	HDL	LRRC8D;LRRC8D	TG
cg09935388	1	92947588	0.0136972	0.214948	0.948909	HDL	GFI1;GFI1;GFI1	TG
cg15512289	1	97026071	-0.448231	0.268627	0.0957163	HDL		HDL
cg03725309	1	109757585	1.66787	0.440515	0.000155775	HDL	SARS	HDL:TG
cg00908766	1	109817496	-0.357736	0.147966	0.0157746	HDL	CELSR2	LDL
cg20970369	1	111744108	-1.54169	0.40504	0.000144197	HDL	DENND2D	HDL
cg13801402	1	114429965	0.722249	0.290332	0.0129604	HDL	BCL2L15	TG
cg24550026	1	114430031	0.7741	0.288348	0.00732852	HDL	BCL2L15;BCL2L15	TG
cg23999170	1	115628111	0.245463	0.363965	0.50033	HDL	TSPAN2	TG
cg09811183	1	115631515	0.614993	0.413792	0.137615	HDL	TSPAN2	TG
cg11393173	1	116369577	1.42203	0.408425	0.000505883	HDL		LDL
cg17466510	1	116877566	-1.00162	0.47879	0.0367244	HDL		HDL
cg16246545	1	120255941	0.582017	0.275628	0.0349204	HDL	PHGDH	TG
cg14476101	1	120255992	0.436913	0.232335	0.0603119	HDL	PHGDH	TG
cg19693031	1	145441552	1.10108	0.271777	5.19823e-05	HDL	TXNIP	TG
cg19266329	1	145456128	0.163331	0.364315	0.654027	HDL		TG
cg24694018	1	145457621	0.413132	0.303051	0.17323	HDL	POLR3GL	HDL:TG
cg18660898	1	151030968	1.96628	0.582297	0.000744109	HDL	CDC42SE1;CDC42SE1;MLLT11	TG
cg01003245	1	151428287	-0.885164	0.273995	0.00125563	HDL	POGZ;POGZ;POGZ	HDL
cg13997435	1	153538406	1.19859	0.422778	0.00462913	HDL	S100A2	TG
cg07567724	1	153777721	-1.33966	0.648928	0.0392767	HDL		HDL
cg24678869	1	153919638	-2.38813	0.56596	2.51258e-05	HDL	DENND4B	HDL:TG
cg02097120	1	154492952	1.97654	0.47599	3.36136e-05	HDL	TDRD10;TDRD10	HDL
cg16097041	1	154965544	-2.01539	0.494544	4.71172e-05	HDL	FLAD1;LENEP;FLAD1	HDL:TG
cg23998749	1	154968781	-1.64843	0.491743	0.000815749	HDL		HDL
cg12587087	1	155971907	1.15352	0.486609	0.0178912	HDL		HDL
cg12593793	1	156074135	1.6456	0.376801	1.28861e-05	HDL		HDL:TG
cg15150034	1	156477835	0.0108035	1.18058	0.992359	HDL		HDL
cg25217710	1	156609523	-0.99427	0.333158	0.00288206	HDL		HDL:TG
cg16663980	1	158809049	-1.04378	0.328957	0.00153273	HDL	MNDA	HDL
cg27232482	1	159174001	0.635899	0.977535	0.515628	HDL		TG
cg07202479	1	159174162	1.16447	0.536903	0.0302756	HDL	DARC;DARC	TG
cg00714874	1	161679461	2.22951	0.483458	4.10486e-06	HDL	FCRLA	HDL
cg09554443	1	167487762	1.36989	0.342493	6.46989e-05	HDL	CD247;CD247;CD247;CD247	HDL:TG
cg25739016	1	167638918	-1.50103	0.492793	0.00235375	HDL	RCSD1	HDL
cg13222915	1	184598594	2.4912	0.457085	5.22453e-08	HDL		HDL:TG
cg09173378	1	196370245	1.29719	0.400606	0.00121956	HDL	KCNT2	TG
cg26257082	1	198906494	-2.15562	0.537137	6.13689e-05	HDL		HDL
cg17329057	1	199825600	0.492796	0.240037	0.0402909	HDL		TG
cg22534374	1	201511610	1.63492	0.328957	6.90701e-07	HDL		HDL:TG
cg00567854	1	203273693	-1.04853	0.399323	0.0087442	HDL	BTG2	HDL
cg23172671	1	203482523	-1.26157	0.289865	1.3854e-05	HDL		HDL
cg12458003	1	204960826	-1.79638	0.493727	0.000279913	HDL	NFASC;NFASC;NFASC;NFASC	HDL
cg10717869	1	205780912	-1.35959	0.510647	0.00784753	HDL	SLC41A1	HDL
cg25213452	1	206630385	2.03663	0.501895	5.05635e-05	HDL	SRGAP2;SRGAP2	TG
cg19638572	1	206733139	-1.20366	0.389637	0.00203753	HDL	RASSF5;RASSF5;RASSF5	HDL
cg05721773	1	207083336	-0.31458	1.18291	0.790892	HDL		TG
cg00961792	1	207120407	-0.248697	0.562692	0.659241	HDL	PIGR	HDL
cg10587082	1	208293478	-0.0413869	0.263492	0.875696	HDL	PLXNA2	LDL
cg09802688	1	209942066	-0.177818	0.403523	0.66019	HDL	TRAF3IP3	TG
cg12417775	1	212463238	-1.30389	0.330824	8.294e-05	HDL	PPP2R5A	HDL
cg22945457	1	225612608	-0.757741	0.449267	0.0921863	HDL	LBR;LBR	HDL
cg13359998	1	230241764	0.962292	0.382635	0.012003	HDL	GALNT2	LDL
cg01101459	1	234871477	-1.47282	0.331174	8.95348e-06	HDL		HDL
cg09823288	1	239552128	0.817602	0.212031	0.000117419	HDL		HDL:TG
cg19240637	2	7172297	0.907527	0.383336	0.0180402	HDL	RNF144A	TG
cg13257421	2	9987440	0.492457	0.386953	0.203576	HDL	TAF1B	TG
cg17214023	2	10176748	1.61953	0.376451	1.73179e-05	HDL		TG
cg20702913	2	10183115	0.208213	0.561876	0.710995	HDL		TG
cg15075241	2	10587052	-0.633965	0.458836	0.167759	HDL	SNORA80B;ODC1	LDL
cg03881294	2	11884333	1.89875	1.02888	0.0652585	HDL		HDL
cg02560388	2	11969958	2.43481	0.481358	4.37131e-07	HDL		HDL:TG
cg02187259	2	16804452	-1.28804	0.362914	0.000393988	HDL	FAM49A	HDL
cg06829760	2	16845412	-0.253285	0.43433	0.560592	HDL	FAM49A	TG
cg05337441	2	21266568	-0.00777756	0.18029	0.965984	HDL	APOB	LDL:TC
cg00673290	2	21266727	-0.0861056	0.182741	0.638257	HDL	APOB	LDL
cg16723488	2	21266947	-0.0868597	0.19371	0.654602	HDL	APOB	LDL
cg16306978	2	21266953	-0.0433685	0.143299	0.762796	HDL	APOB	LDL
cg24309555	2	21266956	-0.0182764	0.201412	0.92814	HDL	APOB	LDL:TC
cg03350299	2	21266960	-0.0977572	0.189742	0.607182	HDL	APOB	LDL
cg25071744	2	21266995	-0.0549393	0.203162	0.787444	HDL	APOB	LDL
cg09259843	2	25452362	2.45541	0.47634	2.62665e-07	HDL		HDL
cg02641801	2	26213508	-0.464787	0.47949	0.333228	HDL		TG
cg01464985	2	27805622	1.43971	0.497461	0.00384305	HDL	ZNF512	TG
cg24397007	2	28619094	-0.159754	0.83482	0.848779	HDL		TG
cg04011474	2	28904455	2.08392	0.458602	5.66363e-06	HDL		HDL:TG
cg01447475	2	30510887	-1.27614	0.332808	0.000128659	HDL		HDL
cg10991454	2	30834674	-1.52249	0.410058	0.000209249	HDL	LCLAT1;LCLAT1	HDL
cg23371680	2	31511030	1.70673	0.434564	8.75426e-05	HDL		HDL
cg16163382	2	37938640	3.57018	0.666782	8.9036e-08	HDL		HDL
cg25073563	2	40514511	-0.467471	0.348211	0.180148	HDL	SLC8A1;SLC8A1;SLC8A1;SLC8A1	LDL
cg23759710	2	42990957	0.0383347	0.458836	0.933155	HDL	OXER1	LDL:TC
cg03740612	2	44659228	-0.882506	0.280179	0.00165951	HDL	C2orf34	HDL
cg22013055	2	47054833	2.35635	0.55149	1.97636e-05	HDL	LOC100134259	HDL
cg24166814	2	56067277	-1.13348	0.466538	0.0152684	HDL		HDL
cg19017142	2	64431245	1.03478	0.259875	6.97644e-05	HDL		TG
cg05155595	2	70008161	-1.44399	0.408191	0.000411707	HDL	ANXA4	HDL
cg26253134	2	70751721	1.52682	0.380185	6.04151e-05	HDL	TGFA;TGFA	HDL:TG
cg25741837	2	73452813	-1.08649	0.412159	0.00848314	HDL	SMYD5	TG
cg06721411	2	74753759	-1.328	0.421961	0.00167419	HDL	DQX1	TG
cg23157190	2	75060880	-1.01896	0.383569	0.00798703	HDL	HK2;HK2	TG
cg06621027	2	80179759	0.502174	0.296866	0.0910643	HDL	CTNNA2;CTNNA2	LDL:TC
cg21946195	2	86012225	1.19259	0.381585	0.00179804	HDL	ATOH8	HDL
cg14017402	2	86225602	-2.58076	0.380652	1.28303e-11	HDL		HDL
cg04232816	2	96905390	-2.22455	0.560709	7.4399e-05	HDL	LOC285033	HDL
cg02717339	2	97524767	-0.0165792	0.375167	0.965146	HDL	ANKRD39	HDL
cg15012027	2	99351550	0.37604	0.234902	0.10978	HDL		TG
cg15996397	2	100831189	1.13179	0.506213	0.025528	HDL		TG
cg17137186	2	101928209	1.14986	0.697472	0.0995798	HDL		TG
ch.2.101965435R	2	102599003	6.89718	2.38368	0.00385054	HDL		HDL
cg05295703	2	102895712	-3.05779	0.623139	9.57285e-07	HDL		HDL
cg25570328	2	108903952	1.17842	0.34401	0.000622768	HDL	SULT1C2;SULT1C2	TG
cg15706973	2	111633044	-0.243266	0.272944	0.373645	HDL	ACOXL;ACOXL;ACOXL	HDL
cg25758828	2	113976143	1.0822	0.575645	0.0603874	HDL	PAX8;PAX8;PAX8;PAX8;PAX8;LOC440839	TG
cg03339817	2	128458281	-1.77914	0.753718	0.0184251	HDL	SFT2D3	HDL
cg15357118	2	128927972	-1.3117	0.421961	0.00190869	HDL	UGGT1;UGGT1	TG
cg21924447	2	138427803	1.00906	0.342843	0.00328415	HDL	THSD7B	TC
cg12571570	2	145267984	1.23511	0.451251	0.00625823	HDL	ZEB2;ZEB2	TG
cg03327570	2	145304883	1.80876	0.420211	1.71391e-05	HDL		HDL:TG
cg12810800	2	159788345	-0.0128235	0.709842	0.985954	HDL		LDL
cg06836480	2	169928251	-1.45693	0.387186	0.000171611	HDL	DHRS9;DHRS9;DHRS9	HDL
cg02115781	2	172175273	0.972932	0.416593	0.0196568	HDL	METTL8	LDL
cg11269166	2	172203847	-0.855738	0.435264	0.0496443	HDL	METTL8	TG
cg15609237	2	179395885	-1.61931	0.412742	8.93865e-05	HDL	TTN;TTN;TTN;MIR548N;TTN	HDL
cg25889918	2	179916184	-1.75169	0.515665	0.000693666	HDL		HDL
cg09613192	2	181388538	-1.42234	0.309586	4.47726e-06	HDL		HDL
cg19654437	2	202671158	1.43473	0.455685	0.00166183	HDL	CDK15	LDL
cg19351166	2	209133632	-1.15795	0.460119	0.0119741	HDL	PIKFYVE;PIKFYVE	HDL
cg16345559	2	213933386	1.12273	0.363264	0.00202145	HDL	IKZF2;IKZF2	TG
cg12338137	2	218701429	1.37796	0.426279	0.00124329	HDL	TNS1	HDL:TG
cg06096336	2	231989800	-1.04594	0.25229	3.47378e-05	HDL	PSMD1;HTR2B;HTR2B	HDL:TG
cg04042861	2	231989824	-0.784657	0.235953	0.000897909	HDL	HTR2B;PSMD1	HDL
cg04286697	2	232259623	-1.9396	0.485325	6.58422e-05	HDL	B3GNT7	HDL
cg20954977	2	232260116	-1.29989	0.276445	2.65838e-06	HDL	B3GNT7	HDL
cg06745030	2	232260139	-1.63604	0.352879	3.6608e-06	HDL	B3GNT7	HDL
cg27241845	2	233250370	0.430607	0.322655	0.182444	HDL		TG
cg12001357	2	233410852	1.08334	0.349495	0.00196066	HDL	CHRNG	HDL:TG
cg12315466	2	233923814	-0.851612	0.499095	0.0884473	HDL	INPP5D;INPP5D	HDL
cg09304397	2	235580461	-0.732435	0.370033	0.0481146	HDL		TG
cg17532753	2	240172742	0.388974	0.965982	0.687255	HDL		TG
cg11231069	2	240225142	-1.11967	0.467821	0.0168574	HDL	HDAC4	HDL
cg00144180	2	240294362	-2.24436	0.85069	0.00842857	HDL		HDL
cg23032421	3	3152038	1.40413	0.406557	0.00056134	HDL	IL5RA;IL5RA;IL5RA;IL5RA;IL5RA;IL5RA;IL5RA;IL5RA;IL5RA;IL5RA;IL5RA;IL5RA	TG
cg01180628	3	5023394	1.50809	0.408775	0.000228776	HDL	BHLHE40	TG
cg16505233	3	5239311	0.727716	1.36671	0.594586	HDL	EDEM1	TG
cg16204414	3	10325494	0.497085	0.440748	0.259834	HDL	C3orf42	TG
cg09876440	3	10325981	1.0266	0.246105	3.09491e-05	HDL	GHRLOS;GHRLOS;GHRLOS;C3orf42;GHRLOS	TG
cg18062721	3	11643427	-1.4585	0.294416	7.5381e-07	HDL	VGLL4;VGLL4	HDL
cg13958389	3	11643630	-1.24396	0.384619	0.00123965	HDL	VGLL4;VGLL4	HDL
cg18644782	3	13045896	-1.42472	0.679735	0.0363653	HDL	IQSEC1	TG
cg27275941	3	15751015	0.566024	0.309936	0.0681046	HDL	ANKRD28	TG
cg24171689	3	16491130	-0.780799	0.396872	0.0494867	HDL	RFTN1	HDL
cg07398517	3	30327579	1.47602	0.591165	0.0126322	HDL		HDL
cg22257056	3	32462766	-0.287422	0.633525	0.650796	HDL	CMTM7;CMTM7	HDL
cg02045948	3	32857317	-0.898478	0.318921	0.00490628	HDL		HDL
cg17980786	3	32933637	-1.7315	0.443082	9.52804e-05	HDL	TRIM71	HDL
cg10324158	3	45067713	2.14237	0.481708	8.90931e-06	HDL	CLEC3B	HDL
cg04523589	3	48265146	-1.11006	0.495011	0.0251468	HDL	CAMP	HDL
cg20732160	3	48590040	-1.24312	0.55114	0.024312	HDL	PFKFB4	HDL
cg01004980	3	48883069	-2.15964	0.443199	1.13852e-06	HDL	PRKAR2A	HDL
cg00948664	3	48935316	0.728837	0.28508	0.0106585	HDL	SLC25A20	TG
cg15588941	3	48936565	0.816106	0.398972	0.0410245	HDL	SLC25A20	TG
cg08539067	3	49395985	3.86117	0.964932	6.42307e-05	HDL	GPX1;GPX1	HDL
cg03484180	3	49967517	0.50415	0.352645	0.153237	HDL	MON1A;MON1A	TG
cg17641710	3	50279038	-1.26164	0.49046	0.010212	HDL	GNAI2	HDL
cg06181697	3	50294603	0.339856	0.319621	0.288074	HDL	GNAI2;GNAI2	TC
cg21585138	3	50645106	1.21223	0.37225	0.00114328	HDL	CISH;CISH	TG
cg23005227	3	50645426	0.903516	0.373067	0.0155575	HDL	CISH;CISH	TG
cg16983541	3	52231347	1.93736	0.541688	0.000353879	HDL	ALAS1;ALAS1	TG
cg00108715	3	52565015	-0.685914	0.493027	0.16484	HDL	NT5DC2;NT5DC2	HDL
cg11485012	3	52909345	-1.59682	0.457669	0.000493906	HDL	TMEM110	HDL
cg01368219	3	54999791	-0.763422	0.38637	0.0485109	HDL	CACNA2D3	HDL
cg18482892	3	56833426	0.155532	0.390454	0.690444	HDL	ARHGEF3;ARHGEF3	TG
cg22012981	3	58522689	-1.05556	0.518232	0.0419772	HDL	ACOX2	HDL:TG
cg21550580	3	65755382	1.37116	0.380068	0.000314078	HDL	MAGI1;MAGI1;MAGI1	LDL:TC
cg11370064	3	78318277	-0.828217	0.2237	0.000218092	HDL		HDL
cg07772781	3	101798142	-0.842573	0.269794	0.00181767	HDL		HDL
cg23232188	3	121556543	-1.62725	0.41601	9.3832e-05	HDL	EAF2	HDL:TG
cg22930808	3	122281881	0.39451	0.190092	0.0381644	HDL	PARP9;PARP9;DTX3L;PARP9;PARP9;PARP9;PARP9	LDL
cg08122652	3	122281939	0.443971	0.259641	0.0876096	HDL	PARP9;PARP9;DTX3L;PARP9;PARP9;PARP9;PARP9	LDL
cg00959259	3	122281975	0.237423	0.165237	0.151166	HDL	PARP9;PARP9;DTX3L;PARP9;PARP9;PARP9;PARP9	LDL
cg23475018	3	124277638	1.31557	0.443432	0.00304316	HDL	KALRN	TC
cg02578470	3	127320670	-1.44372	0.367349	8.68992e-05	HDL	MCM2	HDL
cg03781224	3	127481599	1.9012	0.5215	0.000271245	HDL	MGLL;MGLL	HDL
cg24720038	3	128291538	2.40302	0.510881	2.62746e-06	HDL	C3orf27	HDL
cg25197194	3	128758787	1.14395	0.301417	0.000150214	HDL	CCDC48	HDL
cg07730360	3	128845626	-1.00076	0.40469	0.0135403	HDL		HDL:TG
cg14468090	3	129032864	-0.900641	0.49046	0.0667305	HDL		HDL
cg03891318	3	139372675	1.03287	0.391154	0.00835077	HDL	NMNAT3	TG
cg01537713	3	142606818	1.01047	0.444483	0.0231573	HDL	PCOLCE2	TG
cg06981309	3	146260954	0.213676	0.225567	0.343903	HDL	PLSCR1	LDL
cg13696490	3	151488006	1.13959	0.25404	7.44848e-06	HDL	LOC201651	TG
cg13702222	3	152017240	-0.734204	0.245055	0.002774	HDL	MBNL1;MBNL1;MBNL1;MBNL1;MBNL1;MBNL1;MBNL1;MBNL1;MBNL1;MBNL1;MBNL1;MBNL1	HDL
cg19213703	3	177554561	0.817975	0.400373	0.0412706	HDL		TG
cg25436634	3	181045270	0.361496	0.230001	0.116392	HDL		LDL
cg15721584	3	181326755	-1.44453	0.223467	1.08006e-10	HDL	SOX2OT	HDL
cg09831562	3	181327125	-2.22218	0.368049	1.64556e-09	HDL	SOX2OT	HDL
cg12825509	3	185648568	-1.02721	0.308186	0.000873759	HDL	TRA2B	HDL
cg06164260	3	187454439	0.872873	1.14079	0.444518	HDL		HDL
cg21772826	3	189040394	0.375388	0.303168	0.216073	HDL	TPRG1	TG
cg21723486	3	189349323	-0.657159	0.188692	0.0005057	HDL	TP63;TP63;TP63	HDL
cg25921813	3	194797138	-2.51581	0.665965	0.000161743	HDL	C3orf21	HDL
cg18513344	3	195531298	1.06468	0.344127	0.00199994	HDL	MUC4;MUC4;MUC4	HDL:TG
cg17572056	3	195947062	-2.16085	0.437131	7.95989e-07	HDL	OSTalpha	HDL
cg08202836	3	196373751	-0.638455	0.391738	0.103687	HDL	LRRC33	HDL
cg03358636	3	197474006	-0.824175	0.346111	0.017421	HDL	KIAA0226	TG
cg13729116	4	1859262	0.545509	1.24499	0.661367	HDL		HDL
cg14711869	4	2716524	1.34981	0.445183	0.00245771	HDL	FAM193A	TG
cg07094298	4	2748026	1.705	0.631891	0.00703556	HDL		HDL:TG
cg16417416	4	6284031	-3.93149	0.938676	2.88424e-05	HDL		HDL:TG
cg10438589	4	14531493	-1.01951	0.377618	0.00702041	HDL		HDL:TG
cg04460609	4	16532808	0.654368	0.32989	0.0475424	HDL	LDB2;LDB2	TG
cg08462501	4	38138950	1.9533	0.417993	3.0507e-06	HDL	TBC1D1	HDL
cg05897122	4	53112707	0.931062	0.301651	0.00204952	HDL		LDL:TC
cg26542660	4	56813860	0.905844	0.463037	0.0506786	HDL	CEP135	HDL
cg19285688	4	80994605	-0.199624	2.17667	0.92737	HDL		TG
cg18204684	4	99859711	0.428707	0.543671	0.430728	HDL		HDL
cg15289466	4	103740913	-0.937545	0.468288	0.0456066	HDL	UBE2D3;UBE2D3;UBE2D3;UBE2D3;UBE2D3;UBE2D3;UBE2D3;UBE2D3;UBE2D3	HDL
cg12623364	4	109038130	-1.85542	0.455802	4.80514e-05	HDL	LEF1;LEF1;LEF1;LEF1	HDL:TG
cg07661704	4	139144433	-0.659526	0.250656	0.00860596	HDL	SLC7A11	TG
cg06690548	4	139162808	-0.259792	0.564793	0.646278	HDL	SLC7A11	TG
cg18376497	4	143488622	0.567195	0.25509	0.0263484	HDL	INPP4B;INPP4B	TG
cg05119988	4	166251189	2.33164	0.321255	4.20311e-13	HDL	SC4MOL;SC4MOL	HDL:LDL:TG
cg15450224	4	166533691	0.199349	0.166754	0.232344	HDL		TG
cg19553961	5	10401195	0.445368	0.288698	0.123293	HDL	2023-03-06	TG
cg11080651	5	10445523	0.948878	0.514965	0.0656749	HDL	ROPN1L	TG
cg17320136	5	10567905	-1.0095	0.409825	0.0139091	HDL	ANKRD33B	HDL
cg22953759	5	10632397	1.58177	0.328023	1.46261e-06	HDL	ANKRD33B	HDL
cg10179300	5	14147618	-0.466378	0.401306	0.24597	HDL	TRIO	HDL
cg20384132	5	36302349	0.4489	0.298383	0.132862	HDL	RANBP3L;RANBP3L	TG
cg11028923	5	43557644	1.30158	1.10566	0.23956	HDL	PAIP1;PAIP1;PAIP1	TG
cg14684434	5	53829957	-0.238963	0.423711	0.573569	HDL	SNX18;SNX18	TG
cg21123686	5	64399755	1.62719	0.741232	0.0283206	HDL		TG
cg10531355	5	79489249	0.469053	0.251239	0.0621877	HDL	SERINC5	TG
cg19742105	5	88426429	2.94343	0.616488	1.85405e-06	HDL		HDL
cg20710777	5	110411740	1.12515	0.364781	0.00206399	HDL	TSLP;TSLP	TG
cg06321376	5	110847639	4.24728	1.10881	0.000130293	HDL	STARD4	HDL
cg18520851	5	115149189	-0.711471	0.317054	0.0250497	HDL	CDO1	HDL
cg21137557	5	115314451	1.43291	0.443316	0.00124452	HDL	LVRN	HDL
cg19083497	5	121465173	0.792606	0.425112	0.0625372	HDL	ZNF474	TG
cg00323842	5	124044098	-1.49613	0.459536	0.0011498	HDL	ZNF608	TG
cg01901210	5	125758791	-0.198307	0.707158	0.779765	HDL	GRAMD3;GRAMD3;GRAMD3;GRAMD3	LDL
cg22197830	5	134209784	0.892174	0.507847	0.0792731	HDL	TXNDC15;TXNDC15	TG
cg24708145	5	134780343	-0.966352	0.428962	0.024488	HDL	C5orf20;C5orf20	HDL
cg10676309	5	137685565	-2.94701	0.53527	3.84064e-08	HDL		HDL
cg27020362	5	138723394	1.64316	0.394071	3.1177e-05	HDL	MGC29506	HDL
cg13305415	5	141697464	-1.6331	0.783708	0.0374662	HDL		HDL
cg15672022	5	141805772	-0.64928	0.174222	0.000198102	HDL		HDL
cg08400424	5	142357042	1.32164	0.534336	0.0134874	HDL	ARHGAP26;ARHGAP26	TG
cg19494588	5	146195103	0.506604	0.223117	0.0233262	HDL	PPP2R2B;PPP2R2B;PPP2R2B;PPP2R2B;PPP2R2B;PPP2R2B;PPP2R2B	TG
cg24686270	5	147281313	0.266191	0.361514	0.461853	HDL	C5orf46	TG
cg22178392	5	150459690	0.706161	0.496528	0.155382	HDL	TNIP1	LDL
cg15989436	5	150465875	1.34884	0.331291	4.77084e-05	HDL		HDL
cg11001536	5	153489773	-1.05137	0.362214	0.00375072	HDL		LDL
cg22446998	5	155701819	1.1427	0.37365	0.00225333	HDL		TC
cg26403843	5	158634085	-0.971808	0.222883	1.33655e-05	HDL	RNF145	HDL:TG
cg18394552	5	159428643	-0.402177	0.29885	0.179093	HDL		TG
cg23510764	5	166419955	0.345212	0.247389	0.163307	HDL		TG
cg19728382	5	172757276	0.32953	0.379368	0.385432	HDL	STC2	TG
cg18034719	5	176860863	2.46546	0.770872	0.00140056	HDL	GRK6;GRK6;GRK6	HDL
cg24378227	6	1396771	-0.202899	0.350662	0.563653	HDL		LDL
cg12647970	6	3234297	-1.53813	0.379251	5.1228e-05	HDL		HDL
cg26405097	6	15428301	-2.4231	0.419044	7.72051e-09	HDL	JARID2	HDL
cg10975897	6	15504844	1.80032	0.468638	0.000124535	HDL	JARID2	TG
cg20052079	6	15504923	1.75197	0.35813	1.0288e-06	HDL	JARID2	HDL:LDL:TG
cg03173502	6	15505345	1.53602	0.365132	2.64916e-05	HDL	JARID2	HDL:TG
cg23850913	6	15505452	2.27224	0.557325	4.65806e-05	HDL	JARID2	TG
cg03717755	6	16136539	-1.74557	0.765154	0.0227317	HDL		HDL:TG
cg22753611	6	17472892	-0.539985	0.274578	0.0495773	HDL	CAP2	HDL
cg19453769	6	27806120	-0.840145	1.10123	0.446369	HDL	HIST1H2BN;HIST1H2AK	LDL
cg01176329	6	29592381	1.0828	0.458136	0.0182336	HDL	GABBR1;GABBR1;GABBR1	TG
cg00094412	6	29592854	1.30677	0.417293	0.00176073	HDL	GABBR1;GABBR1;GABBR1	TG
cg10692140	6	30496072	0.885782	0.362331	0.0146094	HDL		TG
cg12716083	6	30559087	-0.0414828	0.481591	0.931794	HDL	ABCF1;ABCF1	TG
cg13522406	6	30581820	-1.54836	0.433747	0.000364358	HDL	PPP1R10	HDL
cg14352682	6	30614168	-0.852586	0.490576	0.0827021	HDL	C6orf136;C6orf136;C6orf136	HDL
cg01538969	6	30624636	-0.393165	0.407608	0.335613	HDL	DHX16;DHX16	TG
cg15878619	6	30687373	2.28312	0.889549	0.0103567	HDL	TUBB	TC
cg09284772	6	30709924	2.79449	1.10905	0.0118403	HDL	FLOT1	TG
cg06126421	6	30720080	0.745892	0.470038	0.112912	HDL		TG
cg21587837	6	31525894	-2.34224	0.528735	9.7041e-06	HDL	NFKBIL1;NFKBIL1;NFKBIL1;NFKBIL1	HDL
cg17755321	6	31546085	2.9778	1.1856	0.0121142	HDL		TG
cg00900444	6	31548291	0.68289	0.386603	0.0776454	HDL		TG
cg14868222	6	31548340	0.0807959	0.446	0.856087	HDL	LTB;LTB	TG
cg26311932	6	31549563	0.220745	0.525351	0.674431	HDL	LTB;LTB	TG
cg23509869	6	31553441	0.679297	0.513331	0.186162	HDL	LST1;LST1;LST1;LST1;LST1	TG
cg04836028	6	31554263	0.791597	0.549506	0.150118	HDL	LST1;LST1;LST1;LST1;LST1;LST1;LST1;LST1	TG
cg13123009	6	31681882	-1.87217	0.408425	4.70645e-06	HDL	LY6G6E;LY6G6D;LY6G6E	HDL:TG
cg16609995	6	32159036	-0.78111	0.474006	0.0999077	HDL	PBX2;GPSM3	HDL
cg19190163	6	32810785	2.2716	1.00262	0.0236277	HDL		HDL
cg08099136	6	32811251	-0.0146939	0.306552	0.962168	HDL	PSMB8;PSMB8	LDL
cg01309328	6	32811253	0.15295	0.347628	0.660049	HDL	PSMB8;PSMB8	LDL
cg08818207	6	32820355	0.573081	0.305035	0.0605564	HDL	TAP1	LDL
cg21826978	6	32823588	0.860896	0.32744	0.00863508	HDL	PSMB9;PSMB9	HDL
cg27395200	6	32942710	-0.740212	0.375517	0.0490489	HDL	BRD2;BRD2	HDL
cg17451586	6	32942808	-1.1157	0.489293	0.0227974	HDL	BRD2;BRD2	HDL
cg09676013	6	33080500	0.824731	0.354279	0.0200554	HDL	HLA-DPB2	TC
cg03078690	6	33235504	-0.582909	0.58253	0.31784	HDL	VPS52	TG
cg06753439	6	33245488	0.201383	0.630608	0.749448	HDL	B3GALT4	TG
cg11129609	6	33247250	-1.3394	0.592799	0.024067	HDL	WDR46;WDR46	TG
cg09572125	6	33400477	-1.09039	0.353812	0.00208834	HDL	SYNGAP1	HDL
cg17066943	6	34192320	3.73478	0.852674	1.21544e-05	HDL		TG
cg00130530	6	35657202	0.353956	0.412042	0.390703	HDL	FKBP5;FKBP5;FKBP5;FKBP5	LDL
cg03957124	6	37016869	1.50988	0.491977	0.00217348	HDL		TG
cg22690339	6	38249061	-0.830681	0.322889	0.0102035	HDL	BTBD9;BTBD9;BTBD9	TG
cg14438453	6	39786566	-1.14005	0.412859	0.00582777	HDL	DAAM2	HDL
cg20732076	6	42335231	-1.841	0.457085	5.77065e-05	HDL	TRERF1	HDL
cg13270236	6	42658437	-1.99445	0.970533	0.0401812	HDL		TG
cg18336453	6	43082296	0.148062	0.435264	0.733738	HDL	PTK7;PTK7;PTK7;PTK7	TG
cg12269535	6	43142014	1.16064	0.315187	0.000235073	HDL	SRF	HDL
cg18120259	6	43894639	0.59282	0.390221	0.129104	HDL	LOC100132354	TG
cg06560379	6	44231305	6.36032	1.1206	1.43773e-08	HDL	NFKBIE	HDL:TG
cg21635307	6	90319877	0.481328	0.44565	0.280549	HDL	ANKRD6	TC
cg13010621	6	92344723	1.81992	0.473656	0.00012419	HDL		TC
cg18192491	6	114384871	0.863984	0.409592	0.0351123	HDL	HS3ST5	HDL:TC
cg18196453	6	125334555	0.984874	0.343077	0.00413864	HDL	RNF217	TG
cg22868961	6	135596044	0.487549	0.239103	0.0416655	HDL		TG
cg09340403	6	138247491	0.0516712	0.388237	0.893912	HDL		TG
cg22707529	6	143999715	-1.32614	0.29955	9.82955e-06	HDL	PHACTR2;PHACTR2;PHACTR2;PHACTR2	HDL
cg06271237	6	144263369	-0.0763205	0.407491	0.851965	HDL	PLAGL1;PLAGL1;PLAGL1;PLAGL1;PLAGL1;PLAGL1;PLAGL1;PLAGL1	TG
cg20331980	6	149554503	1.12623	0.501895	0.0249967	HDL		TG
cg24112628	6	150174215	-0.0644172	0.182507	0.724795	HDL	LRP11	TG
cg06012428	6	157477204	1.62422	0.493727	0.00101674	HDL	ARID1B;ARID1B;ARID1B	TG
cg17501210	6	166970252	0.887602	0.212031	2.90022e-05	HDL	RPS6KA2;RPS6KA2	HDL:TG
cg04682977	7	1062711	1.9609	0.630024	0.0018785	HDL	C7orf50;MIR339;C7orf50;C7orf50	HDL
cg04816311	7	1066650	-2.06237	0.296983	4.06529e-12	HDL	C7orf50;C7orf50;C7orf50	HDL:TG
cg19947463	7	1113237	-0.942416	0.244821	0.000121077	HDL	C7orf50;C7orf50;C7orf50	TG
cg03663120	7	2284600	-1.3446	0.407958	0.000997686	HDL	NUDT1;NUDT1;NUDT1;NUDT1;NUDT1;NUDT1;NUDT1	HDL
cg24939194	7	2563611	-0.577345	0.427095	0.177147	HDL	LFNG;LFNG;LFNG;LFNG	HDL
cg03676485	7	2563816	-0.965848	0.363731	0.00801392	HDL	LFNG;LFNG;LFNG;LFNG	HDL
cg09723161	7	2563909	-0.715339	0.450317	0.112737	HDL	LFNG;LFNG;LFNG;LFNG	HDL
cg08703857	7	2653651	-1.52307	0.409475	0.000203786	HDL	IQCE;IQCE	HDL
cg11998932	7	3901843	0.716596	0.230001	0.00185835	HDL	SDK1	TG
cg01741041	7	5567862	-1.95806	0.442966	1.01422e-05	HDL	ACTB	HDL
cg14145074	7	5567891	-1.28111	0.434914	0.00326766	HDL	ACTB	HDL
cg05971148	7	5568411	-3.87946	1.7078	0.0233165	HDL		HDL
cg13957126	7	5597849	1.21156	0.741582	0.10267	HDL		TG
cg19480263	7	5743854	0.28767	2.19966	0.895739	HDL	RNF216;RNF216	LDL
cg26804423	7	8201134	-3.03821	0.560359	6.14991e-08	HDL	ICA1;ICA1;ICA1	HDL
cg14959425	7	20447707	1.00071	0.43223	0.0207425	HDL	ITGB8	TG
cg15041658	7	24866066	2.35587	0.507847	3.59845e-06	HDL	OSBPL3;OSBPL3;OSBPL3;OSBPL3	TG
cg08822075	7	26193607	0.570147	0.155668	0.000253961	HDL	NFE2L3	TG
cg12510708	7	26193805	1.22502	0.323939	0.000158641	HDL	NFE2L3	HDL
cg22799757	7	29997642	2.43298	0.475873	3.28304e-07	HDL	SCRN1;SCRN1;SCRN1;SCRN1	HDL
cg08549335	7	30387954	0.953357	0.222183	1.82168e-05	HDL	ZNRF2	TG
cg21429551	7	30635762	0.83355	0.192893	1.58814e-05	HDL	GARS	TG
cg03068497	7	30635838	0.720021	0.200361	0.000331499	HDL	GARS	TG
cg19390658	7	30636176	0.817457	0.273411	0.00282306	HDL	GARS	TG
cg23068772	7	30737061	0.779789	0.365482	0.0330693	HDL		TG
cg05988548	7	38695932	1.9999	0.414026	1.40347e-06	HDL		HDL:TG
cg17389988	7	40740924	0.685491	0.361514	0.0582081	HDL	C7orf10	TG
cg21669326	7	47267691	1.10681	0.412159	0.00731113	HDL		HDL
cg07621224	7	50355506	-0.963242	0.413092	0.0198962	HDL	IKZF1	HDL
cg04577162	7	73667397	-1.65558	0.472606	0.000468628	HDL	RFC2;RFC2	HDL
cg01676795	7	75586348	-1.80733	0.325923	3.06668e-08	HDL	POR	HDL:TG
cg10095247	7	91897276	1.85437	0.494661	0.000180892	HDL	ANKIB1	TG
cg00907204	7	92461971	3.87933	1.24336	0.00183078	HDL	CDK6;CDK6	HDL
cg22171829	7	95225520	0.612101	0.227084	0.00709403	HDL	PDK4	TG
cg20782117	7	95865631	0.835635	0.371433	0.0246236	HDL	SLC25A13;SLC25A13;SLC25A13	HDL:TG
cg17540192	7	97875259	-1.48299	0.567944	0.00912594	HDL	TECPR1	TG
cg18929814	7	97875293	-0.699645	0.395938	0.0776798	HDL	TECPR1	TG
cg07125725	7	99612773	-0.705178	0.648462	0.277654	HDL	ZKSCAN1	HDL
cg20784591	7	99972461	-0.899264	0.438765	0.040715	HDL	PILRA;PILRA;PILRA	HDL
cg19377250	7	100463206	0.272034	0.396522	0.492972	HDL	SLC12A9	TG
cg19566658	7	100466241	-1.08603	0.92479	0.241046	HDL		HDL
cg01975495	7	100779017	-1.60326	0.385669	3.3073e-05	HDL	SERPINE1;SERPINE1	HDL:TG
cg00042882	7	100796809	-3.04716	0.820583	0.000208803	HDL	AP1S1	TG
cg22103219	7	101934892	1.28879	0.333274	0.000112267	HDL	SH2B2	TG
cg16735495	7	105690812	1.49142	0.34296	1.40282e-05	HDL		TG
cg05720226	7	116786597	-0.779553	0.526401	0.139264	HDL	ST7;ST7;ST7OT2	HDL
cg03188976	7	134443864	1.46737	0.444483	0.000975764	HDL		LDL:TC
cg25119219	7	135242623	-0.593102	1.97619	0.764716	HDL	NUP205	LDL
cg08622729	7	137230906	0.138415	0.429313	0.747129	HDL	DGKI	TG
cg02569509	7	142423070	1.45719	0.288114	4.38349e-07	HDL		HDL
cg25435714	7	157083381	-0.0457135	0.323239	0.888027	HDL		HDL
cg06352807	7	157648699	-1.1181	0.320555	0.000495811	HDL	PTPRN2;PTPRN2;PTPRN2	TG
cg12600749	7	157648749	-0.757391	0.215181	0.000440179	HDL	PTPRN2;PTPRN2;PTPRN2	TG
cg00919013	8	12613847	-0.918146	0.277379	0.000948685	HDL	LONRF1	HDL
cg10345404	8	27187123	-3.4612	1.54314	0.0251178	HDL		HDL
cg12743031	8	27219512	-0.700207	0.454985	0.124411	HDL	PTK2B;PTK2B;PTK2B;PTK2B	HDL
cg20907614	8	29914963	0.362698	0.241087	0.132865	HDL		TG
cg23279503	8	35649016	0.933456	0.288464	0.0012286	HDL	UNC5D	LDL
cg19695041	8	38615330	0.0394894	0.479024	0.934037	HDL	TACC1	TG
cg07696514	8	42188597	-2.45672	0.632475	0.000104977	HDL	IKBKB	HDL
cg09297903	8	42234798	-1.19994	0.320672	0.000186499	HDL	DKK4	HDL
cg14195992	8	48265917	-1.66056	0.578446	0.00414982	HDL	KIAA0146	HDL
cg01651915	8	55795551	0.158737	0.176556	0.369007	HDL		TG
cg02508743	8	56903623	-1.5518	0.346694	7.83313e-06	HDL	LYN;LYN	HDL
cg10423607	8	68418480	0.928645	0.324406	0.00424579	HDL	CPA6;CPA6	TG
cg11253416	8	82643680	1.37261	0.772856	0.0760396	HDL	CHMP4C	TG
cg19589396	8	103937374	1.4205	0.350662	5.20867e-05	HDL		TG
cg07960624	8	119208486	1.12272	0.249489	6.96947e-06	HDL	SAMD12	HDL:TG
cg11818438	8	119916530	1.9811	0.707391	0.00515228	HDL		TG
cg22011731	8	126011549	0.0407804	0.76317	0.957092	HDL	SQLE;SQLE	LDL
cg09984392	8	126011784	1.00809	0.401656	0.0121765	HDL	SQLE	LDL
cg14660676	8	126012434	1.04722	0.181341	8.03136e-09	HDL	SQLE	HDL
cg13821176	8	126448338	-2.01695	0.421027	1.71978e-06	HDL	TRIB1	HDL:TG
cg00163372	8	128752988	-0.701459	0.338409	0.0384835	HDL	MYC	HDL
cg03183540	8	134931756	2.3517	0.461053	3.49706e-07	HDL		HDL
cg12075928	8	141801307	0.720132	0.261858	0.00601571	HDL	PTK2;PTK2	TG
cg08788930	8	142201685	-1.17994	0.34471	0.000630613	HDL	DENND3	HDL:TG
cg25392060	8	142297121	-1.90954	0.44635	1.93649e-05	HDL		HDL
cg26610247	8	142297175	-2.5529	0.978585	0.0091896	HDL		HDL:TG
cg01145119	8	144441955	-0.226169	0.271894	0.406368	HDL		HDL
cg10639435	8	146104221	-0.947511	0.329307	0.00406474	HDL	ZNF250;ZNF250	HDL:TG
cg14406814	9	10232876	0.978283	0.38847	0.0118883	HDL	PTPRD;PTPRD	TC
cg14643264	9	27408242	1.22931	0.438298	0.00508634	HDL	MOBKL2B	LDL
cg02716826	9	33447032	1.02773	0.265826	0.000112667	HDL	SUGT1P1;AQP3	HDL:TG
cg14649449	9	72660082	1.90906	0.426279	7.71194e-06	HDL	MAMDC2	HDL
cg13740985	9	80930413	-0.900526	0.497811	0.0708919	HDL	PSAT1;PSAT1	TG
cg13636014	9	84004731	1.75343	0.422661	3.41933e-05	HDL		HDL:TC
cg00422488	9	100747767	-1.44433	0.655463	0.0277921	HDL	ANP32B	TG
cg14170545	9	107688675	-2.6527	0.564559	2.70365e-06	HDL	ABCA1	TG
cg03257930	9	110399293	2.02248	0.509947	7.45401e-05	HDL		HDL
cg13661827	9	111885602	1.05382	0.374117	0.00489943	HDL		HDL:TG
cg00008629	9	115093661	0.291456	0.164887	0.0774397	HDL	ROD1;ROD1;ROD1	TG
cg15551881	9	123688715	-1.26012	0.289981	1.42873e-05	HDL	TRAF1	HDL
cg13622265	9	124584474	-0.198215	0.302117	0.512603	HDL	TTLL11	HDL
cg01275932	9	139367244	-0.392842	0.495477	0.428721	HDL	SEC16A	TG
cg13544075	9	139644102	0.523632	0.261858	0.045771	HDL	LCN6	TG
cg13823169	9	139776893	1.26895	0.362681	0.000474651	HDL		TG
cg25580581	10	3853668	2.05939	0.34541	2.60392e-09	HDL		HDL
cg18262201	10	6187854	0.516713	0.232335	0.0263153	HDL	PFKFB3	TG
cg13316404	10	6191076	0.49741	1.31734	0.70578	HDL		TG
cg05014727	10	6214016	0.729585	0.358363	0.0419863	HDL	PFKFB3	TG
cg08994060	10	6214026	0.336527	0.342143	0.325736	HDL	PFKFB3	TG
cg26262157	10	6214079	0.376777	0.324056	0.245394	HDL	PFKFB3	TG
cg19695507	10	13526193	-2.005	0.380768	1.45353e-07	HDL	BEND7;BEND7	HDL:TG
cg00134210	10	14644132	4.72649	0.992355	1.96382e-06	HDL	FAM107B	TG
cg03337218	10	25189866	-0.260436	0.307719	0.398222	HDL	PRTFDC1	HDL
cg09821400	10	33654419	-0.921579	0.333975	0.00586229	HDL		HDL
cg07121693	10	44148437	1.04477	0.379251	0.00592922	HDL		TC
cg25164589	10	63540024	0.0911604	0.249372	0.714724	HDL		TG
cg13585930	10	72027357	1.69661	0.340859	6.64745e-07	HDL	NPFFR1	HDL
cg06372475	10	73534286	-1.61644	0.546705	0.00315318	HDL	C10orf54;CDH23	HDL
cg17485681	10	73565625	-0.93657	0.369333	0.0113384	HDL	CDH23	HDL
cg26002370	10	73596857	-0.268185	0.351945	0.446911	HDL	PSAP;PSAP;PSAP	HDL
cg26033520	10	74004071	-1.44791	0.324289	8.24943e-06	HDL		HDL
cg16407699	10	74020428	-1.1616	0.297333	9.57183e-05	HDL		HDL
cg04858631	10	74035570	-1.15362	0.325106	0.000395047	HDL	DDIT4	HDL
cg18908419	10	75800004	-1.62982	0.351245	3.59326e-06	HDL	VCL;VCL	HDL
cg24243879	10	76614628	-1.62931	0.323239	4.81447e-07	HDL	MYST4	HDL
cg02571436	10	77468337	0.308256	0.319621	0.335237	HDL		TG
cg10612237	10	80827823	2.92038	1.18805	0.0140746	HDL	ZMIZ1;LOC283050;LOC283050;LOC283050	TG
cg06188083	10	91093005	-0.026862	0.233852	0.909016	HDL	IFIT3;IFIT3	LDL
cg27312979	10	97094453	0.416709	0.205146	0.0424515	HDL	SORBS1;SORBS1;SORBS1;SORBS1;SORBS1;SORBS1;SORBS1	TG
cg20313873	10	101436820	-0.147914	0.091137	0.10514	HDL	ENTPD7	TG
cg06400428	10	102107666	0.107652	0.436081	0.804925	HDL	SCD	LDL:TG
cg24503796	10	102107676	0.110016	0.383102	0.773934	HDL	SCD	LDL:TG
cg03440556	10	102107757	0.369296	0.230001	0.108722	HDL	SCD	LDL:TG
cg07504977	10	102131012	-0.818195	0.244238	0.000822298	HDL		HDL:TG
cg23599026	10	102268546	-0.059299	0.479257	0.902002	HDL	SEC31B	TG
cg00547480	10	103875961	-2.04871	0.493027	3.33184e-05	HDL	LDB1;LDB1	HDL
cg11849692	10	103875969	-2.3557	0.554524	2.21372e-05	HDL	LDB1;LDB1	HDL
cg17782974	10	104406990	-1.53796	0.279012	3.70146e-08	HDL	TRIM8	HDL
cg26955383	10	105218660	-2.55156	0.398622	1.63571e-10	HDL	CALHM1	HDL:TG
cg26712428	10	105218771	-1.95315	0.390921	6.05972e-07	HDL	CALHM1	HDL:TG
cg13824500	10	114394236	1.10638	0.296049	0.00018943	HDL	VTI1A	HDL
cg01316152	10	116168351	1.47662	0.491626	0.00269939	HDL		HDL
cg03850986	10	116408382	0.828366	0.272594	0.00240304	HDL	ABLIM1;ABLIM1;ABLIM1	TG
cg02556345	10	124181965	0.979438	0.408658	0.0166647	HDL	PLEKHA1;PLEKHA1	TG
cg19588519	10	125817817	-1.32003	0.460586	0.00421253	HDL		HDL:TG
cg17270821	10	134362758	2.17761	0.577979	0.000167787	HDL	INPP5A	TG
cg03038262	11	315262	0.42823	0.296983	0.14973	HDL	IFITM1	LDL
cg22317004	11	1360335	0.33234	0.322305	0.302905	HDL		HDL
cg12729894	11	1774378	0.773837	0.578446	0.181394	HDL	HCCA2;CTSD	TG
cg22680424	11	1778547	-1.74484	0.56491	0.00204082	HDL	HCCA2;CTSD	HDL
cg26446803	11	1807232	-1.16379	0.43118	0.00703626	HDL		HDL
cg10927968	11	1807333	-1.26253	0.361047	0.000479682	HDL		HDL:TG
cg04548926	11	2219053	0.00303108	0.56526	0.995378	HDL		HDL
cg10042645	11	2308589	-0.416599	0.222066	0.0610516	HDL		HDL
cg03411376	11	2432720	-0.829399	0.597817	0.166013	HDL	TRPM5	TG
cg06603309	11	2724144	0.123279	1.41117	0.930129	HDL		HDL
cg25869889	11	6436464	-1.44967	0.336075	1.65132e-05	HDL	APBB1;APBB1	HDL
cg09236382	11	6676366	0.0693562	0.242254	0.774604	HDL	DCHS1	TG
cg07782221	11	7506057	2.10706	0.49151	1.85429e-05	HDL	OLFML1	HDL
cg26427534	11	7659067	2.18534	0.461987	2.30602e-06	HDL	PPFIBP2	HDL
cg17061862	11	9590431	0.60713	0.291965	0.0377849	HDL		TG
cg00510149	11	10674966	-1.6165	0.434097	0.000200401	HDL	MRVI1;MRVI1;MRVI1;MRVI1	HDL
cg14816825	11	12128203	-1.44285	0.488359	0.00317589	HDL		HDL
cg27389255	11	14664598	-0.980315	0.513098	0.0564369	HDL	PDE3B;PSMA1	HDL
cg26105227	11	17495097	0.56656	0.3006	0.0597363	HDL	ABCC8	LDL
cg01438090	11	30502936	0.161374	0.209463	0.44139	HDL	MPPED2;MPPED2	TG
cg23845009	11	34323678	-0.662489	0.334791	0.0481789	HDL	ABTB2	TG
cg07136133	11	36422377	2.11839	0.444949	1.98257e-06	HDL	PRR5L;PRR5L;PRR5L;PRR5L	HDL:TG
cg11323439	11	46264544	2.29983	1.24733	0.0655002	HDL		TG
cg09802018	11	46357562	-0.809846	0.606919	0.182803	HDL	DGKZ	TC
cg17580616	11	47350136	-1.34273	0.4474	0.00272797	HDL	MADD;MADD;MADD;MADD;MADD;MADD;MADD;MADD;MADD;MADD	HDL
cg11376147	11	57261198	1.33515	0.680085	0.0498703	HDL	SLC43A1	TG
cg11250194	11	61601937	1.76578	0.394538	7.81598e-06	HDL	FADS2	HDL
cg05512483	11	62621791	-0.409291	0.426162	0.337699	HDL	SNORD30;SNORD22;SNORD29;SNORD31;SNHG1	HDL
cg04999435	11	63230511	0.782342	0.415776	0.0601599	HDL	HRASLS5;HRASLS5;HRASLS5	LDL
cg06178669	11	63334608	0.647856	0.25229	0.010318	HDL		TG
cg19458497	11	63403371	-0.0979953	0.496411	0.844053	HDL	ATL3	TG
cg17953300	11	65418265	-1.87863	0.539004	0.000500712	HDL	SIPA1;SIPA1	TG
cg27305772	11	65630355	-1.38194	0.521617	0.00815839	HDL	MUS81	TG
cg05751148	11	67204799	3.70968	0.724078	3.10332e-07	HDL	PTPRCAP	HDL
cg04383058	11	67273507	-2.7318	0.959564	0.00447254	HDL		HDL
cg11468085	11	67435577	-1.22679	0.418227	0.00340017	HDL	ALDH3B2;ALDH3B2	TG
cg09578155	11	68141470	0.404009	0.411109	0.326156	HDL	LRP5	TG
cg22911054	11	68603379	-0.130477	0.504813	0.796645	HDL	CPT1A;CPT1A	TG
cg23756264	11	68605511	-0.365577	0.504813	0.469803	HDL	CPT1A;CPT1A	TG
cg26989316	11	68607257	0.763241	0.672967	0.257173	HDL	CPT1A;CPT1A	TG
cg00574958	11	68607622	4.23801	0.80693	1.55785e-07	HDL	CPT1A;CPT1A	HDL:LDL:TG
cg09737197	11	68607675	0.362663	0.405157	0.371116	HDL	CPT1A;CPT1A	TC:TG
cg17058475	11	68607737	0.947309	0.498511	0.0576658	HDL	CPT1A;CPT1A	LDL:TG
cg01082498	11	68608225	0.562529	0.806347	0.485707	HDL	CPT1A;CPT1A	TG
cg02855207	11	73087016	-0.877655	0.437948	0.0453966	HDL	RELT;RELT	HDL
cg01901332	11	75031054	1.27001	0.344827	0.000234461	HDL	ARRB1;ARRB1	TG
cg15705971	11	92110262	1.24232	0.411342	0.00255578	HDL	FAT3	LDL:TC
cg22878054	11	99397252	1.09022	0.365132	0.00286029	HDL	CNTN5;CNTN5	TC
cg02008402	11	100683448	1.38265	0.523484	0.00833382	HDL	FLJ32810	HDL
cg09777883	11	112093696	-1.19638	0.34401	0.000515129	HDL		HDL:TG
cg07631435	11	114043903	-1.61877	0.364315	9.1186e-06	HDL	ZBTB16;ZBTB16	HDL
cg05008975	11	118022317	-2.14289	0.653246	0.00105419	HDL	SCN4B;SCN4B	HDL
cg17260706	11	118782879	2.6973	0.461053	5.12427e-09	HDL	BCL9L	HDL:TG
cg22964469	11	121337508	1.68305	0.521383	0.00126298	HDL	SORL1	TG
cg26559804	11	128391271	1.22613	0.498978	0.0141075	HDL	ETS1;ETS1;ETS1	TG
cg26503877	11	128391429	2.07941	0.647178	0.00133069	HDL	ETS1;ETS1;ETS1	TG
cg11588197	11	128391494	1.13126	0.335725	0.000763688	HDL	ETS1;ETS1;ETS1	TG
cg03295554	11	128395450	0.943413	0.227317	3.39497e-05	HDL	ETS1	TG
cg24065451	11	128419512	-1.0535	0.281229	0.000183484	HDL	ETS1	HDL
cg09012125	11	128779608	-1.30923	0.359997	0.000281668	HDL	KCNJ5	HDL
cg18282388	11	129716470	1.90798	0.371316	2.86461e-07	HDL	TMEM45B	HDL
cg04181189	11	129817418	-1.94638	0.652429	0.0028924	HDL	PRDM10;PRDM10;PRDM10;PRDM10;PRDM10;PRDM10	HDL
cg01575601	11	130398900	0.865304	0.336659	0.0102479	HDL		TC
cg12051710	12	2989070	1.27235	0.606919	0.0362499	HDL	C12orf32;C12orf32;C12orf32	TG
cg10601624	12	6404377	1.81729	0.488009	0.000199657	HDL		TG
cg00252813	12	6642229	1.34602	0.492677	0.00635421	HDL	GAPDH	HDL:TC
cg02519286	12	6642354	2.24383	0.502946	8.35094e-06	HDL	GAPDH	HDL
cg22488164	12	14716910	-2.2816	0.469221	1.19945e-06	HDL	PLBD1	HDL
cg25720264	12	19389751	0.301093	0.3726	0.419397	HDL	PLEKHA5;PLEKHA5	TG
cg06898549	12	41083590	-0.969881	0.291732	0.000900872	HDL		HDL
cg17713673	12	46466053	0.463531	0.395472	0.241598	HDL		TG
cg06547285	12	47630263	0.85865	0.357663	0.0164839	HDL	FAM113B	HDL:TG
cg09039672	12	52367989	-2.10876	0.528268	6.71445e-05	HDL	ACVR1B;ACVR1B;ACVR1B	HDL
cg07022048	12	52638592	0.0189767	0.457669	0.966621	HDL	KRT7	TG
cg03691549	12	53443911	-0.308098	0.417993	0.461921	HDL	TENC1;TENC1;TENC1;TENC1	TG
cg06559575	12	53490352	1.80404	0.425812	2.32023e-05	HDL	IGFBP6	HDL:TG
cg01856529	12	54653091	-0.359575	0.46467	0.43989	HDL	CBX5;CBX5;CBX5;CBX5	HDL
cg06844864	12	57850192	0.282504	0.80483	0.725597	HDL	INHBE	TC
cg03308494	12	58013267	-0.0434755	0.433514	0.920568	HDL	SLC26A10	LDL:TC
cg12949547	12	58718950	-0.253654	0.459069	0.581373	HDL		TG
cg13442969	12	68044208	-0.28939	0.364898	0.428595	HDL	DYRK2;DYRK2	TG
cg26873338	12	69637167	-0.863608	0.387653	0.0261191	HDL	CPSF6	HDL
cg03411579	12	76552736	-0.762234	0.318805	0.0169702	HDL		HDL
cg18774692	12	89033280	-1.30768	0.634458	0.0395941	HDL		HDL
cg16063162	12	89721406	-1.03964	0.25439	4.48394e-05	HDL		HDL
cg20722088	12	89742886	-2.03898	0.469688	1.4575e-05	HDL	DUSP6;DUSP6	HDL
cg13691961	12	89743281	-1.20083	0.236419	3.93288e-07	HDL	DUSP6;DUSP6	HDL
cg05845030	12	91573247	1.81158	0.376334	1.52525e-06	HDL	DCN;DCN;DCN;DCN;DCN;DCN;DCN	HDL
cg16618104	12	104853100	1.94747	0.412275	2.3821e-06	HDL	CHST11	HDL:TG
cg06647068	12	104853274	1.33913	0.299083	7.74745e-06	HDL	CHST11	HDL:TG
cg04010915	12	110547053	-1.93662	0.729096	0.00799506	HDL		TG
cg12142865	12	112211993	2.2646	1.1283	0.0449734	HDL		HDL
cg13708645	12	121974305	-1.05423	0.286831	0.000242373	HDL	KDM2B;KDM2B	HDL
cg01973483	12	123591123	-1.43615	0.502362	0.00430885	HDL	PITPNM2	TC
cg19515108	12	123599873	-1.8325	0.596767	0.0021675	HDL		HDL
cg11639950	12	125003407	0.71693	0.502946	0.154436	HDL	NCOR2;NCOR2	TG
cg08261450	12	130384734	0.999617	0.358013	0.00528855	HDL	TMEM132D	LDL
cg21042285	13	23954979	-1.68195	0.71836	0.0193937	HDL	SACS	HDL
cg18520125	13	28903926	-1.09027	0.430596	0.011463	HDL	FLT1	HDL
cg12286415	13	30948122	-1.41267	0.549156	0.0102098	HDL	LOC100188949	HDL
cg24690437	13	31480273	-0.315343	0.304568	0.301329	HDL	C13orf33	LDL
cg11126134	13	31480304	-0.360642	0.170955	0.0351712	HDL	C13orf33	LDL
cg22593432	13	32575905	1.23975	0.412859	0.00270559	HDL		TG
cg19750657	13	38935967	-1.14942	0.26991	2.11383e-05	HDL	UFM1	HDL:TG
cg02210115	13	49990767	1.34973	0.375401	0.000329178	HDL	CAB39L	TG
cg05091135	13	51103373	-1.28269	0.412159	0.00188602	HDL		HDL
cg10474597	13	51917676	-1.29995	0.289281	7.20889e-06	HDL	SERPINE3	HDL
cg16969872	13	79968324	0.400425	0.341093	0.240856	HDL	RBM26	TG
cg16505704	13	80378331	-1.38698	0.383102	0.000300076	HDL		HDL
cg02767093	13	99130655	2.13817	0.511814	3.01132e-05	HDL	STK24;STK24	HDL
cg13221899	13	103426862	-0.683966	0.216698	0.001623	HDL	C13orf27	HDL
cg26918935	13	108920801	-1.37137	0.597467	0.0219135	HDL	TNFSF13B;TNFSF13B	HDL
cg25924746	13	110432935	-1.37323	0.387186	0.000397678	HDL	IRS2	HDL
cg14205864	13	113841719	0.836394	0.522317	0.109674	HDL	PCID2;PCID2;PCID2	HDL
cg19881557	14	20967426	-1.94013	0.381118	3.70463e-07	HDL		HDL
cg03508235	14	23445994	2.0308	0.533402	0.000143122	HDL	JUB;JUB;JUB	TG
cg02246876	14	23586582	-2.0001	0.536553	0.000197362	HDL	CEBPE	HDL
cg01242348	14	23586886	-3.07682	0.687904	7.95246e-06	HDL	CEBPE	HDL
cg03523676	14	24540235	-1.26322	0.43363	0.00362723	HDL	CPNE6	HDL
cg14836555	14	24743391	-0.582657	0.385669	0.131464	HDL		HDL
cg20448706	14	32941841	1.07899	0.396639	0.00658336	HDL	AKAP6	LDL:TC
cg18615457	14	45719962	-2.45102	0.694789	0.00042721	HDL	C14orf106	HDL
cg08189198	14	51290136	-0.401935	0.174106	0.0211599	HDL	NIN;NIN;NIN;NIN;NIN	HDL
cg22805381	14	51760188	1.70611	0.35778	1.9093e-06	HDL		TG
cg00862597	14	61750802	-0.38837	0.451718	0.390781	HDL		TG
cg02464912	14	64319543	7.21457	2.58043	0.00522756	HDL	SYNE2;SYNE2	HDL
cg04718050	14	69281297	1.70992	0.55394	0.00204767	HDL		TG
cg10919522	14	74227441	1.88623	0.342143	3.66639e-08	HDL	C14orf43;C14orf43	HDL:TG
cg00716257	14	75897417	0.84344	0.497111	0.0900939	HDL	JDP2;JDP2;JDP2;JDP2	TG
cg19998073	14	89078443	-0.92188	0.472606	0.0514572	HDL	ZC3H14;ZC3H14;ZC3H14;ZC3H14;ZC3H14;ZC3H14	TG
cg00871207	14	89080250	-1.76636	0.654763	0.00706523	HDL		TG
cg15821562	14	90083275	-0.917416	0.368399	0.0128975	HDL	FOXN3	HDL
cg02946885	14	90378680	1.6165	0.334558	1.39393e-06	HDL	C14orf143	TG
cg17002328	14	91751773	-2.09118	0.487659	1.85085e-05	HDL	CCDC88C	TG
cg21113318	14	92983645	-1.31275	0.43293	0.00246295	HDL	RIN3	HDL
cg16324306	14	93786330	-1.80148	0.385203	3.00969e-06	HDL	BTBD7;BTBD7	HDL
cg20981184	14	95979816	-1.35144	0.37295	0.000296343	HDL		HDL:TG
cg18125510	14	100841768	1.19377	0.381118	0.00175631	HDL	WARS;WDR25;WARS;WARS;WDR25;WARS;WARS;WARS	TG
cg10092517	14	104682880	0.107272	0.455568	0.813744	HDL		TC
cg27394566	14	105391635	-0.671789	0.257424	0.00916573	HDL	PLD4	HDL
cg22908922	14	105855008	-3.33403	0.600267	2.91377e-08	HDL	PACS2;PACS2	HDL
cg07814318	15	31624584	-2.12486	0.331291	1.50296e-10	HDL	KLF13	HDL
cg03690187	15	41233838	5.70482	2.59746	0.0282447	HDL		HDL
cg18696027	15	45002597	0.655861	0.49151	0.182508	HDL	B2M	TG
cg24507955	15	49339070	0.678464	0.302701	0.0251639	HDL	SECISBP2L	TG
cg25790365	15	50549957	-1.44825	0.539587	0.00736122	HDL	HDC	HDL
cg27563121	15	52405647	1.12647	0.504696	0.0257812	HDL	BCL2L10	TG
cg06192883	15	52554171	-1.95444	0.339693	9.15881e-09	HDL	MYO5C	HDL:TG
cg24590708	15	52554357	-1.17329	0.251356	3.1421e-06	HDL	MYO5C	HDL:TG
cg24687805	15	55513621	-2.34659	0.612053	0.000128918	HDL	RAB27A;RAB27A;RAB27A;RAB27A	TG
cg03036214	15	63640658	1.00884	0.341326	0.00315506	HDL	CA12;CA12	HDL
cg07815238	15	64341005	0.383512	0.499562	0.443004	HDL		TG
cg21898299	15	68924220	1.53878	0.548222	0.00505311	HDL	CORO2B	HDL
ch.15.67797584R	15	70010530	3.3423	0.711359	2.69527e-06	HDL		HDL
cg10381071	15	70391035	1.1587	0.505396	0.0220154	HDL	TLE3;TLE3;TLE3	TG
cg14597545	15	73074210	-1.79195	0.405974	1.04456e-05	HDL	ADPGK;ADPGK;ADPGK	TG
cg07728579	15	83475013	-2.00885	0.43398	3.79296e-06	HDL	FSD2	HDL
cg19380303	15	90172193	-1.64107	0.558141	0.00332509	HDL	KIF7	HDL
cg20507228	15	91460071	-1.07436	0.279012	0.000120489	HDL	MAN2A2	TG
cg14473904	15	93465087	-1.8701	0.753602	0.0132171	HDL	CHD2;CHD2	HDL
cg24002003	15	101668143	2.81232	0.431413	7.47635e-11	HDL		HDL
cg09481056	16	2339260	1.12905	0.491276	0.0216971	HDL	ABCA3	LDL
cg05958351	16	2804731	-0.0889916	0.554757	0.873063	HDL	SRRM2	HDL
cg09581649	16	4572735	-0.755073	0.521967	0.148664	HDL	C16orf5	HDL
cg03819286	16	4673974	-2.08703	0.454518	4.53326e-06	HDL	MGRN1;MGRN1;MGRN1;MGRN1	HDL
cg03497652	16	4751569	-0.684796	0.295466	0.020656	HDL	ANKS3	TG
cg01210113	16	11352835	4.21	0.865043	1.16861e-06	HDL		HDL
cg04113258	16	17527041	1.91207	0.580196	0.000995853	HDL	XYLT1	TG
cg03187795	16	23535137	-0.604711	0.329307	0.0667313	HDL	EARS2;EARS2	HDL
cg26874872	16	26156362	1.07517	0.351012	0.00221714	HDL		LDL:TC
cg02097429	16	27210995	0.635332	0.298033	0.0332211	HDL		TG
cg14237301	16	28506477	-1.39313	0.413326	0.000763505	HDL	APOB48R	HDL
cg26663590	16	28959310	-1.86609	0.379952	9.36478e-07	HDL		TG
cg16462073	16	28995843	1.56986	0.434214	0.000304877	HDL	SPNS1;LAT;LAT;LAT;SPNS1;SPNS1;LAT;SPNS1;SPNS1	TG
cg00607627	16	28995994	2.89957	0.478557	1.43504e-09	HDL	LAT;LAT;LAT;LAT	HDL:TG
cg01298987	16	30005856	-0.34026	0.569461	0.550978	HDL	HIRIP3	TG
cg06038367	16	30198370	-1.22402	0.422544	0.0038211	HDL	CORO1A	HDL
cg01304182	16	30409908	-0.714868	0.509014	0.160872	HDL	ZNF48	TG
cg04716530	16	30485684	2.00472	0.530952	0.000162452	HDL	ITGAL;ITGAL	HDL
cg06235438	16	30485966	2.73438	0.489876	2.47642e-08	HDL	ITGAL;ITGAL	HDL
cg07175797	16	50317656	-1.85491	0.499095	0.000206232	HDL		HDL
cg02879453	16	50321818	-1.27113	0.328023	0.000109011	HDL	ADCY7	HDL
cg06897661	16	50322074	-2.33218	0.923623	0.0116921	HDL		HDL
cg23580000	16	50322156	-1.06217	0.37225	0.00438258	HDL	ADCY7	HDL
cg06207201	16	50701535	0.889175	0.395355	0.0246685	HDL	SNX20;SNX20	TG
cg01243823	16	50732212	0.610179	0.206546	0.00316973	HDL	NOD2	HDL:TG
cg01955153	16	50769852	1.84293	0.554174	0.000894914	HDL		TC
cg03478448	16	56945735	-1.93132	0.615554	0.00173037	HDL	SLC12A3;SLC12A3;SLC12A3	HDL
cg08159663	16	57022486	2.37069	0.933192	0.0111638	HDL		HDL:LDL
cg07839457	16	57023022	0.256354	0.153801	0.0959027	HDL	NLRC5	HDL:LDL:TC
cg16411857	16	57023191	0.287003	0.243188	0.238373	HDL	NLRC5	LDL
cg09018739	16	57180107	-1.79826	0.416826	1.64674e-05	HDL	CPNE2	HDL
cg07512993	16	66582592	-0.269452	0.346577	0.437742	HDL	TK2	HDL
cg10922280	16	68034227	-1.81641	0.46292	8.91946e-05	HDL	DPEP2	TG
cg26899718	16	68404797	-1.41556	0.553357	0.0106385	HDL	SMPD3	HDL
cg10508349	16	68942231	0.15268	1.55085	0.92133	HDL	TMCO7	LDL
cg00259097	16	70770604	-2.84934	0.588948	1.35675e-06	HDL	VAC14	HDL
cg07434438	16	72961899	1.04553	0.360347	0.00375423	HDL	ZFHX3;ZFHX3	TG
cg08761535	16	75079000	1.06206	0.620105	0.0870978	HDL	ZNRF1	TG
cg03147430	16	81929395	2.43957	4.99363	0.625313	HDL	PLCG2	LDL:TG
cg03014634	16	85205030	-0.901914	0.503062	0.073443	HDL		HDL:TG
cg27288091	16	85837390	-1.21537	0.769122	0.114633	HDL	COX4I1	TG
cg02371935	16	87521363	-0.781214	0.374467	0.0372476	HDL	ZCCHC14	TG
cg09213175	16	87802541	-1.14164	0.532702	0.0323652	HDL		TG
cg02203067	16	87866800	-0.844125	0.400373	0.0352778	HDL	SLC7A5	TG
cg07021906	16	87866833	-1.55749	0.402123	0.000109884	HDL	SLC7A5	TG
cg03699074	16	88849875	2.52399	0.406674	5.69161e-10	HDL	FAM38A	HDL
cg12417689	17	259426	0.589117	0.440398	0.181425	HDL	C17orf97	TG
cg04970064	17	266066	0.104856	0.412042	0.799045	HDL		TG
cg15380836	17	1553341	2.28188	0.699806	0.00112635	HDL	RILP;RILP	HDL:TC
cg23630423	17	1903022	-1.26603	0.364198	0.000518099	HDL	RTN4RL1	TG
cg09664445	17	2612406	-0.813059	0.435847	0.0625195	HDL	KIAA0664	HDL
cg20871826	17	3790402	-1.25129	0.490576	0.0108693	HDL	CAMKK1;CAMKK1;CAMKK1	HDL:TG
cg04464719	17	3824422	-3.76396	1.35317	0.00547763	HDL		HDL
cg10183965	17	3824497	-1.2886	0.44915	0.00417298	HDL		HDL
cg01798813	17	3906674	-3.60874	0.91242	7.83065e-05	HDL		HDL
cg02329670	17	6921400	1.54026	0.460353	0.000832099	HDL	MIR497;MIR195	TG
cg19217955	17	7123994	1.78324	1.66661	0.285059	HDL	DLG4;ACADVL;ACADVL	TG
cg03639223	17	7369125	-0.57977	0.549156	0.291914	HDL	ZBTB4;ZBTB4	TG
cg10001987	17	7381769	-0.0556894	0.226267	0.806175	HDL	ZBTB4;ZBTB4	LDL:TC
cg14633721	17	8869864	-1.48013	0.547989	0.00699565	HDL	PIK3R5	HDL
cg04267691	17	9862752	1.02844	0.365598	0.00495713	HDL	GAS7;GAS7;GAS7;GAS7;GAS7	HDL
cg26999423	17	10017891	0.475373	0.31192	0.127891	HDL	GAS7	TG
cg13876325	17	16190098	-2.10346	0.47704	1.06666e-05	HDL	PIGL	HDL
cg11851174	17	17712609	-0.833567	0.483925	0.0854643	HDL	RAI1	TG
cg15996882	17	17715815	0.172344	0.504229	0.732511	HDL	SREBF1;SREBF1	TG
cg15863539	17	17716950	-0.905765	1.90559	0.635314	HDL		TG
cg20544516	17	17717183	-0.834094	0.558725	0.136102	HDL	MIR33B;SREBF1;SREBF1	HDL:TG
cg10415767	17	17726759	-0.617803	0.673084	0.359545	HDL	SREBF1;SREBF1	TG
cg08129017	17	17728660	-0.530235	0.32884	0.107421	HDL	SREBF1;SREBF1	TG
cg11024682	17	17730094	-2.29448	0.364081	3.10509e-10	HDL	SREBF1;SREBF1	HDL:TG
cg03963689	17	17739407	0.429202	0.381819	0.261409	HDL	SREBF1;SREBF1	TG
cg14442061	17	17740468	-2.97713	1.80279	0.0991864	HDL		TG
cg16611584	17	19809078	-1.04859	0.201178	1.94012e-07	HDL	AKAP10	HDL:TG
cg25649826	17	20938740	-1.46776	0.486025	0.00256517	HDL	USP22	HDL
cg05784862	17	25799018	0.529038	0.393605	0.179348	HDL	KSR1	TG
cg24240870	17	28803927	0.958034	0.314137	0.00231765	HDL	GOSR1;GOSR1;GOSR1	TG
cg10186605	17	29667326	-0.737112	0.29815	0.0135636	HDL	NF1;NF1	TG
cg00870514	17	29717946	-0.135077	0.29885	0.652017	HDL	RAB11FIP4	HDL
cg08332908	17	38465326	-1.47675	0.472256	0.00179331	HDL	RARA	HDL
cg13274938	17	38493822	-2.92942	0.572261	3.18933e-07	HDL	RARA;RARA;RARA	HDL:TG
cg05484949	17	38708465	2.77467	0.822334	0.000751204	HDL		HDL
cg07248223	17	38717275	-0.671011	0.319271	0.03586	HDL	CCR7	TG
cg17928869	17	39822542	2.41645	0.890249	0.00670303	HDL		TG
cg11669285	17	40558061	1.29689	0.341443	0.000148393	HDL	PTRF	HDL
cg08857797	17	40927699	-1.65833	0.387186	1.89433e-05	HDL	VPS25	TG
cg03078551	17	41656298	4.12048	0.735981	2.24805e-08	HDL		HDL:TG
cg18219562	17	41773643	-1.85429	0.560825	0.000961347	HDL		TG
cg12866859	17	43224332	-1.68872	0.654646	0.0100013	HDL	HEXIM1	HDL
cg15804598	17	43224418	-1.42353	0.56806	0.0123411	HDL	HEXIM1	HDL
cg15020801	17	46022809	-0.762257	0.436898	0.0815107	HDL	PNPO	TG
cg01130991	17	46510392	-1.85133	0.420444	1.0972e-05	HDL		HDL
cg02650017	17	47301614	7.34124	1.14009	1.26593e-10	HDL	PHOSPHO1;PHOSPHO1	HDL:TG
cg18824549	17	47807591	0.698465	0.37505	0.0628393	HDL	FAM117A	TG
cg12212103	17	48231729	-0.63835	0.522433	0.222524	HDL		HDL
cg02529547	17	48259089	-0.747516	0.533169	0.161587	HDL		HDL
cg09199486	17	48259448	-0.903808	0.562459	0.108637	HDL		HDL
cg05778424	17	55169508	-2.21266	0.439815	5.06373e-07	HDL	AKAP1	HDL:TG
cg21139312	17	55663225	-3.96755	1.482	0.00751258	HDL		HDL:TG
cg02438611	17	55828107	-2.13609	0.438298	1.13425e-06	HDL		HDL
cg00968616	17	55942898	1.39734	0.384619	0.000284807	HDL	CUEDC1	HDL:TG
cg24174557	17	57903544	0.934481	0.258824	0.000310714	HDL	TMEM49	HDL:TG
cg16936953	17	57915665	0.483697	0.224984	0.0317497	HDL	TMEM49	LDL
cg12054453	17	57915717	0.32993	0.20958	0.115806	HDL	TMEM49	LDL
cg01409343	17	57915740	1.27811	0.320788	6.90535e-05	HDL	TMEM49	LDL
cg26846781	17	61620942	-1.57018	0.50773	0.00201458	HDL	KCNH6;KCNH6	HDL
cg09121543	17	61774794	-0.0137606	0.831669	0.987165	HDL		HDL
cg08352115	17	66356057	-2.12705	0.43293	9.28093e-07	HDL	ARSG	HDL:TG
cg18772573	17	71257980	-1.76572	0.921873	0.0558218	HDL		HDL
cg14020176	17	72764985	-1.87181	0.504113	0.000209073	HDL	SLC9A3R1	TG
cg22312249	17	72779428	-1.93823	0.589182	0.00101997	HDL	TMEM104	HDL:TG
cg21486834	17	74477542	-2.5747	0.630024	4.48645e-05	HDL	RHBDF2;RHBDF2	HDL
cg16293484	17	75471401	2.68457	0.515782	2.00915e-07	HDL	SEPT9;SEPT9;SEPT9;SEPT9;SEPT9;SEPT9;SEPT9;SEPT9	HDL
cg05264101	17	75880308	-0.996232	0.484625	0.040116	HDL	FLJ45079	HDL
cg09029192	17	76015204	-0.42174	0.511581	0.410581	HDL	TNRC6C;TNRC6C	TG
cg18181703	17	76354621	1.81993	0.285897	2.04674e-10	HDL	SOCS3	HDL
cg10508317	17	76355146	2.27375	0.635975	0.000355644	HDL	SOCS3	HDL
cg10517290	17	76377967	2.28608	1.27043	0.0722515	HDL	PGS1	TG
cg22386583	17	78753756	1.06334	0.382519	0.00549251	HDL	RPTOR;RPTOR	TG
cg06710464	17	79047695	-2.57479	0.507497	4.05301e-07	HDL	BAIAP2;BAIAP2;BAIAP2;BAIAP2	HDL
cg02447879	17	79393682	0.72708	0.392438	0.0642063	HDL	BAHCC1	TG
cg12194745	17	79423649	-1.42209	0.38707	0.000243747	HDL	BAHCC1	HDL
cg09996840	17	79680718	-0.969291	0.379952	0.0108554	HDL	SLC25A10	HDL
cg17054691	17	79813439	-1.44313	0.694555	0.0380208	HDL	P4HB	HDL:TG
cg19420720	17	79816504	-2.06441	0.498045	3.48542e-05	HDL	P4HB	HDL:TG
cg11969813	17	79816559	-1.29127	0.363264	0.00038589	HDL	P4HB	HDL:TG
cg19202384	17	79894511	0.997906	0.466304	0.0325432	HDL	PYCR1;PYCR1	TG
cg02741985	17	80059408	-1.28968	0.554991	0.0203239	HDL	CCDC57	TG
cg01944226	17	80188056	-2.2532	0.550556	4.37357e-05	HDL	SLC16A3;SLC16A3	HDL
cg19016694	17	80821826	0.667432	0.380418	0.0796684	HDL	TBCD	TG
cg03474702	18	12030535	2.27622	0.804246	0.00469868	HDL	IMPA2	TG
cg07573872	19	1126342	1.6413	0.335608	1.03652e-06	HDL	SBNO2;SBNO2	HDL
cg18608055	19	1130866	1.56586	0.348911	7.37977e-06	HDL	SBNO2;SBNO2	HDL
cg24843003	19	1409547	-0.9109	0.458136	0.0471177	HDL	DAZAP1;DAZAP1	HDL
cg00994936	19	1423902	-2.21158	0.544955	5.06649e-05	HDL	DAZAP1;DAZAP1	HDL
cg15018704	19	1908132	-0.551443	0.469338	0.24081	HDL	ADAT3;SCAMP4	HDL
cg22023664	19	2619608	-0.541357	0.514265	0.293319	HDL	GNG7	TC
cg22623033	19	3653592	-1.14867	0.463854	0.0134104	HDL	PIP5K1C	TG
cg17714703	19	4912221	-1.3678	0.278312	9.21208e-07	HDL	UHRF1;UHRF1	HDL
cg16466652	19	6271960	-1.25805	0.513448	0.0144229	HDL	MLLT1	TC
cg10819350	19	10655686	-1.76438	0.396289	8.74835e-06	HDL	ATG4D	HDL
cg08315613	19	11074303	-1.0301	0.509364	0.0434614	HDL	SMARCA4;SMARCA4;SMARCA4	HDL
cg22898082	19	11074428	-1.22202	0.426512	0.00422338	HDL	SMARCA4;SMARCA4;SMARCA4	HDL
cg17992670	19	11216306	-3.57472	0.861659	3.43111e-05	HDL	LDLR	HDL
cg26313301	19	11219615	-4.93488	1.2513	8.20878e-05	HDL	LDLR	HDL
cg18763911	19	15561037	0.482455	0.432113	0.264645	HDL	WIZ	TG
cg26968812	19	16186873	1.95576	0.65523	0.00286951	HDL	TPM4;TPM4	TG
cg02307597	19	17402942	-1.26064	0.595016	0.0343911	HDL	ABHD8	HDL
cg23931381	19	18119847	1.84449	0.62874	0.0033871	HDL	ARRDC2;ARRDC2	TG
cg05886321	19	39369335	-1.40656	0.433747	0.00120309	HDL	SIRT2;SIRT2;RINL	HDL
cg27540367	19	41848134	0.970593	0.542388	0.0738438	HDL	TGFB1	TG
cg26836479	19	42706353	2.15755	0.725479	0.00297291	HDL	DEDD2	HDL:TG
cg16655795	19	42897238	-1.41655	0.514498	0.00597372	HDL		HDL
cg26470501	19	45252955	1.55168	0.381352	4.82368e-05	HDL	BCL3	HDL
cg23184690	19	45429771	-1.0242	0.574595	0.0751228	HDL	APOC1P1;APOC1P1;APOC1P1	TG
cg22304262	19	47287778	1.02203	0.411575	0.013123	HDL	SLC1A5;SLC1A5;SLC1A5	TG
cg25607249	19	47288039	2.44797	0.524767	3.17437e-06	HDL	SLC1A5;SLC1A5;SLC1A5;SLC1A5	TG
cg21766592	19	47288066	1.84077	0.489643	0.000173386	HDL	SLC1A5;SLC1A5;SLC1A5;SLC1A5	TG
cg07626482	19	47289503	0.669664	0.436314	0.125214	HDL	SLC1A5;SLC1A5;SLC1A5	TG
cg03359362	19	47289611	3.86897	1.1989	0.00126717	HDL	SLC1A5;SLC1A5;SLC1A5	TG
cg00565090	19	48258258	0.280616	0.501662	0.576108	HDL	SNORD23;GLTSCR2	TG
cg27573549	19	56189952	-2.89552	0.886748	0.00111169	HDL	EPN1;EPN1;EPN1	HDL
cg25667998	19	56705433	-2.40154	0.765854	0.00174078	HDL	ZSCAN5B	HDL
cg03218374	20	896981	-1.40292	0.352295	6.99139e-05	HDL	ANGPT4	HDL:TG
cg11614585	20	897050	-0.817228	0.460586	0.0764666	HDL	ANGPT4	TG
cg18952506	20	19916087	-1.02944	0.654179	0.116148	HDL	RIN2	HDL
cg04306926	20	30126382	-1.33972	0.419627	0.00143247	HDL	HM13;HM13;HM13;HM13	HDL
cg09273716	20	35494835	-0.797074	0.331057	0.0162132	HDL		HDL
cg00732815	20	44636981	0.86318	0.680785	0.205263	HDL	MMP9	HDL
cg24259291	20	47874072	-1.74124	0.503646	0.000555816	HDL	ZNFX1	TG
cg10589813	20	48809978	0.746775	0.395355	0.0591815	HDL		TG
cg11096441	20	49548515	-0.620765	0.989321	0.531178	HDL	ADNP;ADNP	TG
cg15636859	20	55982844	-0.433117	0.46082	0.348133	HDL	RBM38;RBM38	HDL
cg18858517	20	57979326	-0.00941995	0.438648	0.983238	HDL		LDL
cg09092525	20	58570133	1.1169	0.308419	0.000297951	HDL	CDH26;CDH26	TG
cg25957332	20	61562955	-1.21615	0.492327	0.0136425	HDL	DIDO1;DIDO1;DIDO1	HDL
cg26221801	20	62183966	-0.851789	0.293599	0.00376786	HDL	C20orf195	HDL
cg04379041	20	62364801	-0.54173	0.485675	0.265485	HDL	ZGPAT;ZGPAT;ZGPAT	TG
cg06226150	20	62369956	0.87454	0.445883	0.0500845	HDL	SLC2A4RG;LIME1	TG
cg22104103	21	17565450	1.04484	0.367465	0.00451016	HDL	C21orf34;C21orf34	TG
cg14394939	21	18983396	1.68508	0.874612	0.0542825	HDL		TG
cg08309687	21	35320596	1.66998	0.277845	1.93658e-09	HDL		HDL:TG
cg27037013	21	35320667	1.06856	0.247272	1.58759e-05	HDL		TG
cg21291385	21	35448215	0.717487	0.405624	0.0772328	HDL	MRPS6;SLC5A3	TG
cg21301258	21	35898717	-0.801941	0.398039	0.0442558	HDL	RCAN1;RCAN1;RCAN1	HDL
cg27471246	21	39776434	0.818027	0.393371	0.0377786	HDL	ERG;ERG;ERG;ERG	TG
cg20214535	21	43619310	-1.54165	0.50843	0.00246365	HDL	ABCG1;ABCG1	TG
cg02316713	21	43619559	-0.436582	0.265593	0.100752	HDL	ABCG1;ABCG1	TG
cg10192877	21	43641690	-4.26159	0.856291	6.70035e-07	HDL	ABCG1;ABCG1;ABCG1;ABCG1;ABCG1;ABCG1	HDL:TG
cg27243685	21	43642366	-3.92065	0.513448	2.43084e-14	HDL	ABCG1;ABCG1;ABCG1;ABCG1;ABCG1;ABCG1	HDL:TG
cg01881899	21	43652704	-3.97746	0.697006	1.20792e-08	HDL	ABCG1;ABCG1;ABCG1;ABCG1;ABCG1;ABCG1	HDL:TG
cg01176028	21	43653234	-1.07521	0.429896	0.0125116	HDL	ABCG1;ABCG1;ABCG1;ABCG1;ABCG1;ABCG1	TG
cg02370100	21	43655256	-2.65397	0.482875	4.05205e-08	HDL	ABCG1;ABCG1;ABCG1;ABCG1;ABCG1;ABCG1	HDL:TG
cg07397296	21	43655316	-1.1083	0.834937	0.185094	HDL		TG
cg00222799	21	43655464	-1.3827	0.376801	0.000247977	HDL	ABCG1;ABCG1;ABCG1;ABCG1;ABCG1;ABCG1	HDL:TG
cg06500161	21	43656587	-4.4863	0.406908	3.40077e-28	HDL	ABCG1;ABCG1;ABCG1;ABCG1;ABCG1;ABCG1	HDL:TG
cg00177237	21	43658316	0.436278	0.427562	0.307971	HDL	ABCG1;ABCG1;ABCG1;ABCG1;ABCG1;ABCG1	TG
cg03738656	21	45581008	-1.48366	0.461987	0.00134201	HDL		HDL
cg08309251	21	46348306	0.586826	0.357196	0.100765	HDL	ITGB2	TG
cg22635096	21	46550644	-1.59662	0.38637	3.68276e-05	HDL	ADARB1;ADARB1;ADARB1;ADARB1;ADARB1;ADARB1;ADARB1	TG
cg26354221	22	24822802	-3.73374	0.788843	2.28348e-06	HDL	ADORA2A	HDL
cg25739715	22	30663881	5.52666	1.09224	4.3325e-07	HDL	OSM	HDL
cg15193228	22	30855332	1.29323	0.375401	0.000579834	HDL	SEC14L3	TG
cg08548559	22	31686097	1.33411	0.275395	1.3086e-06	HDL	PIK3IP1;PIK3IP1	TG
cg01403010	22	38609534	-0.948685	0.511698	0.0641502	HDL	MAFF;MAFF;MAFF;MAFF	TG
cg20496314	22	39759864	-0.469058	0.451951	0.300175	HDL		HDL:TG
cg17194270	22	39759992	-0.38875	0.141665	0.00614156	HDL	SYNGR1;SYNGR1;SYNGR1	HDL:TG
cg06397161	22	39760059	-0.528529	0.347044	0.128381	HDL		HDL
cg22650271	22	39760165	-0.65315	0.352645	0.0644165	HDL	SYNGR1;SYNGR1;SYNGR1	HDL
cg09978077	22	42229983	3.05073	0.810314	0.000169652	HDL	SREBF2	HDL:LDL:TC
cg16000331	22	42230138	1.95596	0.450317	1.43603e-05	HDL	SREBF2	HDL:LDL:TC
cg00723041	22	42304331	1.46065	0.529552	0.00586711	HDL		HDL
cg03373887	22	44389424	-0.89226	0.455919	0.0506933	HDL	SAMM50	TG
cg04934530	22	47080171	-0.633439	0.234319	0.00694755	HDL		HDL
cg09182678	22	50328711	2.87376	0.718594	6.48698e-05	HDL		HDL:TG
cg05617650	22	50892951	-0.723643	0.762704	0.343583	HDL	SBF1	TG
cg25551219	22	50909865	-1.56246	0.40259	0.000106396	HDL	SBF1	HDL:TG
cg19900558	23	152991641	-1.18538	0.992005	0.232894	HDL		TG
cg00328058	1	901062	0.460707	0.383423	0.228585	LDL	PLEKHN1;KLHL17;PLEKHN1	TG
cg01979157	1	2161013	-1.80033	1.36375	0.1873	LDL		TG
cg05603985	1	2161049	1.05831	0.40354	0.00865164	LDL	SKI	TG
cg09469355	1	2161886	0.0455948	0.309561	0.881276	LDL	SKI	TG
cg08884752	1	2162001	0.751365	0.349995	0.0315882	LDL	SKI	TG
cg08640824	1	2162506	0.0512862	0.513833	0.91887	LDL		TG
cg01787285	1	2162682	-0.187328	0.313764	0.551681	LDL	SKI	TG
cg15564619	1	2163437	-0.336733	0.304156	0.268943	LDL	SKI	TG
cg17942763	1	2163472	0.029556	0.380621	0.936484	LDL	SKI	TG
cg15132013	1	2163529	-0.233642	0.26162	0.372728	LDL	SKI	TG
cg10397932	1	2166155	-0.508336	0.56948	0.372957	LDL	SKI	TG
cg16704920	1	2169407	-0.328781	0.429962	0.445496	LDL	SKI	TG
cg02050917	1	2173571	-0.277076	0.39213	0.48091	LDL	SKI	HDL
cg16395997	1	3562798	-0.477746	0.303456	0.115738	LDL	WDR8	TG
cg00826902	1	3563954	-0.834427	0.43917	0.0576047	LDL	WDR8	HDL:TG
cg11832534	1	3563998	-0.903083	0.525643	0.086039	LDL	WDR8	HDL
cg12547807	1	9473751	0.234565	0.348393	0.499339	LDL		HDL:TG
cg25402049	1	14029875	1.39369	0.525042	0.00787421	LDL	PRDM2;PRDM2;PRDM2	HDL
cg26227957	1	19547285	-1.80559	0.386626	3.01458e-06	LDL	KIAA0090	LDL
cg14519150	1	20985249	0.601531	0.380821	0.113615	LDL	DDOST	HDL
ch.1.839062R	1	25282539	0.771506	1.04428	0.45865	LDL	RUNX3	HDL
cg25130381	1	27440721	-0.711521	0.402139	0.0770645	LDL	SLC9A1	HDL
cg06754224	1	28585612	-0.18692	0.42786	0.663547	LDL	SESN2	TG
cg17903590	1	28623081	0.610669	0.30816	0.0472114	LDL		TC
cg17822325	1	31896462	0.303364	0.247909	0.220144	LDL	SERINC2	TG
cg11136886	1	33609509	-0.523524	0.494617	0.290593	LDL		TG
cg16815882	1	35908609	-0.0155145	0.414149	0.971708	LDL	KIAA0319L	HDL
cg12728588	1	36025489	-0.214789	0.635836	0.736931	LDL	NCDN;NCDN;NCDN	HDL
cg00039326	1	36615845	1.03403	0.425859	0.0150572	LDL	TRAPPC3	TG
cg17971578	1	36852463	0.646786	0.341788	0.0580842	LDL	STK40	TG
cg16736826	1	41951512	1.09474	0.373515	0.00334629	LDL	EDN2	LDL
cg06785060	1	42180981	1.97039	1.58463	0.212801	LDL		LDL
cg24681499	1	42706997	-0.553977	0.46289	0.232006	LDL	FOXJ3	TG
cg04682775	1	44495089	0.210586	0.340987	0.535382	LDL	SLC6A9	TG
cg12133952	1	44497352	0.374396	0.484008	0.437852	LDL	SLC6A9	TG
cg14009440	1	45138784	0.868543	0.551164	0.11447	LDL	TMEM53	HDL
cg07780762	1	45193615	0.695039	0.740924	0.347001	LDL		TG
cg24332710	1	46016173	0.250516	0.350395	0.473237	LDL	AKR1A1;AKR1A1	TG
cg04542977	1	51982669	0.67417	0.285641	0.018124	LDL	EPS15	HDL
cg10177197	1	55316481	0.420021	0.655852	0.520443	LDL	DHCR24	HDL:TG
cg17475467	1	55316769	-1.12447	0.671065	0.0940806	LDL	DHCR24	HDL
cg27168858	1	55351659	2.4001	0.328777	2.77727e-13	LDL	DHCR24	LDL
cg10073091	1	55352301	3.83375	0.709498	6.39276e-08	LDL	DHCR24	HDL:LDL
cg25536676	1	55353327	1.99321	0.438069	5.27198e-06	LDL	DHCR24	HDL:LDL
cg17901584	1	55353706	0.501231	0.257817	0.0515523	LDL	DHCR24	HDL:TC:TG
cg20849150	1	59522993	0.393213	0.394632	0.317903	LDL		TG
cg25001190	1	61668835	0.170727	0.273931	0.531653	LDL	NFIA;NFIA;NFIA;NFIA	HDL:TG
cg02426376	1	63793987	-0.0896091	0.203471	0.660985	LDL		TG
cg25738279	1	68027617	1.34791	0.504025	0.00742241	LDL		TC
cg15648041	1	86048923	-0.0456962	0.450179	0.920714	LDL	CYR61	TG
cg20146909	1	90289611	0.987934	0.386425	0.0104811	LDL	LRRC8D;LRRC8D	TG
cg09935388	1	92947588	0.538445	0.186157	0.00378566	LDL	GFI1;GFI1;GFI1	TG
cg15512289	1	97026071	-0.239431	0.233397	0.30573	LDL		HDL
cg03725309	1	109757585	0.68882	0.384124	0.072512	LDL	SARS	HDL:TG
cg00908766	1	109817496	0.876315	0.127708	6.58408e-12	LDL	CELSR2	LDL
cg20970369	1	111744108	0.495342	0.353398	0.160266	LDL	DENND2D	HDL
cg13801402	1	114429965	-0.335634	0.253514	0.186034	LDL	BCL2L15	TG
cg24550026	1	114430031	0.16379	0.251712	0.513787	LDL	BCL2L15;BCL2L15	TG
cg23999170	1	115628111	-0.382476	0.317367	0.22875	LDL	TSPAN2	TG
cg09811183	1	115631515	0.334508	0.360103	0.351713	LDL	TSPAN2	TG
cg11393173	1	116369577	0.916994	0.357801	0.0102937	LDL		LDL
cg17466510	1	116877566	-0.767513	0.417352	0.0661109	LDL		HDL
cg16246545	1	120255941	0.0399723	0.240603	0.866423	LDL	PHGDH	TG
cg14476101	1	120255992	0.264303	0.202571	0.191134	LDL	PHGDH	TG
cg19693031	1	145441552	-0.881716	0.238101	0.00021351	LDL	TXNIP	TG
cg19266329	1	145456128	0.495211	0.316667	0.117254	LDL		TG
cg24694018	1	145457621	0.00928369	0.263022	0.970231	LDL	POLR3GL	HDL:TG
cg18660898	1	151030968	-0.353805	0.507327	0.486658	LDL	CDC42SE1;CDC42SE1;MLLT11	TG
cg01003245	1	151428287	0.0628221	0.240202	0.792055	LDL	POGZ;POGZ;POGZ	HDL
cg13997435	1	153538406	0.416076	0.370812	0.260807	LDL	S100A2	TG
cg07567724	1	153777721	0.831211	0.563475	0.139488	LDL		HDL
cg24678869	1	153919638	0.643628	0.497419	0.194832	LDL	DENND4B	HDL:TG
cg02097120	1	154492952	0.897499	0.41565	0.0306133	LDL	TDRD10;TDRD10	HDL
cg16097041	1	154965544	0.33927	0.433565	0.432566	LDL	FLAD1;LENEP;FLAD1	HDL:TG
cg23998749	1	154968781	0.582255	0.428861	0.173772	LDL		HDL
cg12587087	1	155971907	-0.581347	0.424858	0.171681	LDL		HDL
cg12593793	1	156074135	0.0242673	0.329077	0.939594	LDL		HDL:TG
cg15150034	1	156477835	0.473457	1.02296	0.641925	LDL		HDL
cg25217710	1	156609523	0.178698	0.290244	0.536632	LDL		HDL:TG
cg16663980	1	158809049	-0.0256792	0.286842	0.930236	LDL	MNDA	HDL
cg27232482	1	159174001	-0.562431	0.848415	0.508514	LDL		TG
cg07202479	1	159174162	-0.222037	0.468194	0.636638	LDL	DARC;DARC	TG
cg00714874	1	161679461	0.119479	0.425458	0.777226	LDL	FCRLA	HDL
cg09554443	1	167487762	-1.0411	0.298251	0.000483125	LDL	CD247;CD247;CD247;CD247	HDL:TG
cg25739016	1	167638918	0.673706	0.430863	0.117301	LDL	RCSD1	HDL
cg13222915	1	184598594	-0.730559	0.400838	0.0685708	LDL		HDL:TG
cg09173378	1	196370245	-0.597197	0.349695	0.0879368	LDL	KCNT2	TG
cg26257082	1	198906494	0.478725	0.467694	0.304906	LDL		HDL
cg17329057	1	199825600	-0.497481	0.208876	0.017286	LDL		TG
cg22534374	1	201511610	-0.167841	0.287342	0.56035	LDL		HDL:TG
cg00567854	1	203273693	0.283028	0.351096	0.418841	LDL	BTG2	HDL
cg23172671	1	203482523	-0.331784	0.252313	0.189033	LDL		HDL
cg12458003	1	204960826	0.690281	0.430262	0.108072	LDL	NFASC;NFASC;NFASC;NFASC	HDL
cg10717869	1	205780912	0.872676	0.445575	0.0498483	LDL	SLC41A1	HDL
cg25213452	1	206630385	-0.465514	0.43987	0.29066	LDL	SRGAP2;SRGAP2	TG
cg19638572	1	206733139	0.13296	0.338785	0.693129	LDL	RASSF5;RASSF5;RASSF5	HDL
cg05721773	1	207083336	0.640248	1.02867	0.532206	LDL		TG
cg00961792	1	207120407	1.09683	0.492615	0.02579	LDL	PIGR	HDL
cg10587082	1	208293478	0.214991	0.229193	0.347018	LDL	PLXNA2	LDL
cg09802688	1	209942066	-0.577259	0.350996	0.100336	LDL	TRAF3IP3	TG
cg12417775	1	212463238	0.229347	0.288243	0.424887	LDL	PPP2R5A	HDL
cg22945457	1	225612608	-0.0187632	0.39203	0.963414	LDL	LBR;LBR	HDL
cg13359998	1	230241764	0.622807	0.33278	0.0609004	LDL	GALNT2	LDL
cg01101459	1	234871477	0.131434	0.289144	0.647858	LDL		HDL
cg09823288	1	239552128	0.0195438	0.184555	0.91404	LDL		HDL:TG
cg19240637	2	7172297	-0.434954	0.336483	0.196666	LDL	RNF144A	TG
cg13257421	2	9987440	-0.790541	0.337184	0.0191096	LDL	TAF1B	TG
cg17214023	2	10176748	-0.0487829	0.328677	0.883553	LDL		TG
cg20702913	2	10183115	-0.509265	0.487711	0.297149	LDL		TG
cg15075241	2	10587052	1.76898	0.397335	8.36028e-06	LDL	SNORA80B;ODC1	LDL
cg03881294	2	11884333	-1.38345	0.894353	0.122244	LDL		HDL
cg02560388	2	11969958	-0.136911	0.421355	0.746665	LDL		HDL:TG
cg02187259	2	16804452	0.101686	0.316867	0.746667	LDL	FAM49A	HDL
cg06829760	2	16845412	0.0410178	0.379319	0.912263	LDL	FAM49A	TG
cg05337441	2	21266568	0.361867	0.156232	0.0203909	LDL	APOB	LDL:TC
cg00673290	2	21266727	0.231243	0.158834	0.144724	LDL	APOB	LDL
cg16723488	2	21266947	0.173761	0.168342	0.300867	LDL	APOB	LDL
cg16306978	2	21266953	0.141488	0.124705	0.255535	LDL	APOB	LDL
cg24309555	2	21266956	0.262439	0.174947	0.132927	LDL	APOB	LDL:TC
cg03350299	2	21266960	0.184509	0.164739	0.261681	LDL	APOB	LDL
cg25071744	2	21266995	0.24834	0.176549	0.158788	LDL	APOB	LDL
cg09259843	2	25452362	-0.899737	0.418352	0.0315991	LDL		HDL
cg02641801	2	26213508	0.330938	0.419353	0.428675	LDL		TG
cg01464985	2	27805622	0.46657	0.433565	0.280798	LDL	ZNF512	TG
cg24397007	2	28619094	1.03322	0.72421	0.152943	LDL		TG
cg04011474	2	28904455	0.457692	0.402039	0.253931	LDL		HDL:TG
cg01447475	2	30510887	-0.03539	0.290144	0.904476	LDL		HDL
cg10991454	2	30834674	0.160382	0.357101	0.651777	LDL	LCLAT1;LCLAT1	HDL
cg23371680	2	31511030	0.0137302	0.379219	0.969505	LDL		HDL
cg16163382	2	37938640	0.144422	0.583491	0.802887	LDL		HDL
cg25073563	2	40514511	0.889304	0.302255	0.00322623	LDL	SLC8A1;SLC8A1;SLC8A1;SLC8A1	LDL
cg23759710	2	42990957	0.0903674	0.403039	0.820964	LDL	OXER1	LDL:TC
cg03740612	2	44659228	0.0646611	0.243105	0.788633	LDL	C2orf34	HDL
cg22013055	2	47054833	0.135133	0.482106	0.777631	LDL	LOC100134259	HDL
cg24166814	2	56067277	-0.232719	0.406142	0.567865	LDL		HDL
cg19017142	2	64431245	0.0503903	0.226791	0.822541	LDL		TG
cg05155595	2	70008161	0.819281	0.3563	0.0213204	LDL	ANXA4	HDL
cg26253134	2	70751721	0.503381	0.331379	0.128106	LDL	TGFA;TGFA	HDL:TG
cg25741837	2	73452813	0.0462707	0.360404	0.896217	LDL	SMYD5	TG
cg06721411	2	74753759	0.704412	0.367309	0.0547984	LDL	DQX1	TG
cg23157190	2	75060880	1.01038	0.334582	0.00250324	LDL	HK2;HK2	TG
cg06621027	2	80179759	0.748569	0.258318	0.00372057	LDL	CTNNA2;CTNNA2	LDL:TC
cg21946195	2	86012225	-0.430018	0.333781	0.19817	LDL	ATOH8	HDL
cg14017402	2	86225602	1.11947	0.333881	0.000790408	LDL		HDL
cg04232816	2	96905390	0.500099	0.489612	0.30593	LDL	LOC285033	HDL
cg02717339	2	97524767	-0.203634	0.327476	0.535228	LDL	ANKRD39	HDL
cg15012027	2	99351550	0.213666	0.204472	0.294935	LDL		TG
cg15996397	2	100831189	-0.304675	0.441972	0.491707	LDL		TG
cg17137186	2	101928209	-2.16614	0.608913	0.000375571	LDL		TG
ch.2.101965435R	2	102599003	0.423322	2.08446	0.83744	LDL		HDL
cg05295703	2	102895712	-0.658837	0.542957	0.225567	LDL		HDL
cg25570328	2	108903952	-0.964385	0.300553	0.00133725	LDL	SULT1C2;SULT1C2	TG
cg15706973	2	111633044	0.347071	0.2374	0.143055	LDL	ACOXL;ACOXL;ACOXL	HDL
cg25758828	2	113976143	-0.0762071	0.502523	0.881005	LDL	PAX8;PAX8;PAX8;PAX8;PAX8;LOC440839	TG
cg03339817	2	128458281	-0.204153	0.657254	0.757534	LDL	SFT2D3	HDL
cg15357118	2	128927972	-0.0412626	0.368711	0.912455	LDL	UGGT1;UGGT1	TG
cg21924447	2	138427803	0.212777	0.299252	0.475661	LDL	THSD7B	TC
cg12571570	2	145267984	-0.0370873	0.393832	0.926543	LDL	ZEB2;ZEB2	TG
cg03327570	2	145304883	-1.16486	0.370312	0.00166221	LDL		HDL:TG
cg12810800	2	159788345	0.162538	0.615518	0.790107	LDL		LDL
cg06836480	2	169928251	0.274196	0.336884	0.414371	LDL	DHRS9;DHRS9;DHRS9	HDL
cg02115781	2	172175273	0.205335	0.363106	0.570231	LDL	METTL8	LDL
cg11269166	2	172203847	1.43865	0.378219	0.000140569	LDL	METTL8	TG
cg15609237	2	179395885	0.28357	0.359603	0.429024	LDL	TTN;TTN;TTN;MIR548N;TTN	HDL
cg25889918	2	179916184	0.690866	0.448878	0.123155	LDL		HDL
cg09613192	2	181388538	0.167962	0.269627	0.531854	LDL		HDL
cg19654437	2	202671158	0.560827	0.396934	0.156945	LDL	CDK15	LDL
cg19351166	2	209133632	-0.0577459	0.401538	0.887195	LDL	PIKFYVE;PIKFYVE	HDL
cg16345559	2	213933386	0.512399	0.316767	0.105192	LDL	IKZF2;IKZF2	TG
cg12338137	2	218701429	0.903776	0.371613	0.0148945	LDL	TNS1	HDL:TG
cg06096336	2	231989800	0.471037	0.219985	0.032032	LDL	PSMD1;HTR2B;HTR2B	HDL:TG
cg04042861	2	231989824	0.247617	0.205673	0.22767	LDL	HTR2B;PSMD1	HDL
cg04286697	2	232259623	1.30996	0.422356	0.00190466	LDL	B3GNT7	HDL
cg20954977	2	232260116	0.594972	0.240603	0.0132955	LDL	B3GNT7	HDL
cg06745030	2	232260139	0.201619	0.307759	0.510945	LDL	B3GNT7	HDL
cg27241845	2	233250370	0.248505	0.280536	0.374458	LDL		TG
cg12001357	2	233410852	-0.489383	0.304557	0.108395	LDL	CHRNG	HDL:TG
cg12315466	2	233923814	-0.0594782	0.436368	0.893131	LDL	INPP5D;INPP5D	HDL
cg09304397	2	235580461	0.0477138	0.322271	0.880671	LDL		TG
cg17532753	2	240172742	-1.03602	0.837105	0.216432	LDL		TG
cg11231069	2	240225142	0.143983	0.409345	0.72343	LDL	HDAC4	HDL
cg00144180	2	240294362	-0.520923	0.742225	0.483873	LDL		HDL
cg23032421	3	3152038	-0.78052	0.354699	0.027856	LDL	IL5RA;IL5RA;IL5RA;IL5RA;IL5RA;IL5RA;IL5RA;IL5RA;IL5RA;IL5RA;IL5RA;IL5RA	TG
cg01180628	3	5023394	0.625906	0.356901	0.079024	LDL	BHLHE40	TG
cg16505233	3	5239311	0.0870662	1.1877	0.939942	LDL	EDEM1	TG
cg16204414	3	10325494	0.187707	0.383423	0.6229	LDL	C3orf42	TG
cg09876440	3	10325981	0.0786842	0.214781	0.712508	LDL	GHRLOS;GHRLOS;GHRLOS;C3orf42;GHRLOS	TG
cg18062721	3	11643427	-0.044632	0.256716	0.863507	LDL	VGLL4;VGLL4	HDL
cg13958389	3	11643630	0.0372577	0.334782	0.909762	LDL	VGLL4;VGLL4	HDL
cg18644782	3	13045896	0.347789	0.592599	0.555787	LDL	IQSEC1	TG
cg27275941	3	15751015	-0.318613	0.270228	0.239006	LDL	ANKRD28	TG
cg24171689	3	16491130	-0.000961541	0.346192	0.999386	LDL	RFTN1	HDL
cg07398517	3	30327579	0.33665	0.515734	0.512464	LDL		HDL
cg22257056	3	32462766	-0.105618	0.554067	0.85034	LDL	CMTM7;CMTM7	HDL
cg02045948	3	32857317	1.11862	0.276433	5.11966e-05	LDL		HDL
cg17980786	3	32933637	0.238109	0.385825	0.535669	LDL	TRIM71	HDL
cg10324158	3	45067713	-0.397586	0.421155	0.346002	LDL	CLEC3B	HDL
cg04523589	3	48265146	0.0398318	0.431463	0.924822	LDL	CAMP	HDL
cg20732160	3	48590040	1.56359	0.479204	0.00109039	LDL	PFKFB4	HDL
cg01004980	3	48883069	-0.401366	0.386425	0.29972	LDL	PRKAR2A	HDL
cg00948664	3	48935316	-0.0110983	0.24921	0.966067	LDL	SLC25A20	TG
cg15588941	3	48936565	0.906977	0.349094	0.00929396	LDL	SLC25A20	TG
cg08539067	3	49395985	1.90837	0.844411	0.0236461	LDL	GPX1;GPX1	HDL
cg03484180	3	49967517	0.283931	0.306858	0.353599	LDL	MON1A;MON1A	TG
cg17641710	3	50279038	0.21163	0.428261	0.619646	LDL	GNAI2	HDL
cg06181697	3	50294603	0.760603	0.277334	0.0060406	LDL	GNAI2;GNAI2	TC
cg21585138	3	50645106	-0.0669099	0.324874	0.838336	LDL	CISH;CISH	TG
cg23005227	3	50645426	0.413403	0.325574	0.203288	LDL	CISH;CISH	TG
cg16983541	3	52231347	0.0124168	0.475801	0.97757	LDL	ALAS1;ALAS1	TG
cg00108715	3	52565015	0.710706	0.429262	0.0972647	LDL	NT5DC2;NT5DC2	HDL
cg11485012	3	52909345	1.02857	0.399036	0.00986357	LDL	TMEM110	HDL
cg01368219	3	54999791	-0.607641	0.337985	0.0724178	LDL	CACNA2D3	HDL
cg18482892	3	56833426	0.668085	0.338585	0.0481666	LDL	ARHGEF3;ARHGEF3	TG
cg22012981	3	58522689	1.34626	0.452982	0.0029291	LDL	ACOX2	HDL:TG
cg21550580	3	65755382	0.518544	0.331679	0.117356	LDL	MAGI1;MAGI1;MAGI1	LDL:TC
cg11370064	3	78318277	-0.276601	0.194564	0.155562	LDL		HDL
cg07772781	3	101798142	0.325532	0.234498	0.164309	LDL		HDL
cg23232188	3	121556543	0.242547	0.362205	0.501652	LDL	EAF2	HDL:TG
cg22930808	3	122281881	1.07982	0.164639	5.26867e-11	LDL	PARP9;PARP9;DTX3L;PARP9;PARP9;PARP9;PARP9	LDL
cg08122652	3	122281939	1.72135	0.223889	1.43448e-14	LDL	PARP9;PARP9;DTX3L;PARP9;PARP9;PARP9;PARP9	LDL
cg00959259	3	122281975	1.03075	0.14272	4.94496e-13	LDL	PARP9;PARP9;DTX3L;PARP9;PARP9;PARP9;PARP9	LDL
cg23475018	3	124277638	1.0662	0.385925	0.00567971	LDL	KALRN	TC
cg02578470	3	127320670	-0.481224	0.32097	0.13418	LDL	MCM2	HDL
cg03781224	3	127481599	0.545994	0.455083	0.229281	LDL	MGLL;MGLL	HDL
cg24720038	3	128291538	0.439776	0.445575	0.322489	LDL	C3orf27	HDL
cg25197194	3	128758787	-0.706954	0.263322	0.00728073	LDL	CCDC48	HDL
cg07730360	3	128845626	0.781517	0.353598	0.0268974	LDL		HDL:TG
cg14468090	3	129032864	0.359318	0.428361	0.400272	LDL		HDL
cg03891318	3	139372675	0.135311	0.340787	0.68974	LDL	NMNAT3	TG
cg01537713	3	142606818	0.0901464	0.386325	0.813869	LDL	PCOLCE2	TG
cg06981309	3	146260954	1.22566	0.194864	3.09122e-10	LDL	PLSCR1	LDL
cg13696490	3	151488006	0.247725	0.221687	0.262768	LDL	LOC201651	TG
cg13702222	3	152017240	-0.0163166	0.21318	0.940566	LDL	MBNL1;MBNL1;MBNL1;MBNL1;MBNL1;MBNL1;MBNL1;MBNL1;MBNL1;MBNL1;MBNL1;MBNL1	HDL
cg19213703	3	177554561	-0.199322	0.349895	0.570129	LDL		TG
cg25436634	3	181045270	0.219776	0.199568	0.269735	LDL		LDL
cg15721584	3	181326755	-0.116376	0.195164	0.552174	LDL	SOX2OT	HDL
cg09831562	3	181327125	-0.219137	0.32107	0.496024	LDL	SOX2OT	HDL
cg12825509	3	185648568	0.426062	0.268826	0.112403	LDL	TRA2B	HDL
cg06164260	3	187454439	1.37055	0.991635	0.166166	LDL		HDL
cg21772826	3	189040394	-0.252203	0.264523	0.341216	LDL	TPRG1	TG
cg21723486	3	189349323	-0.121179	0.163838	0.460582	LDL	TP63;TP63;TP63	HDL
cg25921813	3	194797138	0.555519	0.578687	0.335887	LDL	C3orf21	HDL
cg18513344	3	195531298	0.192477	0.299252	0.518643	LDL	MUC4;MUC4;MUC4	HDL:TG
cg17572056	3	195947062	0.107469	0.381321	0.776453	LDL	OSTalpha	HDL
cg08202836	3	196373751	0.168161	0.340387	0.619741	LDL	LRRC33	HDL
cg03358636	3	197474006	0.744578	0.300853	0.0132195	LDL	KIAA0226	TG
cg13729116	4	1859262	-0.0615004	1.08131	0.956228	LDL		HDL
cg14711869	4	2716524	0.160722	0.388127	0.677221	LDL	FAM193A	TG
cg07094298	4	2748026	0.615092	0.550764	0.263048	LDL		HDL:TG
cg16417416	4	6284031	-0.583882	0.822293	0.478749	LDL		HDL:TG
cg10438589	4	14531493	-0.823395	0.328777	0.0123032	LDL		HDL:TG
cg04460609	4	16532808	-0.680317	0.287142	0.0178784	LDL	LDB2;LDB2	TG
cg08462501	4	38138950	-0.775639	0.366909	0.0346227	LDL	TBC1D1	HDL
cg05897122	4	53112707	0.339459	0.263222	0.196319	LDL		LDL:TC
cg26542660	4	56813860	0.665142	0.40324	0.0985124	LDL	CEP135	HDL
cg19285688	4	80994605	-0.692505	1.88289	0.714429	LDL		TG
cg18204684	4	99859711	1.47268	0.472098	0.00179272	LDL		HDL
cg15289466	4	103740913	0.459296	0.409245	0.260708	LDL	UBE2D3;UBE2D3;UBE2D3;UBE2D3;UBE2D3;UBE2D3;UBE2D3;UBE2D3;UBE2D3	HDL
cg12623364	4	109038130	0.776302	0.397134	0.0502909	LDL	LEF1;LEF1;LEF1;LEF1	HDL:TG
cg07661704	4	139144433	0.029336	0.218384	0.891513	LDL	SLC7A11	TG
cg06690548	4	139162808	0.823664	0.493916	0.0948725	LDL	SLC7A11	TG
cg18376497	4	143488622	0.2119	0.221887	0.33839	LDL	INPP4B;INPP4B	TG
cg05119988	4	166251189	1.43711	0.281337	3.18758e-07	LDL	SC4MOL;SC4MOL	HDL:LDL:TG
cg15450224	4	166533691	-0.108539	0.145022	0.455249	LDL		TG
cg19553961	5	10401195	-0.150572	0.251412	0.55043	LDL	2023-03-06	TG
cg11080651	5	10445523	-0.500398	0.446976	0.263603	LDL	ROPN1L	TG
cg17320136	5	10567905	0.775682	0.357101	0.0296326	LDL	ANKRD33B	HDL
cg22953759	5	10632397	0.245233	0.285941	0.389813	LDL	ANKRD33B	HDL
cg10179300	5	14147618	1.06885	0.348494	0.0021392	LDL	TRIO	HDL
cg20384132	5	36302349	-0.0651549	0.26092	0.804294	LDL	RANBP3L;RANBP3L	TG
cg11028923	5	43557644	-0.140923	0.963311	0.885237	LDL	PAIP1;PAIP1;PAIP1	TG
cg14684434	5	53829957	0.0707245	0.36801	0.845972	LDL	SNX18;SNX18	TG
cg21123686	5	64399755	-0.878521	0.647345	0.175226	LDL		TG
cg10531355	5	79489249	0.0412235	0.218484	0.848715	LDL	SERINC5	TG
cg19742105	5	88426429	0.0381602	0.536552	0.941682	LDL		HDL
cg20710777	5	110411740	-0.327451	0.317968	0.30386	LDL	TSLP;TSLP	TG
cg06321376	5	110847639	1.91943	0.970117	0.047559	LDL	STARD4	HDL
cg18520851	5	115149189	-0.331522	0.275932	0.230181	LDL	CDO1	HDL
cg21137557	5	115314451	-0.136591	0.385825	0.72473	LDL	LVRN	HDL
cg19083497	5	121465173	0.0115258	0.370412	0.973566	LDL	ZNF474	TG
cg00323842	5	124044098	-0.064021	0.401338	0.874797	LDL	ZNF608	TG
cg01901210	5	125758791	0.719966	0.620923	0.245259	LDL	GRAMD3;GRAMD3;GRAMD3;GRAMD3	LDL
cg22197830	5	134209784	0.12615	0.443373	0.77439	LDL	TXNDC15;TXNDC15	TG
cg24708145	5	134780343	-0.24756	0.374315	0.509511	LDL	C5orf20;C5orf20	HDL
cg10676309	5	137685565	0.341926	0.468495	0.464098	LDL		HDL
cg27020362	5	138723394	0.00496254	0.34439	0.986896	LDL	MGC29506	HDL
cg13305415	5	141697464	-0.152629	0.681174	0.824205	LDL		HDL
cg15672022	5	141805772	0.13964	0.151628	0.35586	LDL		HDL
cg08400424	5	142357042	-0.453851	0.465892	0.330802	LDL	ARHGAP26;ARHGAP26	TG
cg19494588	5	146195103	0.153061	0.194063	0.428936	LDL	PPP2R2B;PPP2R2B;PPP2R2B;PPP2R2B;PPP2R2B;PPP2R2B;PPP2R2B	TG
cg24686270	5	147281313	-0.49174	0.314665	0.118452	LDL	C5orf46	TG
cg22178392	5	150459690	1.48401	0.431664	0.000579261	LDL	TNIP1	LDL
cg15989436	5	150465875	0.210659	0.288943	0.464569	LDL		HDL
cg11001536	5	153489773	0.994972	0.314565	0.00154457	LDL		LDL
cg22446998	5	155701819	0.278891	0.325674	0.390523	LDL		TC
cg26403843	5	158634085	0.258874	0.193963	0.181174	LDL	RNF145	HDL:TG
cg18394552	5	159428643	-0.63558	0.260319	0.01467	LDL		TG
cg23510764	5	166419955	-0.786616	0.214781	0.000250509	LDL		TG
cg19728382	5	172757276	-0.133332	0.330679	0.688166	LDL	STC2	TG
cg18034719	5	176860863	-0.523883	0.672767	0.437174	LDL	GRK6;GRK6;GRK6	HDL
cg24378227	6	1396771	0.55463	0.305257	0.0688198	LDL		LDL
cg12647970	6	3234297	-0.473944	0.330779	0.152336	LDL		HDL
cg26405097	6	15428301	-0.144226	0.36761	0.696191	LDL	JARID2	HDL
cg10975897	6	15504844	-1.84378	0.407443	6.04271e-06	LDL	JARID2	TG
cg20052079	6	15504923	-1.59467	0.311662	3.11248e-07	LDL	JARID2	HDL:LDL:TG
cg03173502	6	15505345	-1.3107	0.318368	3.84788e-05	LDL	JARID2	HDL:TG
cg23850913	6	15505452	-1.67377	0.48691	0.000588695	LDL	JARID2	TG
cg03717755	6	16136539	-1.25665	0.666862	0.0596867	LDL		HDL:TG
cg22753611	6	17472892	-0.691229	0.238201	0.0037206	LDL	CAP2	HDL
cg19453769	6	27806120	0.778901	0.960709	0.416183	LDL	HIST1H2BN;HIST1H2AK	LDL
cg01176329	6	29592381	0.0986031	0.399537	0.803444	LDL	GABBR1;GABBR1;GABBR1	TG
cg00094412	6	29592854	-0.000227282	0.364407	0.998895	LDL	GABBR1;GABBR1;GABBR1	TG
cg10692140	6	30496072	0.315061	0.316266	0.318007	LDL		TG
cg12716083	6	30559087	-0.660162	0.418553	0.115068	LDL	ABCF1;ABCF1	TG
cg13522406	6	30581820	0.12803	0.379219	0.734046	LDL	PPP1R10	HDL
cg14352682	6	30614168	0.282044	0.430563	0.510983	LDL	C6orf136;C6orf136;C6orf136	HDL
cg01538969	6	30624636	-0.273094	0.3561	0.444168	LDL	DHX16;DHX16	TG
cg15878619	6	30687373	2.06131	0.774152	0.00768408	LDL	TUBB	TC
cg09284772	6	30709924	1.64128	0.968916	0.0897795	LDL	FLOT1	TG
cg06126421	6	30720080	-0.325842	0.408744	0.426346	LDL		TG
cg21587837	6	31525894	1.15783	0.461989	0.0121032	LDL	NFKBIL1;NFKBIL1;NFKBIL1;NFKBIL1	HDL
cg17755321	6	31546085	0.193977	1.03647	0.849914	LDL		TG
cg00900444	6	31548291	-0.0615913	0.336784	0.856416	LDL		TG
cg14868222	6	31548340	0.092097	0.387526	0.810524	LDL	LTB;LTB	TG
cg26311932	6	31549563	-0.914205	0.456685	0.0454406	LDL	LTB;LTB	TG
cg23509869	6	31553441	0.683691	0.448678	0.126921	LDL	LST1;LST1;LST1;LST1;LST1	TG
cg04836028	6	31554263	-0.766169	0.479704	0.110546	LDL	LST1;LST1;LST1;LST1;LST1;LST1;LST1;LST1	TG
cg13123009	6	31681882	0.734982	0.358702	0.0401928	LDL	LY6G6E;LY6G6D;LY6G6E	HDL:TG
cg16609995	6	32159036	0.498373	0.414249	0.228001	LDL	PBX2;GPSM3	HDL
cg19190163	6	32810785	-0.137493	0.873836	0.876512	LDL		HDL
cg08099136	6	32811251	1.59825	0.265724	1.75605e-09	LDL	PSMB8;PSMB8	LDL
cg01309328	6	32811253	1.74892	0.301354	6.33526e-09	LDL	PSMB8;PSMB8	LDL
cg08818207	6	32820355	1.33336	0.264823	4.68567e-07	LDL	TAP1	LDL
cg21826978	6	32823588	0.512995	0.28464	0.0710861	LDL	PSMB9;PSMB9	HDL
cg27395200	6	32942710	0.471416	0.327075	0.148783	LDL	BRD2;BRD2	HDL
cg17451586	6	32942808	1.09233	0.425859	0.0102302	LDL	BRD2;BRD2	HDL
cg09676013	6	33080500	0.406507	0.30866	0.187003	LDL	HLA-DPB2	TC
cg03078690	6	33235504	-0.272765	0.51103	0.594767	LDL	VPS52	TG
[truncated: 2,305 more rows]

## Sheet: TableS10
Table S10. Association results of reported CpG sites in the PAGE population-specific meta-analysis in Hispanic/Latino participants
[truncated: 3,513 more rows]

[truncated: 2 more sheets: TableS11, TableS12]
